# Supplementary material for: Disruption of the OsWRKY71 transcription factor gene results in early rice seed germination under normal and cold stress conditions
Source: BMC Plant Biol. 2024 Nov 18;24:1090. doi: 10.1186/s12870-024-05808-9 (PMC11571745; doi:10.1186/s12870-024-05808-9)
Supplement: Supplementary file 6 — Supplementary Material 6 [file 12870_2024_5808_MOESM6_ESM.xlsx]

## Sheet: Normalized Reads DESeq_embryo_C
Table S4. Normalized counts of differentially expressed genes at each time point. "WT_0hr_1" stands for wildtype, 0-hour time point, replicate 1; "MU" stands for MUtant.
Gene (CGSNL)	Gene (other names)	RAP ID	MSU ID	WT_0hr_1	WT_0hr_2	WT_0hr_1	MU_0hr_1	MU_0hr_2	MU_0hr_3	WT_4hr_1	WT_4hr_2	WT_4hr_3	MU_4hr_1	MU_4hr_2	MU_4hr_3	WT_8hr_1	WT_8hr_2	WT_8hr_3	MU_8hr_1	MU_8hr_2	MU_8hr_3	WT_12hr_1	WT_12hr_2	WT_12hr_3	MU_12hr_1	MU_12hr_2	MU_12hr_3	WT_24hr_1	WT_24hr_2	WT_24hr_3	MU_24hr_1	MU_24hr_2	MU_24hr_3	WT_36hr_1	WT_36hr_2	WT_36hr_3	MU_36hr_1	MU_36hr_2	MU_36hr_3
-	OsARA1	Os06g0702500	LOC_Os06g48940	177.1	248.4	168.7	172.2	195.5	230	148	149.9	146.2	115.7	86	152.2	187.4	163.5	191.4	219.6	233.3	237.9	171.8	200	194.7	331.3	281.4	326.3	284.3	207.5	304.2	366.4	371.9	253	509.7	106.1	332.3	433.5	276.6	455.2
-	OsCPL1, CPL1	Os04g0529500	LOC_Os04g44710	868.2	835.7	824.4	764.4	792.7	729.1	1071.4	1227	1091.8	1073.9	1012.9	1086.5	1446.8	1369.1	1435.7	1511.4	1513.6	1442.7	1839	1787.6	1566.6	1463.5	1163.1	1564.4	908.6	915.2	1069.3	692.3	953.6	752.9	957.4	1089	864.8	921.4	771.7	970.3
-	OsCPL2, CPL2	Os01g0857000	LOC_Os01g63820	744	782.1	716.4	843.1	822.7	885.6	4400.2	3410.5	3177.3	2994.4	3555.5	3248.7	4325.4	4438.3	5097.3	4291.1	4943.4	5088.7	5037.4	5452.6	5517.3	3324.4	5272.2	3764.9	2868.1	3403.8	2889.5	2583.3	2639.2	1116.6	4739.8	4793	3507.3	3043.5	3468.2	3674.2
-	OsFEB1	Os03g0296600	LOC_Os03g18530	97.2	80.8	58.5	67.7	76.1	51.2	61.2	52.9	60.1	59.4	58.8	59.6	43.1	38.6	35.6	53.3	40.6	43.9	50.1	40.4	45.4	22.7	48.8	18.5	55.7	40.4	18.1	35.7	16.8	41.4	29	53.1	64.4	33.3	35.6	33.6
-	OsFEB2	Os11g0168000	LOC_Os11g06730	0	0	0	0	0	0	0	0	0	0	0	0	0	0	0	0	0	0	0	0	0	0	0	0	0	0.9	0	0	0	0	0	0	0	0	0	0
-	OsFEB3	Os12g0167601	LOC_Os12g06970	0	0	0	0	0	0	0	0	0	0	0	0	0	0	0	0	0	0	0	1	0	0	0	0	0	0	0	0	0	0	0	0	0	0	0	0
-	OsRecQ1	Os11g0672700	LOC_Os11g44910	0	3.9	0	2	3.5	11.2	5.9	0	2.8	1	3.3	6.4	2.8	3	1.1	3.2	6.9	1	3.1	1	2.8	9.3	0	0	3.7	1.9	1	9.4	2	13.4	2.9	1.3	1.1	0.7	2	4.5
CK2ALPHA3	OsCK2alpha3, CK2alpha3, OsCKA2-3, CKA2-3	Os03g0207300	LOC_Os03g10940	1009.7	918.5	977.4	1008.3	954.6	966.6	983.6	984.6	1030.7	1164.6	1267.5	1366.3	1209.7	1246.3	1159.7	1444.2	1397.8	1285.5	953.3	1083	965	1225.1	1145.9	1077.4	730.3	799.8	736.6	1054	1098	864.8	885.9	768.1	704.9	1570.3	1186.6	1292
LIC	OsC3H46, C3H46, OsLIC, OsFLA6, FLA6	Os06g0704300	LOC_Os06g49080	2102.5	1950.9	1885	1849.4	1847.2	1690.1	1652.5	1711.9	1821.8	1627.5	1558	1571.7	1797.3	1745.6	1808.5	1468.7	1443.6	1418.2	1580.2	1653.6	1520.2	1336.6	1348	1320.9	1062.9	1111.4	1323.1	950.7	1014.9	957.3	1097.7	1306.3	1105.1	1102	1110.3	1173
_	40SRPS, OsRbs5, Rbs5	Os07g0616600	LOC_Os07g42450	2713.6	2743.7	3065.9	3382.2	3346.7	3520.8	2760.5	3206	3269.9	3870.1	3645.9	3941.4	2833.6	2817.5	2613.2	3598.3	3343.4	3515.4	2669.5	2456.8	2421.2	3044.7	2874.8	2701.2	2216.8	1327.3	1360.2	2120.2	1792.4	2347.5	2308.5	1479.3	2797.8	2243.1	2049.8	2248.7
_	5C300	Os05g0584300	LOC_Os05g50720	11.9	26.3	39.4	81.6	71.7	125.7	115.4	147.2	127.7	133.5	169.7	213.9	257.7	276.4	183.6	383.7	349.9	314.5	336.5	240.5	249.4	490.2	290.5	507.5	282.4	230.9	280.4	419.9	381.8	762.6	315.3	194.5	259.9	503.1	513.5	441.6
_	5C700	Os05g0526700	LOC_Os05g45070	4.3	11.7	4.5	9	6.2	8.4	11.8	18.5	5.6	12.5	10.9	16	15.9	6.9	11.1	12.8	6	7.1	12.3	13.8	6.5	6.2	3	1.9	5.6	14.1	9.5	0.9	4	4.9	10.6	7.6	9.2	4.3	7.1	2.7
_	A1.1-4	Os05g0379500|Os05g0380300|Os05g0379700	LOC_Os05g31530	91.8	85.7	97.8	149.3	150.4	176.9	77	125.2	106.4	147	145.8	159.6	288.6	237.8	256	280.3	245.4	269.5	196.4	196.1	212.3	245.6	201.1	262	105	78.9	97.9	146.5	195.9	132.6	91.9	49.3	126.5	162.4	124	142.6
_	AAO	Os03g0798101	LOC_Os03g58380	0	0	0	0	0	0.9	0	0	0	0	0	0	0	0	0	0	0	0	1	0	0	0	0	0	0	0	0	0	0	0	1.9	0	1.1	0	0	0
_	AAO3, OsAAO3, OsAO1, AO1, AAO2, OsAAO2	Os03g0790900	LOC_Os03g57690	30065	27350.3	28205	23104.2	26587.2	24658.7	16995	17076.3	17180.1	16719.2	15199.2	14613.4	10749.8	11309.8	11561.3	8067.4	10927.9	11980.6	8770.6	9394.4	10862.2	7204	14935	6971.7	8330.1	10538	9705.5	7548.1	5665.2	3931.2	16834.3	13110.6	16447.5	11998.4	11071.5	10724.6
_	Adh3, OsAdh3, ADH2, OsADH2	Os11g0210600	LOC_Os11g10520	0	0	0	0	0	0	0	0.9	0	0	2.2	0	0	2	0	2.1	2.6	3.1	3.1	2	0.9	1	1	1.9	9.3	0.9	0	0	4.9	1.2	1	0	0	2.2	1	4.5
_	ADT	Os10g0523700	LOC_Os10g37980	59.4	59.4	64.1	41.8	63.7	66.1	5516	4892.3	4493	4790.8	5299.6	4817.2	4780.8	6555.4	5748.4	4039.5	5377.1	5405.3	6605.3	7846.2	6739.9	4949.9	6302.3	4421.5	6244.3	7558.5	5209.6	6057.2	4488	3422.8	7204.9	8384.6	6309.7	5820.9	6453.4	6303.6
_	AGM1	Os07g0195400	LOC_Os07g09720	1107.9	1021.7	1034.7	1028.2	1103.2	976.8	894.8	1028.7	1123.3	1360.6	1316.5	1261	1656.7	1352.3	1639.4	2562.3	1962	1888.9	1668.2	1438.8	1608.3	2119.9	1771.6	2097.3	1106.5	959.4	1138.7	1166.7	1419.5	1200.5	1020.3	946.2	1033.8	1461.6	1247.6	1154.8
_	AGP, OsAGP	Os02g0101900	LOC_Os02g01190	133.9	125.6	102.3	96.5	65.5	83.8	23.7	15	23.1	32.3	38.1	38.3	17.8	30.7	22.3	42.6	33.7	42.9	28.6	34.5	35.2	40.3	38.6	57.5	53.9	63.8	53.2	94.9	112.8	149.6	78.3	78.3	80.5	137.7	122	144.5
_	AGP, OsAGP	Os03g0245300	LOC_Os03g14140	8.6	3.9	3.4	5	0	0.9	7.9	2.6	6.5	1	4.4	9.6	6.6	7.9	10	7.5	4.3	2	16.4	3.9	4.6	2.1	3	8.8	5.6	16.9	8.6	12.2	18.8	1.2	36.7	22.7	20.7	6.5	11.2	6.4
_	AGP, OsAGP	Os04g0498700	LOC_Os04g42100	311	265.9	311.5	234.9	217.6	180.6	739.9	792.5	698.6	545.3	589.7	600.2	1048.6	1256.2	1086.2	697.1	930.5	804.6	1326.6	1428.9	1231.9	1005.3	795.4	832.9	988.5	699.3	1087.4	735.5	771.6	937.8	1046.4	798.4	954.4	781.5	888.6	776.8
_	AGP, OsAGP	Os04g0668300	LOC_Os04g57270	0	0	0	0	0	0	0	0	4.6	0	0	0	0.9	3	5.6	0	0	0	0	2	0.9	0	1	0	0	0.9	0	0.9	0	0	0	5.1	1.1	0	0	0
_	AGP, OsAGP	Os05g0597700	LOC_Os05g51900	0	0	0	0	0	0	0	0	0	0	0	0	0	0	0	0	0	0	0	0	0	0	0	0	0	0	0	0	0	0	0	0	0	0	1	0
_	AGP, OsAGP	Os07g0537300	LOC_Os07g35290	136.1	161.7	126	130.4	87.6	110.8	758.7	805.7	765.2	1042.6	1184.8	971.5	670.9	884.7	946	1049.9	1198.3	1054.7	834.6	765.7	971.5	759.6	1345	759.8	719.1	796	614	806.9	639	305.3	950.7	715	903.8	696.7	687.3	805.9
_	AGP, OsAGP	Os09g0364400	LOC_Os09g19970	184.7	247.4	203.6	147.3	170.7	149.9	1611.1	1353.1	1648.8	2188.4	1906.2	2178.2	2004.3	2563.9	2193.6	2470.6	2446.7	2545.4	3411.1	2624.3	3077.5	1741.1	2818	1747.6	3101.3	3018.9	2497.9	2566.4	1980.4	1466.9	3538.6	4155	3171.5	2333	2781.9	1873.4
_	AGP, OsAGP	Os10g0148700	LOC_Os10g05790	15.1	27.3	13.5	3	5.3	4.7	3	0.9	3.7	2.1	2.2	1.1	5.6	0	0	1.1	0	0	0	0	0	2.1	0	1.9	1.9	0.9	0	0.9	4.9	0	0	0	0	0	0	0
_	AHL	Os01g0953801	LOC_Os01g72450	1.1	1.9	4.5	5	0.9	0.9	22.7	16.7	13.9	32.3	34.8	20.2	26.2	31.7	41.2	28.8	48.4	74.5	31.7	53.2	30.6	35.1	35.6	45.8	38.1	39.4	52.3	30.1	17.8	4.9	30.9	49.3	36.8	8.7	26.4	13.6
_	AHL	Os06g0326900	LOC_Os06g22100	407.1	364.3	449.9	525.5	493.6	517.7	1078.3	1070.1	1066.8	1170.8	1146.7	1043.9	1071	1274	1247.6	1718.1	1279.5	1316.1	1106.7	951	1060.4	1225.1	751.7	1389.1	590	639.3	644.4	940.3	1001.1	1209	715.7	736.5	665.8	1019.3	1121.5	783.2
_	AHL	NA	LOC_Os06g41860	0	1.9	0	9	24.8	31.7	56.2	30.9	27.8	19.8	46.8	19.2	25.3	46.6	41.2	24.5	19.9	23.5	36.8	35.5	51	25.8	17.3	30.2	51.1	70.4	41.8	40.4	23.7	40.1	63.8	58.1	56.3	27.5	72.2	50
_	AHL	Os08g0159700	LOC_Os08g06320	48.6	33.1	46.1	24.9	30.1	38.2	470.6	289.1	308.1	247.1	229.6	221.3	346.7	303.2	449.6	291	324	352.3	371.3	229.6	411.6	326.1	212.3	387.7	187.7	215.9	177.7	218.9	223.6	369.8	176	132.6	197.8	211.7	206.4	141.7
_	AHL	Os08g0478466	LOC_Os08g37345	34.6	42.9	36	25.9	20.3	14	10.9	14.1	20.4	10.4	23.9	13.8	38.4	46.6	30	28.8	36.3	25.5	67.5	87.7	51	46.4	20.3	57.5	332.6	231.9	329.8	339.1	169.2	210.4	493.2	275.4	219.6	152.2	323.3	172.6
_	AHL	Os08g0563200	LOC_Os08g44910	0	0	0	0	0	0	0	0	0	0	0	0	0	0	0	0	0	0	0	0	0	0	0	0	0	0	0	0	0	0	0	0	0	0	0	0
_	AHL	Os09g0464300	LOC_Os09g28930	36.7	22.4	48.4	68.7	106.2	116.4	1407.9	1380.4	1290.7	1141.7	1190.3	920.5	1258.5	1631.7	1360	902.8	905.4	977.1	1761.3	1745.3	1434	1432.5	823.9	1163.1	1051.7	873	1255.6	1068.1	994.2	1696.8	997.1	1120.6	918.8	962	1259.8	846.8
_	akin-b, akin-beta	Os05g0491200	LOC_Os05g41220	5025.6	4315.7	3865.6	3019.9	2474.4	2183.6	3297.2	3859.2	3942.5	3452.1	2049.8	2334.6	3820.3	4195.6	4148	3567.4	3215.6	3974.8	5897.5	4899.7	4986.1	6868.6	6970.7	6966.8	13711.3	14990.3	18732.3	13826.1	12981.4	17838.9	17668	24941.5	19910	19890.6	30893.3	22005.3
_	AKR4C15	Os05g0456300	LOC_Os05g38230	15.1	24.3	15.7	11.9	12.4	8.4	20.7	33.5	22.2	16.7	42.4	40.4	57.2	61.4	56.8	73.5	56.2	57.2	69.6	69	40.8	76.4	41.6	52.6	65	45.1	66.5	44.2	72.2	75.4	65.8	43	56.3	110.9	95.6	48.2
_	ALAD, HEMB, OsALAD, OsHEMB, hemB	Os06g0704600	LOC_Os06g49110	834.7	825	936.9	962.5	1004.1	1101.6	1246.1	1408.6	1224.1	1573.3	1713.6	1698.3	2748.4	2560	2416.2	4817.6	4269.6	3898.2	3861.1	3097.3	3240.7	4828.1	4351.9	5336.2	5220.5	6172	5242.9	4739.3	5250.7	5590.3	5744.6	11288.9	7948.3	6749.6	8754.3	8233.4
_	AlkA	Os05g0567500	LOC_Os05g49250	237.6	258.1	167.6	172.2	161	165.8	408.4	365.8	295.2	294	300.3	285.2	334.5	349.7	316.1	390.1	351.6	404.3	263.9	276.9	296.6	333.4	252.9	328.3	238.8	151.1	148.3	270.5	303.7	345.4	276.6	94.7	284	327	237.9	300.7
_	alphaGa1, alpha-Gal I	Os10g0493600	LOC_Os10g35110	465.4	349.7	321.7	491.7	416.7	447.9	1200.7	993.4	1321.3	991.5	970.5	1239.7	2223.6	3261.4	2535.3	2072	2174.5	2836.4	4379.7	3740.8	4104.6	2695.8	3742.4	3163.9	5161.9	11662.5	8046.9	4860.5	4733.4	2865.7	13286.1	15236.7	19573	6785.1	14719.6	8204.3
_	alpha-Gal II	Os07g0452100	LOC_Os07g26900	0	0	0	0	0	0	0	0	0	2.1	0	0	0	0	0	1.1	0	0	0	1	0	1	0	1	18.6	0	0	10.3	1	1.2	0	1.3	0	5.1	0	2.7
_	alpha-Gal III	Os07g0679300	LOC_Os07g48160	273.2	254.2	330.7	263.8	231.8	251.4	304.9	293.5	219.3	286.7	303.5	269.2	415.1	452.7	500.8	329.3	374.1	390	469.5	633.7	584	457.2	612.6	426.7	821.3	882.4	694.8	548.6	522.3	504.8	1148.9	1196.4	1243.1	854.8	861.2	874
_	ALT-2	Os07g0108300	LOC_Os07g01760	1091.7	937.9	925.6	744.5	652.9	622	622.5	669.9	761.5	649.5	609.3	597	818	690.5	774.6	584.1	590.9	633	636.2	644.5	616.4	649.2	640	629.3	715.4	478.7	823.1	648.2	654.9	598.4	938.1	542	581.9	760.5	844.9	727.8
_	Amt	Os04g0623800	LOC_Os04g53230	645.7	654.5	640	581.3	530.8	508.4	253.6	359.6	310	233.5	235	246.9	283.9	232.8	242.6	203.6	159	180.7	292.5	215.8	205.8	281.8	209.3	217.2	200.7	154.9	229.1	214.2	260.2	232.3	203.1	120	167.9	202.3	241	274.4
_	AO, OsAO, AAO, OsAAO, OsAO3, AO3	Os07g0281700	LOC_Os07g18120	920	874.6	844.6	766.4	688.3	772.9	200.3	290	402.5	423.3	360.1	417.1	382.3	303.2	378.4	498.8	470	459.5	544.1	435.6	449.6	553.2	529.3	587.4	434.8	369.9	478.1	460.3	539.1	406.3	917.8	478.8	548.5	654.7	647.7	664.2
_	AO, OsAO, OsAAO, AAO	Os03g0790700	LOC_Os03g57680	173.9	120.8	118.1	77.6	115.9	137.8	72	64.3	63.8	102.2	89.2	111.7	45.9	75.3	55.6	65	55.3	62.3	55.2	56.2	66.7	52.6	46.7	46.8	79.9	92	73.2	52.6	55.4	36.5	69.6	77.1	97.7	56.5	49.8	56.3
_	AO, OsAO2, AO2	Os10g0138100	LOC_Os10g04860	522.6	476.3	526.4	444.9	568.8	625.8	166.7	193	191.5	234.6	249.1	236.2	164	178.3	159.2	206.8	141.7	106.2	103.3	113.3	114	133.1	93.5	98.4	78	94.8	141.6	129.6	132.6	191	150.9	63.2	118.4	110.2	124	142.6
_	APC10	Os05g0579800	LOC_Os05g50360	20.5	9.7	25.9	18.9	19.5	15.8	83.9	75.8	101.8	67.8	91.4	81.9	184.6	123.8	153.6	226	229.8	218.5	170.8	111.4	185.4	215.7	166.6	200.7	120.8	55.4	55.1	143.7	166.2	144.7	119.9	40.4	163.3	140.6	92.5	77.2
_	APC11, OsAPC11	Os03g0302700	LOC_Os03g19059	235.4	207.5	236.2	266.8	235.3	239.3	543.6	590.6	525.5	581.8	498.3	524.6	588.5	647.9	592.1	526.5	571.1	516.6	578.9	489.8	604.4	782.3	609.5	691.6	475.7	446.8	587.4	615.3	604.4	1139.7	629.6	538.2	568.1	783	669	681.4
_	APC2, OsAPC2	Os04g0484800	LOC_Os04g40830	1609	1692.8	1786	1769.7	2004.7	1921	894.8	1107.2	1183.4	1539.9	1351.3	1471.7	948.3	873.8	901.5	1286.5	1168	1080.2	758.9	824.8	859.3	924.8	965.1	893.3	679.2	576.4	643.5	713	669.7	531.5	829.8	693.6	760.1	816.3	855.1	796.8
_	APC3, OsAPC3	Os06g0622500	LOC_Os06g41750	953.5	1019.8	963.9	1079	1189.9	1216.1	1170.1	1255.2	1274.1	1273	1406.8	1245	1107.6	1121.5	1228.7	1373.9	1153.3	1111.9	1038.2	952.9	1041.9	1042.4	984.4	1128	714.5	776.3	842.1	916.9	985.2	830.8	1011.6	904.5	892.3	1161.4	1174.4	1204.7
_	APC4, OsAPC4	Os02g0785900	LOC_Os02g54490	136.1	193.8	195.7	271.7	322	302.6	143.1	112.8	141.6	217.9	231.7	202.2	149	154.5	178.1	200.4	196.1	171.5	134	142.9	172.4	147.6	168.6	138.3	104.1	61	107.4	110.8	120.7	81.5	150.9	89.7	131.1	134.1	148.4	113.6
_	APC5, OsAPC5	Os12g0626300	LOC_Os12g43120	574.5	599	574.7	846.1	917.4	946.1	416.3	537.7	421	690.2	685.4	641.7	796.5	681.6	751.2	915.6	885.5	807.6	659.7	640.5	635	633.7	680.6	756.9	271.3	251.6	245.2	474.4	422.4	352.7	325.9	161.7	377.2	447.3	350.8	426.1
_	APC7, OsAPC7	Os05g0149900	LOC_Os05g05720	501	417.8	466.7	614.1	665.3	809.2	326.6	389.6	325.7	465	356.9	440.5	523.8	458.7	553.1	647	620.3	593.2	594.3	559.7	588.6	783.4	693.8	737.4	703.3	592.3	757.5	778.8	746.9	782.1	760.1	845.2	676.2	783	1189.6	977.6
_	APC8, OsAPC8	Os02g0656300	LOC_Os02g43920	1133.8	1058.7	942.5	1016.3	1068.7	901.4	1588.4	1547.9	1370.3	1315.8	1218.5	1164.1	1365.3	1529.6	1372.3	1157.5	1160.3	1122.1	1117.9	1240.7	1222.7	1197.2	1258.6	1127	887.3	1162.1	1175.8	1036.2	1048.6	954.8	1576.4	1696.6	1340.8	1759.5	1799.7	1624.5
_	APIP12	Os01g0383900	LOC_Os01g28690	766.7	728.5	723.2	783.3	799.7	811.1	557.4	607.3	671.7	654.8	688.7	760.8	503.2	458.7	440.7	464.7	544.3	425.8	367.2	372.5	342	441.7	443.9	354.6	324.2	376.4	379.2	515.7	453.1	319.9	530.9	456.1	527.8	717	739.2	734.1
_	App1, OsApp1	Os07g0599300	LOC_Os07g40830	0	1	2.2	0	0	0.9	0	0	0	0	2.2	0	0	0	0	0	0	0	0	0	0	0	0	0	0	0	0	0.9	0	0	1	1.3	0	0	0	0
_	ARF, ARF1, OsARFA1b, ARFA1b	Os05g0489600	LOC_Os05g41060	71724.2	65058.9	66546.9	48673.8	47780.4	44298.3	49148.8	55481.1	60460.8	50109.7	40640.7	45801.2	42301.1	42961.5	41097.8	43373.3	39981.9	39280.5	37428.8	35541.6	35436.9	43874.3	40088.3	42888.1	33588.9	32733.8	37251.7	34557.7	36635.2	62521.4	40126	42984	40407.5	48330.1	50619.4	51401.8
_	Arf75	Os03g0345100	LOC_Os03g22450	1574.4	1650.9	1624.1	1568.7	1614.5	1590.5	1293.4	1583.2	1570.2	1772.4	1590.6	1741.9	1504	1581.1	1548.1	1920.6	1640.6	1794.9	1452.4	1396.4	1324.6	1835.1	1725.9	1880	1169.7	1050.4	1378.2	1369.6	1505.6	1963.2	1259.2	1330.3	1310.9	1869	1909.5	1724.4
_	ARGOS	Os11g0247000	LOC_Os11g14190	10.8	6.8	11.2	8	5.3	0.9	48.3	41.4	36.1	48	39.2	48.9	75.9	73.3	52.3	52.2	58.7	100.1	205.6	103.5	94.6	164.1	95.5	146.1	179.3	70.4	226.2	126.8	145.4	102.2	160.5	123.8	125.3	116	270.5	258.9
_	ARP	Os11g0135400	LOC_Os11g04070	606.9	687.6	714.2	943.6	936	898.6	526.8	697.3	647.7	786.1	683.3	781.1	633.4	711.3	623.2	644.8	570.2	612.6	457.2	449.4	460.7	487.1	400.2	367.2	405.1	217.8	229.1	455.6	368	493.8	423.6	133.9	622.1	449.5	392.5	464.3
_	ARP1	Os11g0671000	LOC_Os11g44810	29590.9	25844.6	26675.5	25201.4	25035.4	24121.4	10946.2	11232	10913.4	7774.7	6883.7	6914.6	21961.6	26632.8	21645.7	12676	13790.1	16600.7	32131.7	29127.2	31421.3	28218.5	35804.5	26321.4	53243.5	55518.2	57095.1	33180.5	30773.2	58496.5	59455.5	68251.4	51990.8	34510.5	50190.3	44171.4
_	ASCAB9-A, CP26, Lhcb5, LHCB5, OsLHCB5	Os11g0242800	LOC_Os11g13890	51.8	50.6	48.4	42.8	47.8	41	71	94.3	77.7	66.7	35.9	55.3	73.1	49.5	66.8	38.4	41.5	52.1	53.2	42.4	39.9	34.1	50.8	53.6	131.9	50.7	62.7	53.5	63.3	86.4	116.1	88.4	129.9	62.3	80.3	60.9
_	AST	Os02g0797500	LOC_Os02g55420	2013.9	2048.3	2172.9	2193.8	2304.6	2190.1	2494.1	2863.1	2552.8	2443.9	2498	2478.3	3431.5	3498.1	3316.6	5382.5	4426.8	4595.6	3777.2	3500.4	3679.1	4423.6	4061.4	4886.1	2583.8	3033.9	2421.9	3647.7	3906.4	3405.8	2947.7	3706.5	3332.5	5417.1	4229.7	4356.5
_	ATL3I, OsHIGD1, HIGD1	Os09g0375900	LOC_Os09g20900	214.9	225	232.8	277.7	284	297	238.8	239.8	236.9	386.8	374.3	413.9	484.5	391.3	382.9	772.7	796.5	733.1	571.8	526.2	502.4	881.4	793.4	826	666.1	668.4	630.2	574	566.8	906.2	883	899.5	1069.4	764.9	752.4	795.9
_	atp1, atp1-1, ATP1	NA	LOC_Osm1g00580	NA	NA	NA	NA	NA	NA	NA	NA	NA	NA	NA	NA	NA	NA	NA	NA	NA	NA	NA	NA	NA	NA	NA	NA	NA	NA	NA	NA	NA	NA	NA	NA	NA	NA	NA	NA
_	atp6, N-atp6, B-ATP6, B-atp6, atp6-1	NA	LOC_Osm1g00370	NA	NA	NA	NA	NA	NA	NA	NA	NA	NA	NA	NA	NA	NA	NA	NA	NA	NA	NA	NA	NA	NA	NA	NA	NA	NA	NA	NA	NA	NA	NA	NA	NA	NA	NA	NA
_	atp9, RMtATP9, aatp9	NA	LOC_Osm1g00430	NA	NA	NA	NA	NA	NA	NA	NA	NA	NA	NA	NA	NA	NA	NA	NA	NA	NA	NA	NA	NA	NA	NA	NA	NA	NA	NA	NA	NA	NA	NA	NA	NA	NA	NA	NA
_	atpA	NA	LOC_Osp1g00310	NA	NA	NA	NA	NA	NA	NA	NA	NA	NA	NA	NA	NA	NA	NA	NA	NA	NA	NA	NA	NA	NA	NA	NA	NA	NA	NA	NA	NA	NA	NA	NA	NA	NA	NA	NA
_	atpA	NA	LOC_Osp1g00310	NA	NA	NA	NA	NA	NA	NA	NA	NA	NA	NA	NA	NA	NA	NA	NA	NA	NA	NA	NA	NA	NA	NA	NA	NA	NA	NA	NA	NA	NA	NA	NA	NA	NA	NA	NA
_	AtpB	Os10g0355800	LOC_Os10g21264	0	0	0	0	0	0	0	0	0	0	0	0	0	0	0	0	0	0	0	0	0	0	0	0	0	0	0	0	0	0	0	0	0	0	0	0
_	atpB, AtpB, atpcf1, ATPbeta	NA	LOC_Osp1g00410	NA	NA	NA	NA	NA	NA	NA	NA	NA	NA	NA	NA	NA	NA	NA	NA	NA	NA	NA	NA	NA	NA	NA	NA	NA	NA	NA	NA	NA	NA	NA	NA	NA	NA	NA	NA
_	atpE	NA	LOC_Osp1g00400	NA	NA	NA	NA	NA	NA	NA	NA	NA	NA	NA	NA	NA	NA	NA	NA	NA	NA	NA	NA	NA	NA	NA	NA	NA	NA	NA	NA	NA	NA	NA	NA	NA	NA	NA	NA
_	atpH	NA	LOC_Osp1g00290	NA	NA	NA	NA	NA	NA	NA	NA	NA	NA	NA	NA	NA	NA	NA	NA	NA	NA	NA	NA	NA	NA	NA	NA	NA	NA	NA	NA	NA	NA	NA	NA	NA	NA	NA	NA
_	atpI	NA	LOC_Osp1g00280	NA	NA	NA	NA	NA	NA	NA	NA	NA	NA	NA	NA	NA	NA	NA	NA	NA	NA	NA	NA	NA	NA	NA	NA	NA	NA	NA	NA	NA	NA	NA	NA	NA	NA	NA	NA
_	atpI	NA	LOC_Osp1g00280	NA	NA	NA	NA	NA	NA	NA	NA	NA	NA	NA	NA	NA	NA	NA	NA	NA	NA	NA	NA	NA	NA	NA	NA	NA	NA	NA	NA	NA	NA	NA	NA	NA	NA	NA	NA
_	B3	Os04g0386900	LOC_Os04g31730	15.1	24.3	24.7	22.9	15	16.8	13.8	10.6	9.3	9.4	6.5	8.5	17.8	10.9	14.5	23.4	23.3	21.4	24.5	16.8	16.7	26.8	16.3	27.3	19.5	24.4	26.6	15	15.8	54.7	30	30.3	18.4	18.1	40.7	13.6
_	BARD1	Os05g0486600	LOC_Os05g40810	11.9	13.6	9	10.9	14.2	15.8	2	6.2	3.7	34.4	20.7	10.6	6.6	6.9	3.3	11.7	22.5	5.1	11.3	6.9	17.6	9.3	9.1	12.7	7.4	6.6	19	25.4	15.8	26.8	12.6	18.9	23	21.7	9.2	35.4
_	BAS1, OsTPX, Os2-Cys PrxA, 2-Cys PrxA, Os2-CysPrxA, 2-CysPrxA, 2CYSPRXA, OsPRX2, PRX2	Os02g0537700	LOC_Os02g33450	680.3	638.9	678.2	886.9	926.3	957.3	730.1	718.4	641.2	680.8	645.2	700.2	718.7	737.1	776.8	521.2	585.7	511.5	656.6	642.5	705.4	579	600.4	524.1	543.5	396.1	476.2	448.1	460	536.4	751.4	462.4	589.9	481.4	473.8	576
_	BEL1, OsBEL, BEL	Os06g0108900	LOC_Os06g01934	0	0	2.2	2	0	0	0	0	0	0	0	0	0	0	0	0	0	0	0	0	0	0	0	0	0	0	1	0	0	0	0	0	0	0	0	0
_	BIP101	Os03g0350100	LOC_Os03g22730	10084.6	10441.1	10858.9	10330.8	11280.5	11566.2	7037.3	8863.4	10364.7	11605.2	9613.5	11495.5	7437.3	7164.7	7640.4	9300.5	9089.4	8751.1	6652.4	6460.7	7005.1	8320.7	8484.3	8157.2	6451.5	5560	5726.7	8433	6963	7990.2	7659.4	5544.7	7396.4	9496.5	8463.5	8878.4
_	BIP102	Os03g0350300	LOC_Os03g22740	6520.1	7402.2	8339.6	8300.3	8929	9631.2	5345.3	6427	8144.1	9565.9	8189.3	9093.8	5999	5889.7	6090	8412.7	7316.6	7424.8	5449.5	5164.8	5381	7374.3	7632.1	7762.7	5547.5	4436.3	6112.6	6885.8	5936.2	7352.8	7476.7	4388.7	5752	7800.8	7581	8059.8
_	BIP103	Os09g0346400	LOC_Os09g17730	27471.2	27128.3	26872.3	23035.5	24180.8	22534.6	13896.1	15308.9	18788.2	16923.6	14048.1	16132.9	13060.6	11976.5	12822.3	14177.8	12295.5	12417.6	10031.8	9949.2	10796.3	11159	11460.8	11619.2	6815.7	7895.5	7992.7	7871.2	7837.5	10075	10008.5	8993.5	8608.4	12176.8	11332.8	11146.2
_	BIP104	Os01g0184900	LOC_Os01g08970	19007.4	18400.4	17552	15486.7	15378.3	13670.7	9613.3	11719.4	13134.9	13355.8	10104.2	11661.5	8673.3	8212.9	8928.1	10020	9049.7	9257.6	7169.9	7251	7491.7	9419.9	9447.4	9921.3	8416.5	9431.2	10074.3	10086.3	10152.2	11556.5	12809.3	14955	12021.4	16587.5	19077.5	17645.1
_	BIP106	Os04g0501600	LOC_Os04g42320	5081.7	4993.6	4767.6	4712	4701.2	4311.4	4467.3	4467.4	4373.7	3808.6	3793.8	3829.7	5056.3	5009	5529.1	3875.4	4732.6	4249.5	5110	5379.6	5160.4	4471	4712.5	4136.1	4433.6	5021.2	5000.5	4055.4	3904.4	3461.7	6102.4	7032.8	5385.1	5673	6945.5	6152.8
_	BIP107	Os09g0326900	LOC_Os09g15770	3054.9	2979.4	3044.5	3013.9	3180.4	2713.5	1379.2	1263.2	1623.8	1358.5	1027.1	1084.3	962.3	911.4	956	1024.3	1023.8	1059.8	906.2	914.5	1013.2	991.8	1079.8	888.4	988.5	1087	953.3	1421.3	1091.1	1150.7	1796.9	1123.1	1538.6	1525.4	2121	2009.7
_	BIP108	Os03g0343500	LOC_Os03g22340	3687.7	3735.2	4310.9	4429.3	4207.5	3947.3	3662.2	3864.5	3678.8	3729.4	3334.7	3762.7	2676.2	2634.3	2451.8	2802.1	2458.7	2661.8	1900.4	1807.3	1982.8	2235.5	2070.3	1938.5	1814.5	1057.9	1217.6	1780.2	1511.5	2155.4	1946.8	1226.7	2204.4	1865.4	1792.5	1724.4
_	BIP109	Os11g0703400	LOC_Os11g47710	266.7	276.6	275.5	334.4	374.2	433	5826.8	5064.2	5224	5621.7	6415.9	5500.4	3300.3	4159.9	3866.4	2935.3	3269.1	3007.9	3026.5	2946.5	3114.6	2042.5	3008.9	1953.1	2098.8	2174.1	1880.1	1550	1470	987.7	2992.2	2990.2	2932.3	1550	2166.7	1753.5
_	BIP111	Os09g0116400	LOC_Os09g02810	4336.6	4645.9	4544.9	4506	4782.6	4389.6	2253.4	2816.4	3132.9	2885.9	2185.8	2830.5	2285.5	1964.5	2249.3	2150.9	2124.4	2212.5	1680.5	1734.4	1853	1988.8	2144.5	2013.5	1311.9	1384.6	1367.8	1712.5	1673.7	1430.4	1971.9	1473	1905.4	2298.2	1961.3	2202.3
_	BIP112	Os01g0924900	LOC_Os01g70020	4572.1	4606	4108.5	4039.1	4004.9	3577.6	4231.5	3892.7	4103.5	3817	3557.7	3675.4	4149.2	4123.3	4142.4	3251.9	3447.1	3453.1	3496	4040.4	4036	3391.5	4246.2	3470.8	3775.8	4101.2	4237.3	3672.1	3567.1	3329.1	6284.2	6234.4	4420.3	5649.8	6996.3	5841.1
_	BIP113	Os08g0113200	LOC_Os08g02130	6742.5	7708.1	7256.5	6935.6	7519.7	6713.8	3388.9	4400.4	4508.8	4325.8	3402.1	4185.1	2785.8	2698.7	2970.5	2553.8	2708.4	2543.4	2061	2263.6	2244.2	2389.3	2711.3	2120.6	2111.8	2069.9	2058.8	2332.5	1951.7	1743	3322	2593.6	2908.2	2925.3	3031	3015.5
_	BIP115, OsRH18	Os01g0164500	LOC_Os01g07080	1363.8	1561.3	1562.2	1684.1	1877.3	1770.2	1301.3	1408.6	1334.2	1517	1496	1499.3	1074.8	1079.9	1119.6	1095.7	1059.2	989.4	811.1	932.2	875.1	843.2	955.9	861.1	614.1	637.4	615.9	782.5	745.9	579	738.9	654.4	726.8	1083.1	913.1	1113.9
_	BIP116	Os03g0799100	LOC_Os03g58480	10213.1	11018.6	11221.1	10543.8	9771.2	9041.8	7440.8	8335.4	9108.2	7591.2	6324.5	7521.1	4901.7	5042.6	5239.8	5384.6	4983.2	5039.7	3977.7	4171.5	4027.7	4960.2	4952.2	4364	2903.4	3030.2	3512.1	4006.5	3928.1	6417.4	4554.1	3294.7	3567.1	5770.1	6015.2	5848.4
_	BIP117	Os12g0564600	LOC_Os12g37720	11235.8	11296.2	10661	9500.7	10209.2	8940.3	6086.3	6500.1	8103.4	7778.9	6329.9	7493.4	6341	6092.8	6363.8	6084.9	5829.8	6334.4	5109	5696	5275.3	5942.8	6609.1	5709.3	5073.7	6069.7	5179.2	5202.4	5750.3	3664.8	7011.5	8953.1	6464.9	9475.5	9032.9	8394.2
_	BIP118	Os02g0200800	LOC_Os02g10690	1329.3	1362.6	1266.4	1104.8	1052.8	1069	1499.6	1520.6	1579.4	1793.3	1763.6	1710	1454.3	1361.2	1554.8	1882.3	1476.5	1544.8	1460.6	1219	1322.8	1342.8	1110.3	1330.6	852	520	748	841.7	856.7	857.5	971.9	543.2	596.8	899.7	948.6	755
_	BIP119	Os09g0459500	LOC_Os09g28550	1.1	2.9	2.2	1	0	0	15.8	9.7	13	4.2	6.5	3.2	30	27.7	30	14.9	11.2	19.4	79.8	56.2	39.9	54.7	37.6	36	120.8	45.1	123.6	64.8	81.1	101	106.4	65.7	82.8	105.8	89.5	135.4
_	BIP121	Os02g0122300	LOC_Os02g02990	1454.5	1578.8	1640.9	1597.5	1511.9	1371.6	1873.5	1912.8	1955.1	2342.7	2136.8	2266.5	2129	2063.6	2194.7	2719	2528.7	2438.2	2129.5	2291.2	2170	2233.5	2286.7	2088.5	1939	2078.3	1898.1	1959.6	1858.7	2150.5	2850.1	3093.8	2724.2	2937.6	3139.8	3011
_	BIP123, RPL24a, OsRPL24a	Os01g0815800	LOC_Os01g59990	10148.4	10677.7	11700.2	13491	12363.3	11951.7	10828.8	12701.4	12212.4	11974.3	11238.9	12206.4	9449.2	9727.6	9275.3	11349.1	10513.2	11633.5	8268.4	8126.1	8120.2	10226	9566.2	9066	7557.1	5435.1	6042.3	7379	6717.7	9598.2	8945.7	7260.2	8249.6	9128.9	10242.8	9722.5
_	BIP124	Os11g0602300	LOC_Os11g38920	216	201.6	201.3	256.8	203.5	223.5	445.9	449.6	395.1	383.7	397.1	329.9	622.2	517.1	594.3	604.3	626.4	563.6	746.7	591.3	825.9	843.2	622.7	848.4	694	742.5	712.9	845.5	872.5	838.1	757.2	995.5	724.5	978	1245.5	1224.7
_	BIP126	Os08g0304900	LOC_Os08g21330	559.4	553.2	600.6	415.1	367.1	308.2	221	226.5	231.3	209.6	169.7	192.6	253.9	212	263.8	210	255.7	227.7	229.1	218.8	185.4	229.1	213.3	222.1	158.9	181.2	183.4	152.2	164.2	159.3	188.6	213.5	170.2	289.3	213.5	214.4
_	BIP128	Os01g0179300	LOC_Os01g08410	6840.8	7579.5	7644.5	7981.8	8515.9	8971	7045.2	7169.2	6993.1	6363	6497.5	6774.1	6014	6082.9	5712.8	6661.5	5785.8	5869.8	5357.5	5448.6	5690.6	6124.4	6067.6	5968.4	5959.1	6427.4	6240.9	6780.6	6641.5	8110.6	8598.5	10534.7	8519.9	10604.3	11612.4	10312.1
_	BIP129	Os08g0519400	LOC_Os08g40790	7348.3	8351.9	8395.8	7923	8261.1	7787.5	3261.7	3603.5	3821.3	3561.5	3141	3785	3012.6	2376.7	2593.2	3143.2	2900.2	2737.3	2003.7	2256.7	1916	2133.3	2131.2	2207.3	2357.1	2803	2684.2	2031	2288	2592	2995.1	4016.1	2733.4	3317.5	3987.7	3665.1
_	BIP130	Os05g0113500	LOC_Os05g02260	8627.9	8330.5	9162.9	9082.6	8728.2	8149.7	5422.3	5584.3	5620.9	5033.7	5045	5104.5	4099.6	4086.6	3838.6	5245	4674.7	4493.5	4005.3	3868.9	3654.1	4717.7	4618	4959.2	3578.8	4345.3	4473	4394.5	4947	6151.1	5394.5	4986.3	4293.9	6580.6	5929.7	6178.2
_	BIP131	Os08g0390000	LOC_Os08g30060	11490.6	11057.6	10996.1	9862	9755.3	9020.4	6534.2	6884.5	8739	8075	6269	7299.8	6333.5	6006.6	6372.7	7455.6	6946.9	6600.9	5757.4	5388.5	5804.6	7052.3	6467.9	7058.4	4355.5	4915.1	5092.7	5937	6245.8	6390.7	6951.5	5520.7	5071.2	9439.2	9238.3	9376.3
_	BIP132	Os12g0613500	LOC_Os12g41930	3340	3284.3	3127.8	2941.3	2681.5	2442.5	2515.8	1731.3	2942.3	2856.7	2379.4	2503.8	2401.7	2163.7	2197	2596.4	2247.1	2527	2100.9	2002.5	2138.5	2653.5	2845.4	2674.9	2182.4	2107.4	1867.7	2342.9	2362.2	1901.1	3205	2344.7	2834.6	2910.1	2774.7	2680.3
_	BIP134, OsBIP134	Os12g0271600	LOC_Os12g17310	2357.3	2095	1926.6	1783.7	1662.3	1475.9	2322.4	2380	2213.2	1965.3	1761.5	1647.2	2064.3	2163.7	2271.5	1688.3	1872.1	1829.7	1827.8	2083.3	1912.3	1717.4	1957.5	1812.8	1572	1624.9	1669.1	1465.5	1356.2	1384.2	2353	2530.4	1891.6	2277.2	2841.8	2365.9
_	BIP135	Os02g0612800	LOC_Os02g39920	5847.3	6087.4	5831.5	5676.5	6290.9	5842.2	7173.5	6353.8	7643.5	8774.6	8396	9134.3	10354.4	10233.9	10835.6	11345.9	10698.1	10553.2	11551.7	11352.5	11643.6	11280.8	13293.4	12107.2	13803.3	18257	17063.2	13265.3	13812.3	11465.3	18557.7	25632.5	18655.4	19555.6	22577.2	19754.8
_	BiP3	Os06g0212900	LOC_Os06g10990	11.9	3.9	2.2	4	6.2	12.1	24.7	9.7	21.3	0	8.7	5.3	23.4	21.8	20	20.3	9.5	9.2	13.3	19.7	6.5	7.2	3	3.9	10.2	3.8	11.4	8.5	6.9	19.5	13.5	7.6	1.1	8.7	7.1	7.3
_	bphi008a, BpHi008A, OsRALF-22, OsRALF22, RALF-22, RALF22	Os06g0493100	LOC_Os06g29730	64.8	21.4	18	14.9	11.5	12.1	13.8	9.7	14.8	2.1	7.6	13.8	14.1	13.9	20	5.3	5.2	10.2	22.5	15.8	20.4	8.3	16.3	7.8	84.5	50.7	36.1	31	32.6	10.9	71.6	64.4	63.2	45.7	53.9	104.5
_	BPM	Os01g0817700	LOC_Os01g60190	3286	3329.1	3573.1	3990.4	4150.9	4981.8	24128	22705.5	22286.6	34481	34820	35882.7	45736.3	48800.6	44777.2	99971.6	78852.8	75295.9	62236.1	57609	54863.2	66939.6	64466.6	71911.7	36144.8	36851.9	26855.2	39889.7	38058.7	39454.6	32139.7	47040.5	41885.2	49185.6	39033.4	40802.5
_	BRK1	Os07g0508500	LOC_Os07g32480	178.2	118.8	113.6	145.3	146	122.9	118.4	111.9	111	130.3	101.2	109.6	119	133.7	144.7	91.7	95.9	103.1	110.5	139.9	121.4	106.3	129	105.2	129.1	119.2	176.8	97.7	96	142.3	269.8	272.9	209.3	130.5	240	183.5
_	BTBN18, OsBTBN18, BTBN18	Os09g0266600	LOC_Os09g09370	3.2	7.8	7.9	7	1.8	2.8	9.9	9.7	6.5	3.1	4.4	10.6	3.7	9.9	2.2	0	5.2	4.1	3.1	5.9	5.6	17.5	5.1	16.6	6.5	2.8	4.8	9.4	6.9	6.1	29	0	5.7	5.1	2	3.6
_	BTI-1	Os08g0520000	LOC_Os08g40850	118.8	202.6	165.3	229.9	177.8	221.6	247.6	238.9	223.9	249.2	269.8	244.7	407.6	350.7	313.9	469	460.5	450.3	530.8	426.7	423.6	594.5	389.1	523.1	455.2	362.3	359.3	387	470.9	502.4	420.7	339.8	418.6	450.2	458.6	484.3
_	C00481	Os11g0701200	LOC_Os11g47530	544.2	619.5	440.9	268.7	197.3	98.7	1139.5	1151.2	1214.9	1625.4	1189.2	1611.1	3197.2	5511.2	4170.2	15533.6	11273.4	11487.5	9355.7	7902.4	10733.3	10484	18540.2	13684.3	18324.2	27191.6	17760.9	20518.4	17351.7	17724.6	27973.4	37094.5	40816.9	35078.2	35270.4	32061.2
_	C10122	Os08g0518900	LOC_Os08g40690	587.4	39.9	30.4	147.3	38.9	42.8	10466.7	10113.4	13419	20017	22320.1	25606.6	29436.4	32210.4	28572.7	85917.4	50329.2	59782.5	39074.5	35857.9	38936.2	42246.7	58245.6	47485.9	32566	51435.7	34490.5	44146.1	51602.9	43282.4	44156	56063	47894.7	82465	54317.4	64602.2
_	C10150	Os11g0701400	LOC_Os11g47550	201.9	137.3	155.2	119.4	53.1	37.2	1825.2	1584.9	2083.7	4659.4	4619.6	6097.3	5696.3	7212.3	5800.7	51653.9	29213	29603.3	10140.2	7933.9	11669.5	19482.8	25809.6	29792.2	17842.9	30804.7	13210.9	35775.1	38890.6	37409.9	31459.8	44947.2	35923.9	84829.9	56021.5	54244.6
_	C10501	Os01g0860500	LOC_Os01g64110	329.4	321.4	341.9	261.8	230.9	350.1	748.8	699.9	561.6	776.7	705	675.7	1629.5	1388	1710.6	4043.8	4067.4	4325	1547.5	1809.3	2498.2	2446.1	3482.3	2599.9	3255.5	3062.1	2383.8	1740.7	1847.8	1764.9	3021.2	2551.9	4054.7	1826.9	1830.2	2419.5
_	C10728, OsChib3a, Chib3a, OsPR31, PR31, PR8, OsPR8	Os01g0660200	LOC_Os01g47070	21.6	43.8	29.2	8	3.5	23.3	224	111.9	68.5	33.4	27.2	72.4	135.9	111	116.9	86.3	176.2	133.8	140.1	74.9	91.8	142.4	104.6	225	182.1	169.9	74.1	261.2	130.6	101	210.8	128.9	136.8	168.9	139.3	239.9
_	C10923	Os11g0700900	LOC_Os11g47500	1172.7	493.8	446.5	382.2	368	279.4	2383.6	2207.3	2852.6	5094.2	4493.4	4968.3	6254.8	6346.4	6750	43190	26382.7	29780	10984	8653.3	11242.2	22928	27568	35284.2	17541.9	24560.4	16354.2	26376.4	32258	38693.2	26577.9	35252.6	32280.9	50049.7	42592.1	43817.1
_	C3H1, C3'H, OsC3H1, OsC3'H	Os05g0494000	LOC_Os05g41440	2333.5	2318.1	2070.6	1652.3	1666.7	1314.8	2986.4	2960.9	2928.4	2869.2	2445.8	2061.2	2117.7	2079.5	2185.8	5089.4	3921.4	3880.9	2968.2	2223.2	2896.8	4094.3	3677.4	4864.7	2077.4	1733.8	1943.8	2959.1	3037.9	4487.1	2995.1	1734.5	3041.6	3152.2	3121.5	3531.6
_	CAD	Os03g0101600	LOC_Os03g01190	8320.2	7638.9	7547.8	6102.5	5941.5	5154.1	5299	5759.7	6286.2	4760.5	3703.5	4142.6	3403.4	3531.8	3602.6	2532.4	2557.2	2578.1	2206.2	2726.8	2371.2	2923.9	2573.1	2671	2291.1	2542	2842.9	2625.6	2848.9	3989.6	3080.2	3229	3048.5	3763.4	3655.3	3506.1
_	CADL	Os01g0528800	LOC_Os01g34480	15059.5	12695.8	12630.3	8917.4	8165.6	6755.7	21775	20653.4	18767.9	19066.1	19678.5	16885.2	18895.6	19417.6	20576.2	18225.9	19266.5	21455.6	20894	18861.7	20151.2	23130.3	26347	21178.1	18448.7	23312.9	22671.1	18091.9	17533.7	23299.1	34337	32288.9	30568.7	29553.8	29819.6	28086.3
_	CAI1	Os10g0452300	LOC_Os10g31460	13	13.6	10.1	3	0.9	2.8	184.5	93.4	201.7	256.5	241.5	456.5	905.2	841.1	1161.9	24823.4	6525.3	13898.1	2308.5	563.7	2641.8	11969.2	14506.3	19816.3	4360.2	3967	918.2	21046.3	30971.1	18029.9	4678.8	1773.7	4193.8	49236.3	17831.9	23467.2
_	CAK1, MAT1, OsCAK1, OsMAT1, CDKA1, OsCDKA1	Os06g0171700	LOC_Os06g07480	153.3	141.2	123.7	149.3	152.2	136.9	214.1	208	176.7	162.6	158.8	146.8	185.5	156.5	170.3	103.4	118.4	106.2	151.4	160.6	148.3	134.2	100.6	114	88.3	92.9	114.1	88.3	81.1	121.6	107.3	106.1	133.4	99.3	109.8	113.6
_	CaMBP	Os12g0547600	LOC_Os12g36110	71.3	101.3	45	34.8	32.7	69.8	1648.6	1297.6	1247.2	1365.8	1509	1381.2	1168.5	1287.9	1558.1	1267.3	1619	1341.6	1295.9	1097.8	1327.4	992.9	1417.1	875.7	779.5	947.2	798.4	780.6	566.8	186.1	1288.2	1254.5	1079.8	756.2	851	834.1
_	CAMK	Os06g0714200	LOC_Os06g50030	4648.7	4954.6	4379.6	3479.8	3469.7	2784.2	2472.4	2529	2611.1	2260.4	1772.3	2207	1535.8	1441.5	1425.7	1157.5	1219	1191.5	908.3	1096.8	998.3	915.5	1121.5	955.6	941.2	1046.7	1018.9	1072.8	1018.9	866	1334.6	1301.2	1248.8	1368	1517	1554.5
_	CAX2, OsCAX2, OsCAX4, CAX4, OsSTA47, OsNCX3, NCX3	Os02g0138900	LOC_Os02g04630	23.8	39	38.2	65.7	45.1	60.5	18.7	36.1	25	39.6	60.9	53.2	20.6	18.8	31.2	32	20.7	23.5	27.6	21.7	19.5	17.5	38.6	24.4	27.9	23.5	19	24.4	9.9	3.6	48.4	50.5	33.3	42.8	40.7	46.3
_	CBP-LIKE	Os01g0134700	LOC_Os01g04280	19.4	13.6	7.9	7	10.6	24.2	222	133.1	149	100.1	112.1	134.1	403.9	718.3	602.1	353.9	413.8	505.4	1011.6	847.5	1376.5	603.8	1486.2	716	1097.2	1879.3	1385.8	1271	787.4	233.5	1737.9	1887.4	1942.2	1086	1082.8	1023
_	CBSX10, OsCBSX10	Os10g0499400	LOC_Os10g35630	31.3	56.5	47.2	57.7	49.5	102.4	696.5	514.8	551.5	704.8	905.2	715.1	810.5	1320.6	1125.2	1373.9	1314	1405.9	1325.6	1580.7	1564.7	935.1	846.2	1256.6	1355.5	1372.4	1305	1499.3	1155.4	665.3	1809.4	1848.2	1420.2	1022.2	1629.9	683.2
_	CBSX8, OsCBSX8	Os08g0529200	LOC_Os08g41740	0	0	0	0	0	0	0	0.9	0	0	0	0	0	0	0	2.1	2.6	2	0	1	0	1	2	0	0	0	1.9	0.9	0	0	0	0	0	0	1	0
_	ccmB	NA	LOC_Osm1g00620	NA	NA	NA	NA	NA	NA	NA	NA	NA	NA	NA	NA	NA	NA	NA	NA	NA	NA	NA	NA	NA	NA	NA	NA	NA	NA	NA	NA	NA	NA	NA	NA	NA	NA	NA	NA
_	ccmFc, ccmFc-1	NA	LOC_Osm1g00520	NA	NA	NA	NA	NA	NA	NA	NA	NA	NA	NA	NA	NA	NA	NA	NA	NA	NA	NA	NA	NA	NA	NA	NA	NA	NA	NA	NA	NA	NA	NA	NA	NA	NA	NA	NA
_	ccmFn, ccmFn-1	NA	LOC_Osm1g00510	NA	NA	NA	NA	NA	NA	NA	NA	NA	NA	NA	NA	NA	NA	NA	NA	NA	NA	NA	NA	NA	NA	NA	NA	NA	NA	NA	NA	NA	NA	NA	NA	NA	NA	NA	NA
_	CCR1, OsCCR1, OsCCR14, CCR14	Os09g0491852	LOC_Os09g31514	298	288.3	263.2	407.1	341.5	402.3	395.6	356.1	383.1	525.5	383	448	541.6	303.2	427.4	545.7	505.4	547.3	426.5	276.9	325.4	741	666.4	751	183	321	342.2	426.5	511.4	579	359.8	349.9	403.6	909.1	1221.1	1015.8
_	CDC2	Os06g0687600	LOC_Os06g47310	207.3	232.8	200.2	160.3	142.4	130.4	210.1	155.1	171.2	132.4	100.1	94.7	140.6	168.4	187	305.9	209.1	316.5	229.1	206	229	329.2	141.2	433.5	256.4	115.5	192	230.2	263.1	347.9	197.3	70.7	93.1	158	136.2	129
_	CDC3	Os02g0158500	LOC_Os02g06380	79.9	104.2	93.3	69.7	62.8	50.3	39.5	31.7	39.8	32.3	39.2	27.7	43.1	42.6	45.6	23.4	39.7	30.6	16.4	39.4	19.5	17.5	6.1	19.5	13	8.4	14.3	16	13.8	17	15.5	16.4	4.6	8	10.2	16.4
_	CDP3.2	Os03g0336100	LOC_Os03g21790	5714.5	7164.6	8174.3	11676.5	14783.8	12703.2	3205.4	2790.8	3577	2786.9	4736	4001	1502.1	1221.5	1316.6	1302.5	1349.5	964.9	745.6	933.2	673	668.8	596.3	586.4	493.3	399	544.6	612.5	468.9	1813.6	840.4	475	562.3	629.3	553.1	874
_	CDSP32	Os07g0476900	LOC_Os07g29410	226.8	181.2	139.5	137.4	114.1	92.2	586	572.1	580.1	653.7	655	486.3	322.3	299.2	394	431.7	351.6	411.5	376.4	274	370.8	457.2	363.7	478.3	361.4	347.3	319.4	392.7	410.5	389.2	313.3	352.5	397.9	303	241	398.9
_	Cen8.t00793	Os08g0308700	LOC_Os08g21700	303.4	338.9	352	311.5	314.1	326.8	251.6	238.9	271.1	208.5	200.2	210.7	241.8	256.6	232.6	145	202.2	212.4	173.9	205	166.9	227.1	208.2	197.7	243.4	245	262.3	205.7	246.3	265.2	261.1	319.6	264.5	347.3	343.7	287.1
_	Cen8.t00802	NA	LOC_Os08g21720	4.3	2.9	0	0	0.9	0	0	0	0	0	0	0	0	0	0	0	0	0	0	0	0	0	0	0	0	0	0	0	0	0	0	0	0	0	0	0
_	Cen8.t00808	Os08g0309300	LOC_Os08g21760	1215.9	1130.8	1277.7	1318.8	1237.7	1175.2	991.5	1113.3	1116.8	1351.2	1168.5	1174.8	1433.7	1242.3	1322.2	2354.4	1759	1681.6	1149.6	1184.5	1218	1229.2	1199.7	1209.8	673.6	702.2	705.3	955.4	963.5	845.4	897.5	768.1	815.3	1309.3	1080.8	1130.2
_	Cen8.t00833	Os08g0310100	LOC_Os08g21840	749.4	673	729.9	857	751.1	759.8	686.7	794.2	779.1	700.6	750.7	742.7	793.7	819.3	741.2	627.8	654	703.5	605.5	710.5	571	729.7	540.4	604.9	536.1	417.7	467.6	585.2	542.1	621.6	618.9	515.4	788.9	645.2	525.7	531.5
_	Cen8.t00960	Os08g0313600	LOC_Os08g22200	1742.9	1724.9	1628.6	1315.9	1354.4	1167.7	985.6	1153.9	1089	876.8	873.7	884.3	791.8	832.2	814.7	617.1	579.7	568.7	542.1	637.6	569.2	364.3	421.6	441.3	394.9	426.2	442	263	292.8	309	477.7	555.9	532.4	403.1	336.5	389.8
_	Cen8.t01003, OsPABPC2, PABPC2	Os08g0314800	LOC_Os08g22354	7393.7	6853.9	6941.6	6665.9	6587.3	6653.3	4832.3	5488.2	6586	7984.3	6709.6	7280.6	7967.7	7406.4	7794	10287.5	9879.9	9236.1	9711.6	8901.7	9558.8	12718.5	11618.2	12041.9	11832.7	12795.6	13170	12778.6	13300.9	14767.6	16088.7	19945.1	16161.2	19855	20484.7	20592.5
_	Cen8.t01152	Os08g0318400	LOC_Os08g22852	82.1	102.3	121.5	152.3	164.5	158.3	408.4	402.8	307.2	326.3	461.3	387.3	692.5	644.9	566.5	714.1	639.3	557.5	318.1	429.7	360.6	349.9	344.4	412	286.2	276	295.6	345.7	320.5	371	327.8	370.1	318.5	342.9	384.3	321.6
_	Cen8.t01153	Os08g0318500	LOC_Os08g22864	5753.4	5990	5843.9	5669.5	6308.6	6160.7	2526.7	3515.4	3513.2	5146.3	4266	4930	5779.7	4731.6	5986.5	9863.3	7869.6	7620.9	6914.2	5872.4	6591.6	7074	7294.8	8769.9	5149.9	6289.4	6174.4	5935.1	7237	5213.3	6608.2	6898.9	6307.4	10164.2	9128.5	9141.9
_	CEST	Os01g0798500	LOC_Os01g58470	30.2	52.6	56.2	49.8	74.3	81.9	141.1	106.7	107.3	82.4	95.7	105.3	109.6	103	134.7	37.3	63.1	69.4	45	67	90.8	45.4	65	52.6	64.1	66.6	86.5	49.8	34.6	41.4	95.7	45.5	74.7	39.9	41.7	52.7
_	chlH	Os07g0656500	LOC_Os07g46310	216	178.2	214.8	187.1	164.5	230.9	114.4	164.8	143.4	150.1	152.3	185.2	281.1	229.8	211.5	230.2	193.5	203.2	201.5	217.8	250.3	199.2	215.4	221.1	100.3	179.3	248.1	189.8	212.7	165.4	286.3	170.5	227.7	269.7	273.5	328.9
_	CHR723, OsCHR723	Os06g0102800/Os06g0102900	LOC_Os06g01320	3406.9	3655.3	3646.3	3914.7	4363.2	4086	2314.5	2284.8	2315	2364.6	2156.4	2260.2	3088.5	2888.9	3033.9	2287.3	2724.8	2649.5	3058.2	3527	3335.2	3028.2	3395	2899.9	3047.4	3952.9	3778.2	3154.5	3196.1	2610.3	5116.9	5300.8	4575.6	5709.2	5365.4	5807.5
_	CK1_CaseinKinase_1a.3, UCIP10, OsUCIP10	Os01g0772600	LOC_Os01g56580	7760.8	7575.6	7571.4	6955.5	6901.4	6184	5480.5	5794.9	6197.4	6121.1	5542.2	5797.2	5596	5254.6	5712.8	6419.6	6030.2	5871.9	5033.3	5017	5196.6	5072.7	5131	5187.1	4063.8	4700.1	3873.3	4776.8	4758.1	3376.6	4751.4	5098.7	4024.8	5849.1	6801.1	6125.5
_	CKL10, Orysa;CKL10, OsCKL:10, CKL:10	Os08g0112500	LOC_Os08g02050	1542	1717.1	1576.8	1622.4	1604.8	1757.1	3946.4	3401.7	3386.4	3631.4	3578.4	3613.7	3228.1	3453.6	3444.6	4004.4	3686.4	3648.1	3868.3	3537.8	3727.3	2910.5	3200.9	3040.2	2571.7	3074.3	2264.1	2226.4	2184.2	1892.6	3042.5	3465.3	3418.8	2774.5	2808.3	3243.6
_	CM, OsCM	Os01g0764400	LOC_Os01g55870	546.4	612.6	488.1	483.7	457.4	459.1	904.7	922	811.4	669.4	606	723.6	607.2	584.5	599.9	703.5	629.8	604.4	435.7	434.6	441.2	432.4	446	561.1	505.4	389.6	365.9	412.4	382.8	354	462.3	472.5	543.9	542.3	416.9	489.7
_	CM, OsCM	Os08g0441600	LOC_Os08g34290	2.2	0	1.1	0	0	0	1	0.9	0.9	0	3.3	5.3	5.6	5	7.8	23.4	18.1	30.6	8.2	1	10.2	9.3	11.2	15.6	27.9	18.8	20.9	16.9	6.9	21.9	21.3	21.5	24.1	23.2	11.2	30
_	cob, cob-1, cob-like, cyt c	NA	LOC_Osm1g00480	NA	NA	NA	NA	NA	NA	NA	NA	NA	NA	NA	NA	NA	NA	NA	NA	NA	NA	NA	NA	NA	NA	NA	NA	NA	NA	NA	NA	NA	NA	NA	NA	NA	NA	NA	NA
_	cox2, coxII	NA	LOC_Osm1g00330	NA	NA	NA	NA	NA	NA	NA	NA	NA	NA	NA	NA	NA	NA	NA	NA	NA	NA	NA	NA	NA	NA	NA	NA	NA	NA	NA	NA	NA	NA	NA	NA	NA	NA	NA	NA
_	cox3, coxIII, cox3a, cox3b, cox3c	NA	LOC_Osm1g00110	NA	NA	NA	NA	NA	NA	NA	NA	NA	NA	NA	NA	NA	NA	NA	NA	NA	NA	NA	NA	NA	NA	NA	NA	NA	NA	NA	NA	NA	NA	NA	NA	NA	NA	NA	NA
_	COX5c	Os12g0561000	LOC_Os12g37419	1782.8	1855.4	1792.8	1859.3	1872	1670.5	1632.8	1586.7	1586.8	1706.7	1588.5	1901.6	1912.5	1850.6	1826.3	3270	2641.9	2748.6	2028.2	1935.4	1995.8	2715.4	2589.4	2896	2605.1	2667.8	2547.3	2884	3236.7	3723.2	3396.5	3638.3	3745.3	4643.5	4872.3	4711.8
_	coxI, COX1, cox1-1, cox1	NA	LOC_Osm1g00550	NA	NA	NA	NA	NA	NA	NA	NA	NA	NA	NA	NA	NA	NA	NA	NA	NA	NA	NA	NA	NA	NA	NA	NA	NA	NA	NA	NA	NA	NA	NA	NA	NA	NA	NA	NA
_	coxVb, COX5b	Os01g0612200	LOC_Os01g42650	889.8	865.9	1003.2	1158.6	990.8	918.1	1156.3	1225.3	1168.6	1370	1295.8	1506.8	1823.5	1670.3	1678.3	2960.9	2959	2582.1	2384.2	1933.5	1789	2122	1859	2231.7	1805.2	1516	1391.5	1801.8	1560	1790.5	1717.6	1422.5	1888.2	2265.6	1964.4	1905.2
_	cp rpl13, cp RPL13, WLP1, RPL13	Os01g0749200	LOC_Os01g54540	204.1	226.9	285.7	291.6	291.9	303.6	578.1	535.9	463.6	373.3	392.8	405.4	638.1	655.8	674.4	418.9	570.2	670.8	637.2	629.7	643.3	642	693.8	538.7	784.1	786.6	767	616.2	535.2	473.2	858.8	881.8	686.5	657.6	934.4	616
_	CP, OsSAG12-2, SAG12-2	Os08g0556900	LOC_Os08g44270	15.1	11.7	6.7	11.9	7.1	8.4	7.9	0.9	1.9	3.1	2.2	3.2	4.7	1	1.1	0	6.9	3.1	0	0	0.9	0	1	0	0.9	0.9	0	0.9	1	7.3	5.8	2.5	9.2	0.7	0	0
_	CP24, Lhcb6, OsCP24, OsLhcb6	Os04g0457000	LOC_Os04g38410	170.6	213.3	200.2	178.2	165.4	136	281.2	201.9	256.3	166.8	173	174.5	256.8	246.7	223.7	123.6	128.7	166.4	225	219.8	242.9	157.9	133.1	158.8	272.2	114.5	195.8	160.6	210.7	293.1	267.9	88.4	219.6	199.4	198.3	141.7
_	CP29, OsCP29, LHCB4, Lhcb4, OsLHCB4	Os07g0558400	LOC_Os07g37240	4.3	5.8	3.4	2	0.9	0	1	1.8	2.8	2.1	0	0	4.7	1	5.6	5.3	0.9	3.1	5.1	2	3.7	0	2	7.8	79.9	8.4	4.8	7.5	5.9	0	18.4	22.7	12.6	5.1	7.1	7.3
_	cpSRP54	Os01g0772800	LOC_Os01g56600	6622.7	6706.8	6124	5807.9	5876	4892.4	5636.4	6174.9	6296.4	6280.6	5913.2	6151.6	6255.7	6302.8	6354.9	7072.9	6419	6380.3	5824.9	6126.6	5683.2	5592.9	6067.6	5788.2	5881.1	7105.1	5611.7	5505.8	5299.2	5081.9	7330.6	10682.5	9215.6	8261.1	9439.6	8551.4
_	cpSRP54	Os05g0509500	LOC_Os05g43390	735.4	717.8	652.3	716.7	855.5	934.9	406.5	477.8	409.9	444.1	326.4	412.9	268	282.3	274.9	237.7	234.1	204.2	173.9	142.9	161.3	160	191	175.3	177.5	178.4	167.3	108	123.7	130.1	250.5	324.7	256.4	221.8	213.5	227.1
_	CRT2, OsCRT2	Os01g0895600	LOC_Os01g67054	6345.2	5424.1	5547	4910.1	4938.3	5255.6	8192.6	8191.7	8610.4	10474	9704.9	10024.9	11532.2	11655.5	12450.5	23443.2	21308.9	20007.8	13014.3	13125.3	14610.8	19202.1	22119	21924.3	15594.5	17883.4	13821.1	14303.3	15583	12406.7	21200.8	23517.7	17719.3	20173.3	18713.5	19325.1
_	CRTintP	Os07g0498800	LOC_Os07g31540	3748.1	3863.8	3933.1	4232.2	4483.5	4009.7	1942.6	2174.6	2301.1	2963.1	2625.3	2805	3614.2	3691.3	3647.1	3797.6	3669.1	3599.1	4528	4501.6	4267.7	3939.5	3873.4	3861.4	3360.5	4059.9	3725	3132.9	3241.6	3095.6	4321	5121.4	4600.9	3958.4	3739.6	4305.7
_	CSIL3, OsCSIL3	NA	LOC_Os03g19462	40	33.1	19.1	15.9	18.6	14	13.8	18.5	11.1	9.4	12	9.6	14.1	8.9	12.2	11.7	3.5	3.1	9.2	9.9	6.5	4.1	8.1	3.9	2.8	6.6	7.6	6.6	11.9	7.3	9.7	3.8	8	5.1	5.1	10.9
_	CYP450	Os10g0513900	LOC_Os10g36980	180.3	206.5	238.4	248.8	257.4	351.1	2332.3	2008	1563.7	2329.2	2613.3	1985.6	1619.2	2322.2	2033.4	2105	2327.4	2776.1	2036.4	1999.5	2118.1	2046.6	1803.1	2173.2	1428.9	1407.1	1255.6	1547.2	1346.3	1156.7	1601.5	1528.6	1628.3	1394.1	1380.8	1324.7
_	CYP72A1, OsCYP72A1	Os01g0628000	LOC_Os01g43774	23.8	34.1	12.4	13.9	8.8	4.7	126.3	203.6	93.5	97	77.2	168.1	120.9	116.9	108	91.7	383.6	152.1	103.3	125.2	86.2	405.6	201.1	437.4	302.9	265.7	159.7	105.2	298.7	30.4	1360.7	783.3	424.3	271.1	1185.5	459.7
_	CYP735A3	Os08g0429800	LOC_Os08g33300	14	4.9	14.6	3	2.7	1.9	6.9	4.4	4.6	28.2	6.5	6.4	31.9	38.6	53.4	119.4	133.9	193	189.2	99.5	151.1	303.4	159.5	333.1	88.3	37.5	17.1	215.1	311.6	217.7	75.4	22.7	124.2	218.9	90.5	109.9
_	CYP735A4, OsCYP735A4	Os09g0403300	LOC_Os09g23820	0	0	0	0	0	0	11.8	0.9	0	16.7	7.6	10.6	5.6	8.9	1.1	22.4	13	27.6	43	30.5	59.3	88.8	38.6	73.1	11.1	46	12.4	80.8	139.5	181.2	60.9	1.3	101.2	176.9	38.6	142.6
_	Cyt b6, OsCytb6, Cytb6	NA	LOC_Os01g57942	0	0	0	0	0	0	0	0	0	0	0	0	0	0	0	0	0	0	0	0	0	0	0	0	0	0	0	0	0	0	0	0	0	0	0	0
_	Dad	Os08g0559600	LOC_Os08g44530	8919.5	8100.6	7923.5	6694.8	6357.3	5287.3	5238.8	5504.9	6251.9	4655.2	3792.7	4277.7	4087.4	3923.1	4115.7	3227.4	3335.6	3506.2	3564.5	3564.4	3675.4	4515.4	4631.2	4812.1	4609.1	6146.7	4815.2	8028.1	8202.5	6165.7	7648.8	8315.1	7099.7	13689.8	13413.1	12610.8
_	dad-1, DAD-1, DAD1	Os04g0397000	LOC_Os04g32550	1043.1	1121.1	1198.9	1094.9	1073.1	1093.2	1017.2	1071	1049.2	1234.4	1153.3	1257.8	1420.6	1306.7	1304.4	2750.9	2147.7	2194.2	1622.2	1297.9	1244	1773.1	1529.9	1899.5	771.1	563.2	692	922.5	953.6	1122.7	756.3	567.2	841.8	969.3	812.4	900.4
_	DAO	Os07g0572100	LOC_Os07g38440	62.6	43.8	64.1	87.6	59.3	122	28.6	19.4	16.7	21.9	27.2	35.1	32.8	18.8	20	89.5	100.2	118.4	23.5	24.6	50.1	120.8	61	112	72.5	54.4	47.5	61.1	54.4	75.4	62.9	31.6	71.3	79	81.3	45.4
_	DEC	Os12g0465700	LOC_Os12g27994	2788.2	2637.5	2718.4	2703.4	2503.6	2229.3	2184.3	2313	2204	1722.4	1682	1766.4	2727.7	2606.5	2525.3	2342.7	2311.9	2104.3	2089.6	2301	1940.1	2172.6	1915.9	2339.8	1333.2	1514.1	1734.6	1643	1920	1981.4	1865.5	1912.6	1592.7	2407.7	2469.7	2339.5
_	DEFL1, OsDEFL1, OsDf-01, Df-01	Os01g0932700	LOC_Os01g70680	34.6	17.5	15.7	9	9.7	5.6	4.9	11.5	7.4	2.1	3.3	4.3	8.4	7.9	8.9	0	0.9	0	5.1	7.9	5.6	10.3	6.1	3.9	13.9	9.4	17.1	16	8.9	3.6	16.4	18.9	23	13	14.2	12.7
_	DEFL10, OsDEFL10, OsDf-10, Df-10	Os04g0189800	LOC_Os04g11165	0	0	0	0	0	0	0	0	0	0	0	0	0	0	0	0	0	0	0	0	0	0	0	0	0	0	0	0	0	0	0	0	0	0	0	0
_	DEFL4, OsDEFL4, OsDf-04, Df-04	Os02g0172300	LOC_Os02g07624	0	1	0	0	0	0	0	0	0	0	0	0	0	0	0	0	0	0	0	0	0	0	0	0	4.6	0.9	0	0.9	0	0	4.8	2.5	2.3	0	0	0.9
_	DEFL8, OsDEFL8, OsDf-08, Df-08	Os03g0130300	LOC_Os03g03810	2430.7	2112.6	4433.5	11030.5	9666.8	8505.4	3667.1	1792.1	2983	4525.9	6995.8	9367.3	2971.4	1485.1	766.8	3848.8	2810.4	4611.9	1181.3	1811.3	1073.4	2623.6	2056.1	1251.7	2150.8	295.7	807	3476.7	1473.9	3695.3	650.9	864.1	1488	1864.6	1672.6	1435.5
_	DEFL9, OsDEFL9, OsDf-09, Df-09	Os04g0189400	LOC_Os04g11130	0	0	0	0	0	0	0	0	0	0	0	0	0	0	0	0	0	0	0	0	0	0	0	0	0	0	0	0	0	0	0	0	0	0	0	0
_	DFR2, OsDFR2	Os03g0184550	LOC_Os03g08624	165.2	75	103.5	247.8	51.3	33.5	67.1	67.9	84.2	91.7	33.7	34.1	122.8	118.9	145.8	60.8	57.9	105.2	258.8	356.7	376.3	280.7	501.8	350.7	2523.4	3141.9	3339.1	1726.6	1557	883.1	6596.6	7216	9587	3419.7	6314.1	3743.3
_	DHFR, OsDFR3, DFR3	Os06g0651000	LOC_Os06g44170	1200.8	1201.9	1037	755.5	895.3	877.2	1394	1359.3	1155.6	1284.5	1442.7	1488.7	1247.2	1331.5	1574.8	1767.2	1828.1	1925.6	1345	1571.8	1863.2	1568.8	2880.9	1579	1588.7	2435	1654.8	1532.2	1608.4	467.1	1808.5	1999.8	1907.7	2301.8	2296.9	2408.6
_	DHQDT/SDH	Os12g0534000	LOC_Os12g34874	3387.5	3320.3	3194.1	2383.9	2623.1	2172.5	1481.9	1864.4	1962.5	1949.7	1737.5	1803.7	1536.8	1578.2	1732.9	2023	2023.3	1859.3	1373.6	1153	1448.8	1758.7	1576.6	1826.5	929.1	939.6	983.8	1305.8	1395.8	1098.4	1131.5	886.8	1139.6	1668.2	1246.5	1451
_	DHQDT/SDH, OsDHQDT/SDH, OsDHQDT, OsSDH, DHQDT, SDH, DHQ/SDH-1	Os01g0375200	LOC_Os01g27750	1106.8	1211.6	1146.1	1152.6	1228.8	1143.5	699.5	878	795.7	1031.1	1021.6	1056.7	773.1	624.1	668.9	2101.8	1483.4	1476.4	664.8	537.1	698.9	1241.6	1237.3	1643.3	655	486.3	553.2	905.6	870.5	979.2	886.8	734	744	1004.8	1177.4	1164.8
_	DHQS, OsDHQS	Os09g0539100	LOC_Os09g36800	1215.9	1394.7	1264.2	1069	1015.6	1004.7	1179	1186.5	1139.9	1006.1	1016.2	1068.4	984.8	902.5	907.1	2283	1713.2	1549.9	915.4	868.2	883.4	1422.2	1392.7	1799.2	658.7	528.5	773.7	833.2	968.4	1069.2	703.1	588.7	745.2	917.8	812.4	815.9
_	Dhr6, OsUBC5b, OsUBC16, UBC16	Os04g0667800	LOC_Os04g57220	189340	174259	185723	145124	122825	113694	142502	157988	166493	124636	106869	128133	113119	119521	114815	94557.2	92219.5	96155.2	85228	88496.3	84826.4	96323.3	104454	88713.1	79498.2	83986.5	91245.3	78837.2	80289.9	134708	113249	127811	115764	122844	142747	127754
_	DIP3, XIP, OsHI-XIP, OsXIP2, XIP2	Os05g0247100	LOC_Os05g15770	77.7	61.4	64.1	68.7	152.2	311	188.4	133.1	119.4	118.9	125.1	92.6	236.1	212	256	140.7	181.4	265.5	282.3	213.8	338.3	312.7	463.2	292.2	891	524.7	751.8	607.8	501.5	551	4151.8	903.3	1204	890.3	1237.4	883.1
_	DLK2a, OsDLK2a	NA	LOC_Os05g15240	0	0	2.2	4	0	0	2	0.9	0.9	0	2.2	2.1	4.7	1	0	1.1	0	0	2	0	0.9	0	0	1	0.9	3.8	1	1.9	1	0	6.8	2.5	1.1	0.7	3.1	2.7
_	DLN40, OsDLN40	Os02g0125800	LOC_Os02g03340	934.1	892.2	860.4	885.9	866.1	806.4	602.8	645.3	649.5	676.7	727.9	677.8	739.3	688.5	763.5	802.6	774.1	705.5	655.6	699.7	611.8	799.9	644	823.1	494.3	606.4	615.9	743.1	745.9	794.3	687.6	663.2	649.7	996.1	946.6	992.1
_	DOPA	Os01g0878900	LOC_Os01g65690	25.9	34.1	29.2	51.8	29.2	41	90.8	62.6	74.9	52.1	64.2	52.1	139.6	85.2	102.4	94.9	96.8	145	181	144.9	134.4	235.3	314.9	191.9	512.8	335.1	601.7	447.2	262.1	169.1	1210.8	362.6	762.4	518.4	481.9	384.3
_	DRR206	Os01g0879200	LOC_Os01g65700	27	39.9	23.6	31.9	48.7	46.6	125.3	114.6	114.7	65.7	68.5	77.7	121.8	118.9	169.2	174.8	140	230.7	270	274	374.5	300.3	850.3	445.2	470.1	1220.3	864.9	569.3	509.4	119.2	877.2	890.6	1005	756.2	880.5	827.7
_	DSS1/SEM1, DSS1, SEM1	Os01g0273000	LOC_Os01g16640	604.7	687.6	777.2	879.9	953.7	887.4	1108.9	1222.6	1007.6	955	1023.8	1098.2	985.8	1044.2	993.9	795.1	856.2	828	740.5	801.2	617.4	702.9	574	526	537.9	403.6	414.4	407.7	337.3	498.7	498.1	620.3	549.7	453.8	492.1	527
_	Du1L	Os01g0263600	LOC_Os01g15860	1439.4	1570.1	1629.7	1403.5	1691.5	1738.5	1648.6	1862.6	1518.3	1078.1	1069.5	1119.4	1801	1797.1	1778.5	783.4	1017.7	1168	1274.4	1583.6	1412.7	856.6	989.4	750.1	719.1	729.4	831.7	499.8	520.3	401.4	770.8	902	713	538.7	517.5	591.5
_	DWF1, DIM/DWF1, DIM	Os04g0570500	LOC_Os04g48200	0	0	0	0	0	0	0	1.8	0	0	0	0	0.9	1	1.1	0	0.9	4.1	2	2	0.9	2.1	2	0	10.2	4.7	4.8	0.9	1	0	7.7	7.6	2.3	3.6	3.1	7.3
_	Edf	Os08g0366100	LOC_Os08g27850	18210.5	17272.6	17288.8	15763.4	14097.3	13114.8	12233.7	12556	13421.7	12235	11265	12392.6	13194.6	13063.3	11839.5	17520.3	14077.8	15258.1	12983.6	12406	11898.5	15429.8	13955.7	14236.6	14939.5	13633.8	11564.6	12923.3	13545.2	17026.4	15360.5	22521	18662.3	16230.9	18607.7	17224.5
_	eIF-3c, OseIF3c, EIF3C	Os07g0124500	LOC_Os07g03230	5159.5	5224.4	4939.7	5199.7	5595.6	5312.4	5733.1	5504	5552.5	5547.7	5133.1	5125.8	5169.7	5214	5377.8	4775	5107.6	5040.8	5252.1	5080	5276.3	4479.3	4763.3	4320.2	3429.2	3323	2905.7	3293.5	3035.9	2762.3	4434.2	4003.4	4392.7	4269.4	4189.1	4112.1
_	eIF4Gtsv1, tsv1, eIF4G	Os07g0555200	LOC_Os07g36940	7995.1	8222.3	8327.2	8980.1	10216.2	9923.6	9137.8	9491.9	8799.2	10481.3	10452.3	10196.3	12908.8	12628.4	13598	13453	14372.4	13272.2	14971.9	14819.4	14893.5	12986.8	13714.9	13718.4	11107.1	14191.4	12474.3	11503.9	11442.1	8661.6	15131.3	16313.1	13899.2	17357.5	16008.9	17232.6
_	eIF-5A-2	Os03g0758800	LOC_Os03g55150	20655.2	24700.1	26756.4	27724.6	27333.8	24812.3	13568.5	15071.8	15960.6	17023.6	17156.5	18417.5	9484.8	9430.4	9113.9	9621.3	8505.4	9153.4	6019.3	6586.8	5955.7	6291.6	6283	4829.6	4626.8	3263.9	3832.4	4458.4	3550.3	5074.6	5789.1	3877.1	5246	4274.5	4432.1	4371.1
_	EIP10	Os01g0819900	LOC_Os01g60440	4215.7	4553.4	4691.1	4359.7	4501.2	4461.3	3471.8	3877.7	4018.4	5190.1	4885.1	5024.7	5196.9	4445.2	5318.8	7081.4	6364.6	6098.5	6267.8	5412.1	5848.2	6936.7	6037.2	7348.7	5010.5	5012.7	6352.1	4856.7	5690.9	5400.6	6195.3	6084.1	5597.9	6772.8	6097.5	6858.7
_	EIP11	Os08g0476300	LOC_Os08g37130	11.9	10.7	14.6	30.9	39.8	87.5	86.8	110.2	90.7	255.4	212.2	184.1	384.2	412.1	429.6	554.2	704.1	504.4	838.7	741.1	628.5	843.2	565.8	809.5	524	252.5	507.6	473.5	550	875.8	466.1	246.3	341.5	450.9	391.5	497.9
_	EIP2	Os09g0566000	LOC_Os09g39260	207.3	206.5	206.9	208	197.3	180.6	280.2	245.1	272	200.2	261.1	242.6	247.4	206.1	253.8	374.1	289.4	306.3	201.5	183.3	165.9	248.7	188.9	255.2	118	135.2	141.6	186	206.7	299.2	160.5	146.5	174.8	255.9	212.5	186.3
_	EIP3	Os09g0565700	LOC_Os09g39230	465.4	484.1	476.9	447.9	392.8	325	743.9	614.4	640.3	490	478.7	478.8	355.1	347.7	417.4	402.9	398.3	459.5	313	317.3	242.9	374.7	332.2	372.1	331.7	376.4	391.6	372.9	340.3	475.6	401.3	386.6	384.1	510.4	592.8	417.9
_	EIP4	Os02g0456000	LOC_Os02g25840	2189.9	2246	2091.9	1789.6	1614.5	1610	2011.7	2203.7	2282.6	2242.6	1873.5	2012.2	1765.4	1638.6	1724	2104	1707.1	1866.4	1341.9	1365.8	1263.5	1846.4	1598.9	1933.6	773	935.9	977.1	1214.6	1274.1	1639.6	1281.4	931.1	1023.4	1882.8	1616.6	1385.6
_	EIP6	Os09g0569100	LOC_Os09g39560	1074.4	1033.4	1071.8	842.1	1007.6	1031.8	2080.7	1857.3	1634.9	1450.3	1344.8	1269.5	2568.4	2846.3	2355	1578.5	1836.7	1969.5	2941.6	3050	2862.5	2463.6	3174.5	2241.4	5262.3	5493.3	5431.1	2380.4	2413.7	3802.3	8290	11727.3	11547.6	4105.6	6075.1	5484.1
_	EIP7	Os02g0184500	LOC_Os02g09180	3190.9	3248.2	3311.1	3154.3	3159.2	3115.7	2163.6	2455.8	2487.1	2943.3	2728.7	2848.6	2786.8	2444	2521.9	3638.8	3335.6	3278.5	2806.6	2569.1	2559.3	3279	3184.7	3366.5	2607.9	2667.8	2919.9	2662.3	2993.3	3155.2	3070.5	3432.4	2943.8	3349.4	3955.2	3882.3
_	EME1	Os04g0648700	LOC_Os04g55500	1132.8	1423	1317	1444.3	1673.8	1538.3	741.9	832.1	917.9	1018.6	884.5	987.5	671.9	541.9	552	709.9	593.5	569.7	461.3	511.5	479.2	503.7	580	559.1	427.4	461.8	337.4	475.3	462.9	296.8	597.7	663.2	563.5	609	620.2	656.9
_	EMP5, Os EMP5, OsEMP5	Os01g0959600	LOC_Os01g72930	30.2	31.2	30.4	31.9	32.7	32.6	82.9	54.7	48.1	73	59.8	54.3	54.3	46.6	61.2	44.8	44.1	45.9	43	63.1	49.1	35.1	48.8	51.6	41.8	19.7	25.7	43.2	33.6	41.4	48.4	20.2	57.5	25.4	30.5	32.7
_	EP	Os05g0182700	LOC_Os05g08980	3900.4	3637.8	3683.4	3272.7	3177.8	3019.8	2651.9	2716.8	3099.6	3086.1	2727.6	2891.2	3216.9	3134.6	3249.8	3410.7	3655.3	3421.4	3243.3	3374.2	3357.5	3933.3	3804.3	3661.7	3434.8	4176.3	4232.5	4138.1	3912.3	4269.4	5424.5	5970.4	4575.6	6010.8	7929.7	6422.6
_	ERCC1 (Rad10), ERCC1, Rad10	Os10g0518900	LOC_Os10g37490	484.8	563.9	488.1	534.5	509.6	496.3	667.9	659.4	596.8	559.9	487.4	584.2	616.6	648.9	680	492.4	539.1	575.9	536	569.6	525.6	453.1	523.2	456.9	347.5	348.3	365	376.7	323.5	251.8	473.9	394.2	428.9	357.4	368.1	382.5
_	ERO1, Ero1	Os03g0733800	LOC_Os03g52340	1445.9	1550.6	1446.4	1311.9	1533.1	1483.4	5236.8	4596.1	4784.5	8114.6	7830.3	9290.7	5117.2	5687.6	4933.7	12236.9	9947.3	8593.9	5810.6	5351	6097.6	5752.9	7562	6774	4841.4	5345	4238.2	4598.4	3923.2	2345.1	6851.9	7353.7	7113.5	5045.9	5442.7	5225.1
_	Exp1	Os06g0686700	LOC_Os06g47230	24381.7	21281.5	21828	16881.2	16656.7	15880.4	19662.7	22552.1	20759	17146.7	14768.4	16096.7	15495	16876.5	15080.4	14337.7	13207.8	13680.6	12592.9	13062.3	11580.5	14109.8	13392.9	12703.4	15632.6	11927.3	14708.9	13192	12474.9	19190.3	19270.5	19828.9	20455	18421.7	24132.8	20281.8
_	EXPA23, OsEXPA23	Os02g0268400	LOC_Os02g16809	0	0	0	0	0	0	0	0	0	0	1.1	1.1	0	3	1.1	1.1	0	0	0	2	0.9	1	1	1.9	0.9	0	0	0	0	0	0	0	1.1	0.7	0	0
_	FAAH	Os04g0102700	LOC_Os04g01250	975.1	1025.6	979.6	1064	959.9	1126.7	888.9	1013.7	1024.3	1153.1	915	1029	1231.3	1111.6	1178.6	1683	1553.3	1562.2	1224.3	1200.3	1275.5	1675.1	1844.8	2017.4	1595.2	1695.3	1414.3	1674	1859.7	1297.8	1908.1	1831.8	2035.4	2478	2116.9	2757.5
_	FATB1, OsFATB1	Os06g0143400	LOC_Os06g05130	512.9	559.1	478	640	594.5	753.3	5793.2	4909.9	4810.4	6036.7	7263.4	6136.7	4783.6	4805.9	5067.2	6225.6	5319.2	4542.5	5576.4	5063.3	6666.7	3494.7	4770.4	3812.7	3545.4	3949.2	3451.2	2714.9	2674.8	1738.2	6428.3	5251.6	5817.5	3142.8	4073.1	3578.8
_	Fbox-14	Os11g0205800	LOC_Os11g09960	95	78.9	83.2	116.5	117.7	149.9	179.6	174.5	144.3	154.3	142.5	199	246.4	228.9	227	141.8	216.8	189.9	186.2	249.3	229.9	169.3	190	184.1	110.6	161.5	172	163.5	143.4	115.6	179.9	136.4	118.4	184.9	132.2	191.7
_	Fbox-9-pseudo, Os_F0394, OsFBX497, FBX497	Os11g0208300	LOC_Os11g10230	2.2	1	1.1	3	8.8	6.5	3.9	7.9	0.9	9.4	7.6	8.5	5.6	10.9	3.3	13.9	4.3	8.2	10.2	7.9	6.5	9.3	9.1	5.8	4.6	9.4	9.5	8.5	5.9	4.9	5.8	2.5	9.2	9.4	6.1	1.8
_	FBP	NA	LOC_Os09g02540	95	82.8	81	53.7	37.2	31.7	53.3	50.2	44.4	30.2	19.6	27.7	46.9	29.7	31.2	18.1	33.7	31.7	30.7	23.7	35.2	17.5	20.3	23.4	25.1	13.1	18.1	24.4	7.9	37.7	27.1	27.8	34.5	18.1	34.6	14.5
_	FBPase, OsFBPase, OsSBPase, SBPase	Os04g0234600	LOC_Os04g16680	9.7	10.7	11.2	26.9	12.4	14.9	15.8	14.1	14.8	35.4	33.7	48.9	107.8	119.9	118	46.9	142.5	76.6	61.4	67	78.8	79.5	112.8	114.9	64.1	51.6	83.6	31.9	43.5	57.2	64.8	88.4	52.9	26.1	74.2	91.8
_	FCO10	Os03g0101300	LOC_Os03g01170	18.4	14.6	30.4	18.9	21.2	20.5	92.7	80.2	82.3	95.9	120.8	104.3	139.6	158.5	156.9	187.6	129.6	149.1	189.2	144.9	216	213.6	179.8	236.7	108.7	118.3	143.5	136.2	212.7	206.8	98.6	60.6	103.5	200.8	162.7	237.1
_	FCO2	Os08g0517200	LOC_Os08g40530	434.1	536.7	525.2	689.8	672.4	785.9	1903.1	1782.4	1794.1	2375.1	2369.6	2540	3480.2	3116.7	3744	5743.8	4787	4457.8	4446.2	3948.7	4248.3	3194.3	3846	4489.7	2332	2779.5	2137.7	2634.1	2830.1	1519.2	2814.3	2097.1	2485	3152.2	3069.6	3270.8
_	FCO6	Os01g0546400	LOC_Os01g36580	10.8	8.8	6.7	5	5.3	0.9	18.7	40.5	28.7	37.5	35.9	24.5	169.6	149.6	271.6	125.8	98.5	106.2	722.1	693.8	735.1	584.2	323	357.5	399.5	473.1	281.3	646.3	1034.7	1047.3	256.3	98.5	432.4	1191.1	529.7	1260.2
_	FCO9	Os12g0518200	LOC_Os12g33300	1.1	1.9	3.4	1	3.5	1.9	26.6	16.7	26.8	15.6	26.1	29.8	71.2	30.7	32.3	179.1	119.2	133.8	37.8	31.5	65.8	126.9	79.2	152	59.5	72.3	53.2	39.5	43.5	65.7	86.1	75.8	60.9	37.7	48.8	65.4
_	FCP2	Os06g0532500	LOC_Os06g34180	0	0	0	0	0	0	0	0	0	0	0	0	0	0	0	0	0	0	0	0	0	0	1	0	0	0	0	0	1	0	0	0	0	0	0	0
_	Fd, OsFd4, Fd4	Os05g0443500	LOC_Os05g37140	1359.5	945.7	1126.9	1273.1	1115.6	1177	4052.9	3720.8	4368.1	6178.5	5956.7	5158.8	3974	4874.2	4046.7	8047.1	4782.7	5265.4	3665.8	3285.5	3219.3	3924	3597.1	3825.3	2426.7	2418.1	1989.4	2951.6	3303	3597.9	2088.9	2252.5	3076.1	3626.4	2789	3323.5
_	Fd1, OsFd1, ADI1, OsADI1	Os08g0104600	LOC_Os08g01380	3.2	11.7	7.9	5	1.8	8.4	4.9	2.6	10.2	4.2	4.4	11.7	5.6	1	5.6	1.1	8.6	2	4.1	8.9	2.8	1	2	1.9	97.6	2.8	1	6.6	1	1.2	5.8	2.5	2.3	4.3	9.2	5.5
_	FLL1	Os02g0255700	LOC_Os02g15660	212.7	207.5	215.9	231.9	308.8	322.2	119.4	151.6	121.2	189.8	195.8	186.2	329.8	265.5	294.9	249.4	319.7	247.1	331.4	366.6	305.9	281.8	216.4	264	134.7	145.5	186.3	166.3	278	201.9	152.8	111.2	167.9	227.6	137.3	230.8
_	FLL2	Os07g0422000	LOC_Os07g23990	1003.2	972	931.2	890.8	1052.8	924.7	668.9	819.8	728.2	746.5	680	674.6	1447.7	1333.5	1481.3	845.2	1180.1	1101.7	1284.7	1346.1	1311.7	1080.6	1185.5	1256.6	924.4	1120.8	1155.8	1035.2	1289.9	670.2	1193.4	1145.8	1017.7	1608.7	1202.8	1441.9
_	FNR, PetH, OsFNR	Os03g0784700	LOC_Os03g57120	2796.8	2222.6	2036.8	1640.3	1526.9	1177	1586.4	1572.6	1695.1	1545.1	1162	1178	1010.1	1100.7	1051.7	1152.2	891.6	835.2	837.7	833.7	749.9	857.7	861.4	720.8	624.3	422.4	529.4	630.3	659.8	649.5	753.4	534.4	759	586.5	498.2	565.1
_	FOS1, OsCLE202, CLE202	Os02g0324400	LOC_Os02g21890	61.6	68.2	83.2	166.2	145.1	255.1	1756.1	1545.3	1585	1964.3	1709.2	1782.4	1524.6	1211.6	1407.9	2264.9	1795.3	1972.6	1809.4	1118.5	1764.9	2195.3	1689.4	2028.1	2088.6	2678.1	2173.8	1658	2096.1	3484.8	2337.5	3638.3	3330.2	2635.3	3681.7	2878.3
_	FREE1, OsFREE1	Os06g0724100	LOC_Os06g50840	2128.4	1993.7	1867	1725.9	1713.6	1676.1	2136	2033.6	2193.8	2346.9	2275	2083.5	2482.2	2532.2	2503	3384	2841.5	2721	2663.4	2700.2	2526	2725.8	2405.5	2899.9	2191.7	2495.1	2282.1	2382.3	2494.8	2684.5	2594.7	3275.8	2678.2	3210.2	3324.8	2927.4
_	FSM, FAS1	Os01g0896300	LOC_Os01g67100	20.5	22.4	10.1	11.9	10.6	38.2	10.9	16.7	14.8	27.1	35.9	38.3	14.1	18.8	15.6	38.4	28.5	12.3	19.4	19.7	12.1	33	30.5	9.7	42.7	11.3	14.3	77	39.6	20.7	58	5.1	17.2	23.2	81.3	34.5
_	FtsZ2-1	Os03g0646100	LOC_Os03g44420	464.3	505.5	592.7	547.4	590.1	630.4	2159.6	1982.5	1784.8	1950.7	2306.5	1906.9	1783.2	1995.3	1943.2	1575.3	1768.5	1656.1	1818.6	1987.7	1807.6	1489.3	1304.3	1416.4	1035	1104.9	1236.6	1185.5	1142.5	1325.8	1099.6	1235.5	1106.2	1399.2	1500.7	1402.8
_	GADPH, OsGAPDHB, GAPDHB, OsGAPB, GAPB	Os03g0129300	LOC_Os03g03720	10.8	12.7	18	29.9	7.1	25.1	73	67	74	42.7	54.4	60.7	161.2	118.9	111.3	46.9	70.8	63.3	144.2	104.5	106.6	70.2	128	50.7	68.8	77	80.8	110.8	60.3	23.1	104.4	106.1	105.8	57.3	76.3	53.6
_	GalK2	Os04g0608100	LOC_Os04g51880	937.3	734.4	532	600.2	538.8	607.1	707.4	767.8	929.9	817.4	1153.3	1026.9	881.8	897.6	960.5	1786.3	1029.8	1253.8	1316.4	1068.2	1455.3	1645.2	1678.2	1768	1738.3	1474.7	1402.9	2540.1	3356.4	3470.2	1838.5	990.4	1739.8	3600.3	2439.2	3045.5
_	GalM4	Os04g0458300	LOC_Os04g38530	601.5	522.1	578.1	673.9	672.4	716.1	871.2	823.3	791.1	767.4	855.2	804.5	861.1	818.3	844.7	798.3	804.3	735.1	745.6	734.2	713.8	826.7	618.7	809.5	681.9	724.7	751.8	707.4	623.2	925.6	843.3	866.6	871.6	825.8	1019.8	880.4
_	GalT	Os07g0171200	LOC_Os07g07550	766.7	763.6	853.6	881.9	961.6	821.3	821.8	838.3	848.5	870.6	942.2	918.3	1046.7	965.9	1028.4	1073.3	962.4	1093.5	860.2	1051.5	976.1	1038.3	1285	827	1304.4	1484.1	1137.7	955.4	933.8	875.8	2245.6	2343.4	2186	1586.3	1623.8	1557.3
_	GAT1	Os02g0708100	LOC_Os02g47850	12865.2	11812.4	11993.7	11397.8	11269	10003.7	7863.1	8626.3	9070.3	7753.9	6548.6	7519	5841.6	5596.4	5739.5	4739.8	4979.7	4972.3	4145.5	4586.3	4703.4	5418.5	5257	5007.9	5029.1	4868.2	5446.3	5471.1	4930.2	6561	7556	7049.3	6782.3	7044.6	9059.3	7668.2
_	GDCi, OsGDCi, OsGAD, GAD	Os03g0720300	LOC_Os03g51080	7.6	12.7	11.2	14.9	10.6	25.1	194.4	131.3	221.1	644.3	459.1	589.5	1064.5	826.2	1199.8	5031.8	3041	3354	2235.9	1362.9	1724.2	3780.6	3286.3	4893	1621.2	1576.1	1175.8	1907	2981.5	3899.6	1183.7	1785.1	1973.3	3843.8	2844.9	2970.1
_	GER4, OsGLP1-2, GLP1-2, OsGLP1-1, GLP1-1	Os01g0284500	LOC_Os01g18170	211.6	263.9	217.1	320.5	490.1	550.3	807	716.7	631.9	333.6	458	337.3	477.9	568.7	628.8	304.8	408.6	587.1	589.1	484.8	633.1	658.5	556.7	502.6	1357.4	719.1	1344.9	604	589.6	1008.4	1716.6	721.3	924.5	979.4	943.6	964.9
_	GER7, OsGLP3-7, GLP3-7	Os03g0804500	LOC_Os03g58980	1.1	1.9	1.1	1	0	0	2	0.9	0	0	0	0	0	0	1.1	0	0	0	0	0	0	0	0	0	7.4	0	0	0	0	0	2.9	0	0	0	0	0
_	GER8, OsGLP1-4, GLP1-4, OsGLP1-3, GLP1-3	Os01g0952000	LOC_Os01g72290	0	0	0	0	0	0	0	0	0	0	1.1	0	0	0	0	0	0	0	0	0	0	0	0	0	0	0	0	0	0	0	0	1.3	0	0	0	0
_	Get1	Os06g0198700	LOC_Os06g09840	582	651.6	670.3	797.3	758.2	788.7	476.5	521.8	531.1	715.2	597.3	611.9	554.7	509.2	526.4	812.2	716.2	711.6	476.6	463.2	520	748.3	635.9	742.3	538.9	701.2	654.9	722.4	734	964.6	731.1	788.3	677.3	1007	1208.9	986.7
_	Get3	Os02g0711200	LOC_Os02g48130	275.4	314.6	274.4	287.7	309.6	291.5	216.1	237.1	229.5	199.1	167.6	191.5	197.7	203.1	218.1	126.8	176.2	167.4	174.9	205	172.4	179.6	154.4	176.3	165.4	186.8	198.7	174.7	187	131.4	203.1	209.7	258.7	190.7	233.9	208.1
_	Get3	Os02g0745000	LOC_Os02g51100	3121.8	2910.3	2771.2	2530.2	2671.7	2248.8	2039.3	2016.9	2290	2235.3	2022.6	2141	1671.7	1697.1	1754	1507.1	1625.9	1496.8	1321.5	1347.1	1313.5	1506.9	1554.2	1346.2	1301.6	1489.7	1464.7	1384.7	1408.6	1378.1	1711.8	2094.6	1623.7	1785.6	2060	1938
_	Get3	Os09g0521500	LOC_Os09g34970	1898.4	1711.3	1837.7	1769.7	1774.7	1779.5	1717.6	1719.8	1811.6	1944.5	1781	1884.5	1849.7	1643.6	1777.4	2380	2121.8	2185	1538.3	1569.8	1663.9	2391.4	2249.1	2497.6	1784.8	2042.6	1936.2	1839.3	2273.2	2195.5	2096.7	2449.6	2129.7	2799.1	2643.6	2738.4
_	Get4	Os01g0164700	LOC_Os01g07100	982.7	979.8	957.1	918.7	886.4	758	653.1	763.4	787.4	831	720.2	804.5	836.8	768.8	872.5	1156.4	1015.1	1013.9	795.7	778.5	826.9	796.8	831	1027.7	602	654.3	707.2	658.5	674.6	575.3	819.1	913.4	723.3	1054.1	1134.7	964.9
_	GID1, GID1L2	Os03g0790500	LOC_Os03g57640	421.1	791.8	383.5	196.1	206.1	227.2	524.9	429.3	360.8	262.7	343.8	353.3	383.3	317	448.5	635.2	540.8	466.6	507.3	488.8	428.3	322	152.4	464.7	500.8	766	658.7	265.8	240.4	155.7	863.6	864.1	512.9	182	593.8	189.9
_	GID1L2	Os06g0214800	LOC_Os06g11130	75.6	76.9	72	52.8	40.7	43.8	241.7	239.8	222.1	298.2	341.6	235.2	67.5	103	108	88.5	154.6	156.2	65.5	44.3	46.3	71.2	43.7	71.1	62.2	10.3	21.9	68.6	61.3	82.7	43.5	26.5	35.6	52.2	30.5	23.6
_	GID1L2, OsGID1L2	Os06g0214850	LOC_Os06g11135	316.4	376.9	311.5	274.7	253.9	288.7	605.8	617.9	568.1	849.7	921.5	710.8	388.9	460.7	474.1	855.9	708.4	715.7	300.7	298.6	419	459.3	256	610.8	437.6	219.7	179.6	367.3	452.1	356.4	354	211	263.3	368.3	240	186.3
_	GIL1	Os10g0378400	LOC_Os10g23220	3038.7	2647.3	2631.8	2369.9	2309	2125.9	2229.7	2528.1	2375.1	2480.4	2147.7	2092	1958.4	1720.8	1966.6	2397.1	2137.4	1919.5	1786.9	1701.9	1846.5	1801	2009.3	1859.6	1511.6	1665.3	1925.7	1845.9	1628.2	1741.8	2372.3	1704.2	1788.1	2043	3072.7	2501.3
_	GLUB	Os03g0669300	LOC_Os03g46660	129.6	174.3	219.3	489.7	607.8	842.7	4511.7	3630.9	3952.7	3383.3	4894.9	3899.9	2214.2	3403	3219.8	1751.2	1966.3	1992	1774.6	2304	2132	1628.6	1051.4	1612.2	1354.6	1045.7	1603.5	2005.6	1989.3	2100.6	2073.5	1099.1	1202.8	2232.2	2641.5	1583.6
_	GOS2, OseIF1, OsGOS2, SUI1, PtfS	Os07g0529800	LOC_Os07g34589	707867	652097	715447	469372	453946	465527	544576	564658	625126	464447	379867	449368	395787	436915	397278	257929	278582	275659	291507	310740	302550	255517	281619	219708	279901	259237	278967	214981	205637	369336	334023	413195	383127	293389	361791	311856
_	gp1	Os07g0142200	LOC_Os07g04930	0	0	0	0	0	0	0	0	0	0	0	0	0	0	0	0	0	0	0	0	0	0	0	0	0	0	0	0	0	0	0	0	1.1	0	0	0
_	GPAT	NA	LOC_Os01g14900	9.7	5.8	5.6	4	0	0	0	0.9	0.9	1	0	0	0	1	0	1.1	0.9	0	0	1	0.9	0	0	0	0	0	0	0	1	0	0	0	1.1	1.4	0	0
_	GPAT	Os01g0299300	LOC_Os01g19390	31.3	35.1	42.7	38.8	54	41.9	24.7	15	13	45.9	20.7	42.6	34.7	20.8	31.2	33	41.5	33.7	25.6	22.7	31.5	37.2	32.5	32.1	22.3	21.6	27.6	16	21.8	28	30.9	17.7	24.1	36.2	34.6	40
_	GPAT	Os01g0329000	LOC_Os01g22560	0	0	0	0	0	0	0	0	0	0	0	0	0	0	0	0	0.9	1	0	0	0	0	0	0	0	0	0	0	0	0	0	0	0	0	3.1	0
_	GPAT	Os01g0631400	LOC_Os01g44069	23.8	52.6	42.7	73.7	75.2	79.2	314.7	268	258.1	165.8	265.5	216	285.8	332.9	346.1	99.1	235	282.8	180	227.6	220.6	204.4	166.6	107.2	167.2	123	110.3	148.4	62.3	126.5	167.3	190.8	167.9	108	111.8	87.2
_	GPAT	Os01g0855000	LOC_Os01g63580	164.1	205.5	153	175.2	138	205.8	588	643.5	687.5	729.8	819.3	770.4	1244.4	1183.9	1131.9	2358.7	1557.7	1949.1	2195	1737.4	1621.3	2645.3	1907.8	2577.5	934.7	695.6	1046.5	1211.8	1970.5	2281.9	1015.5	544.5	1208.6	2100.3	1232.3	1254.7
_	GPAT	Os02g0114400	LOC_Os02g02340	19.4	13.6	24.7	19.9	9.7	6.5	12.8	7.1	11.1	9.4	17.4	6.4	15	33.7	31.2	95.9	77.8	87.8	26.6	27.6	35.2	66.1	27.4	103.3	56.7	38.5	31.4	71.4	67.3	60.8	44.5	34.1	44.8	40.6	41.7	21.8
_	GPAT	Os03g0832800	LOC_Os03g61720	360.7	245.4	254.2	164.2	108.8	101.5	140.1	115.5	170.2	101.1	75.1	62.8	76.8	116.9	79	26.6	32	48	30.7	49.3	36.2	45.4	28.4	50.7	89.2	83.5	183.4	84.5	56.4	158.1	138.3	99.8	63.2	84.1	158.6	77.2
_	GPAT	Os05g0280500	LOC_Os05g20100	0	0	0	0	0	0	0	0	0	0	0	0	0	0	0	0	0	0	0	0	0	0	0	0	0	0	0	0	0	0	0	0	0	0	0	0
_	GPAT	Os05g0448300	LOC_Os05g37600	3.2	2.9	1.1	2	0	0.9	2	1.8	0.9	1	0	0	1.9	1	4.5	0	1.7	2	5.1	0	0.9	0	0	2.9	0.9	0	0	0	0	0	4.8	0	0	0.7	1	1.8
_	GPAT	Os08g0131300	LOC_Os08g03700	10.8	10.7	11.2	11.9	5.3	11.2	6.9	2.6	4.6	5.2	3.3	1.1	0.9	1	2.2	0	0	1	1	3	0.9	0	7.1	0	10.2	0	2.9	0	0	0	19.3	2.5	1.1	0.7	0	0
_	GPAT	Os10g0560100	LOC_Os10g41070	3.2	2.9	0	2	0.9	0	3.9	0	0	0	0	1.1	0	0	0	0	0	0	0	0	0	0	0	0	0	0	0	0	1	0	0	0	1.1	0	3.1	0
_	GPAT	Os12g0563000	LOC_Os12g37600	1.1	1.9	0	0	0	0	0	0	0	0	0	0	0.9	0	0	0	0	0	0	0	0	0	0	0	0	0.9	0	0.9	0	0	3.9	1.3	0	0	0	0
_	GPAT, OsGPAT	Os05g0457800	LOC_Os05g38350	82.1	110.1	113.6	86.6	112.4	121.1	1161.2	767.8	938.2	1044.7	1448.1	1142.8	732.8	1016.5	1095.1	960.3	968.5	821.9	944.1	958.9	1257	601.7	425.6	846.5	431.1	355.8	343.1	391.7	418.4	265.2	384.9	397.9	274.8	296.5	233.9	241.7
_	GPAT, OsGPAT	Os10g0577900	LOC_Os10g42720	206.2	239.6	223.8	339.4	359.2	347.3	411.4	392.3	437.6	495.2	437.4	508.6	849	810.4	891.5	777	849.2	902.6	1018.7	1186.5	1249.5	1077.5	1183.5	1154.3	1706.7	1976.9	1990.3	1459.8	1544.2	960.9	2297.8	2751.5	2340.1	1906.7	2236.9	2124.2
_	GPDH1, OsGPDH1-1	Os05g0495700	LOC_Os05g41590	439.5	479.2	420.6	470.8	483	504.7	1740.3	1569.9	1473	1652.5	2080.2	1554.7	1432.7	1430.6	1362.2	1304.6	1105	1152.7	1169.1	1222	1199.5	880.4	1383.6	762.7	878.9	948.1	774.7	770.3	556.9	695.7	971	1494.5	1014.2	532.9	634.5	798.6
_	GPDH2, OsGPDH1-2	Os01g0939600	LOC_Os01g71280	71.3	110.1	102.3	97.5	119.4	118.3	343.3	293.5	338.6	232.5	198	204.3	190.2	201.1	183.6	184.4	171.1	185.8	352.9	301.6	290.1	401.5	174.7	267.9	356.8	155.8	298.5	238.6	216.6	285.8	625.7	137.7	325.4	344.4	176.9	267.1
_	GRP, Osgrp-2, OsGRP-2, GRCWP, OsGRP2, GRP2	Os10g0450900	LOC_Os10g31330	12241.1	11135.5	9315.8	7667.2	8026.7	8290.3	6701.9	4614.6	6777.5	7513	8239.3	7646.7	17143.3	13035.6	14812.2	52965.9	38644.5	37397.8	21086.3	14296.1	21366.5	48011	43088.1	54188.7	30532.2	34433.8	28420.6	51486.6	63747.4	106941	39736.3	46420.2	50999.6	81192.7	68356.8	70893.1
_	GRP162	Os12g0632000	LOC_Os12g43600	39887.2	37753.4	37207.1	38584.9	40849.9	45758.4	45107.8	41639	49612.2	62505.2	62078.5	62073.5	79040.9	84377.4	76525.1	84477.5	90817.4	92424.4	102803	100197	91478.3	99505.3	92779.2	85799.5	87103.7	99340.1	97250.5	97129.2	94796.6	121510	94292.5	73332.5	84320	110233	92594.3	103386
_	GST	Os10g0528200	LOC_Os10g38489	211.6	196.7	328.4	428	596.3	753.3	7330.3	7964.3	5934.6	15531.7	19381.4	15814.7	11658.7	12171.7	14708.7	45521	44090.8	36959.8	21983.3	18146.3	20468.3	31495.4	42004.2	37753.6	21460.7	25680.3	20446	22550.3	19500.2	26056.5	30739.3	26034.2	38553.8	30853.7	36245.5	28621.4
_	GTE4, OsGTE4	Os02g0250300	LOC_Os02g15220	1808.7	1938.2	1863.6	1796.6	1961.3	1904.3	4228.5	3776.3	3532.6	3200.8	3487	3457.3	4578.4	4999	4724.5	3427.7	3658.8	3818.6	4106.6	4930.3	4176	3627.8	3384.8	3390.9	3535.1	4289	4128	3254.1	3502.8	3245.2	4330.7	6178.8	4181.2	4726.1	4896.7	4130.3
_	H1, OsH1	Os04g0253000	LOC_Os04g18090	22224.2	19721.1	23884	28512.9	31762.5	24299.2	47113.5	40218.1	40211.6	22419.1	26605.7	25670.5	37454.7	51343.7	35526.4	7867	12304.1	15843.1	28181.6	29519.5	30457.2	12484.2	21114.4	9757.7	16552.4	21158.6	22735.8	7697.4	8121.4	7463.5	41219.8	28354.9	32305.1	11794	18975.8	14519.7
_	H2B.7, OsFBO1, FBO1	Os01g0152900	LOC_Os01g05970	12939.7	10791.7	10403.4	7075	6697.9	5193.2	10326.6	10285.3	9665.2	6641.4	6176.5	6384.6	9715.3	11223.6	8632	4941.2	5423.8	5505.3	7717.1	7423.5	7541.8	5214.1	5192	4762.4	5358.9	6257.4	6787.5	4308.1	4469.2	5237.6	9819	8873.5	8345.1	5636	8841.7	6938.7
_	H3R-11	Os06g0159450	LOC_Os06g06460	23.8	30.2	19.1	17.9	24.8	27	134.2	150.7	109.2	51.1	44.6	56.4	93.7	122.8	94.6	44.8	49.2	53.1	79.8	42.4	62.1	43.3	53.8	33.1	51.1	30	26.6	49.8	18.8	18.2	118	46.7	48.3	24.6	35.6	28.2
_	H3R-21	Os11g0155900	LOC_Os11g05730	27	28.2	20.2	88.6	24.8	14	347.3	335.8	314.6	141.8	136	131.9	367.3	374.5	263.8	25.6	105.4	83.7	220.9	187.2	182.6	65	109.7	69.2	126.4	119.2	136.9	103.3	76.2	47.4	336.6	176.9	242.6	76.1	210.5	109
_	H4	Os07g0549900	LOC_Os07g36500	214.9	177.3	169.8	148.3	148.6	134.1	1228.3	1105.4	1151	713.1	805.1	781.1	1058.9	1211.6	882.6	405	504.5	526.8	841.8	696.7	870.4	413.9	677.6	387.7	594.6	728.4	622.6	479.1	471.9	318.7	1106.4	1186.2	965.9	458.2	964.9	585.1
_	H4	Os09g0553100	LOC_Os09g38020	1385.4	1342.1	1670.2	2042.5	2209.9	2004.8	4470.2	4143	3772.3	3525	4016.9	3713.7	5046	6407.8	4733.4	2723.2	3204.3	3620.5	4525.9	4688.8	4370.6	3777.5	3763.7	3083.1	4602.6	4611.9	5702	3953.9	3517.6	4971.2	6724.3	7146.5	5495.5	5506.9	7368.5	6149.1
_	H4	Os10g0539500	LOC_Os10g39410	697.6	692.5	662.4	770.4	1053.6	620.2	5463.7	4542.3	4502.3	2787.9	2757	2542.1	2559.1	3082	2230.3	515.9	722.2	931.2	1401.3	1129.3	1526.7	461.3	882.8	419.8	560.2	743.5	744.2	390.8	426.3	347.9	1700.2	951.3	1201.7	536.5	766.6	701.4
_	HAIKU2	Os12g0632800	LOC_Os12g43640	99.3	95.5	99	135.4	123.9	136	233.8	231	265.5	395.1	474.4	399	625	785.6	597.7	1563.6	1294.2	1427.4	982.9	816.9	1126.3	1230.3	769	1634.6	1066.6	1109.6	992.3	1194	1525.4	1021.7	1048.3	933.6	1178.7	1241.2	1102.2	1231.1
_	HCT3	Os09g0422000	LOC_Os09g25460	330.4	258.1	231.7	277.7	221.2	214.2	899.8	662	758.7	983.2	925.9	817.2	963.3	1262.1	1254.3	1526.3	1513.6	1737.8	1320.5	1265.3	1194.9	1679.2	1229.2	1947.2	1665.8	1659.6	1052.2	1616.7	1991.3	1412.2	1296.9	1398.5	1458.1	1603.7	1774.2	1318.3
_	HDA704	Os07g0164100	LOC_Os07g06980	4136.9	4107.3	4163.6	3635	3781.1	3414.7	2705.2	3287.1	3296.7	3349.9	2972.4	3365.8	3186	2934.4	3327.7	3214.6	3438.4	3284.6	3852.9	3764.5	3600.3	3551.4	3956.7	3665.6	3891	3979.2	4010.1	3332	3310.9	2554.3	4255.2	4573.2	3876.4	4100.5	4547	4467.4
_	HLL	Os12g0616200	LOC_Os12g42180	5867.9	5855.6	6023.9	5422.7	4980.7	4627.1	4525.5	5329.5	5329.5	4591.6	3881.9	4244.7	4458.5	4631.5	4336	4856	4309.3	4593.6	4781.7	4343.9	4211.2	5349.3	4619.1	4701.1	4642.6	3520.2	4093.8	4174.7	4171.5	5005.3	4515.4	5280.6	4490.5	5119.8	5599.3	5308.7
_	HMGB	Os08g0101100	LOC_Os08g01100	3.2	4.9	2.2	10	1.8	5.6	4.9	11.5	4.6	4.2	10.9	7.4	6.6	2	3.3	5.3	6	1	1	1	0	4.1	9.1	2.9	32.5	0.9	1	54.5	13.8	13.4	29	1.3	4.6	6.5	18.3	12.7
_	HN1L	Os04g0455600	LOC_Os04g38310	438.4	588.3	600.6	769.4	805.9	686.3	740.9	811	718.9	825.7	893.2	872.6	727.1	794.5	736.8	1048.8	876.9	956.7	741.5	763.7	766.6	752.4	670.5	658.5	340	349.2	215.8	599.3	778.5	861.2	441	224.9	417.4	933	638.5	701.4
_	HNR27C, HNR	Os01g0945800	LOC_Os01g71770	3161.8	3023.2	2915.2	2750.2	2684.1	2320.5	2441.8	2626	2456.6	2559.6	2331.6	2421.9	2413.8	2301.4	2371.7	2779.7	2396.5	2396.3	2013.9	2090.2	2001.3	2087.9	2053	2170.3	1778.3	2018.2	1863.9	1902.3	1928	2112.8	2718.5	3168.4	2827.7	2931.8	3690.8	2932.8
_	HS1	Os01g0855600	LOC_Os01g63690	661.9	668.2	545.5	289.6	394.6	279.4	39064.9	35442.2	34589.7	40196.6	45654.2	38303.5	44640.9	58437.1	52028	43877.5	53310.6	54379.3	60109.7	61312.4	61755.2	44304.7	50456.1	43758	70358	72734.2	61853.2	62507.6	48415.7	36536.6	98071.9	109157	97046.4	65668	77093.8	75851.1
_	Hsp20	Os02g0201000	LOC_Os02g10710	198.7	172.4	144	105.5	98.2	90.3	115.4	135.7	126.8	89.7	114.2	93.6	291.4	253.6	220.4	205.7	216.8	238.9	352.9	354.8	294.8	250.8	304.8	235.7	271.3	294.8	297.5	224.5	291.8	208	306.6	472.5	351.9	278.4	286.7	209
_	HSP20	Os06g0253100	LOC_Os06g14240	76.7	82.8	73.1	106.5	66.4	104.3	67.1	55.5	65.7	99	116.4	117.1	351.4	582.5	385.1	874	416.4	465.6	1265.2	1069.2	1406.2	942.3	2034.7	1055.9	2312.5	3573.7	2505.5	1581.9	1961.6	2004.5	6600.5	4942.1	7256.1	2745.5	3795.6	3066.4
_	hsp20	Os11g0244200	LOC_Os11g13980	56.2	46.8	51.7	46.8	32.7	47.5	58.2	39.7	81.4	81.3	52.2	153.2	438.5	720.2	519.7	897.4	476	351.2	1529.1	1303.8	1629.6	891.7	1755.4	1040.3	2987	3422.5	3234.5	1636.4	2016	2469.2	6986.3	4961	6188.9	2907.2	4216.5	2353.2
_	HSP40	Os02g0100300	LOC_Os02g01030	9837.4	9456.4	9245	8420.7	7732.9	6382.3	5923.5	6828.9	6511	5999.1	4841.6	5611	5599.8	5423.1	5317.7	5377.2	4805.2	4768.1	4975	5167.8	4675.6	5286.4	4762.3	4906.6	4604.5	5078.4	4559.5	4933.7	5201.2	5136.6	6667.2	6513.6	6929.5	7032.3	6920.1	6351.7
_	HSP70, hsp70, OsHSP70, OsMed37_8, Med37_8	Os11g0703900	LOC_Os11g47760	813924	767562	834082	728993	681722	659651	538546	688329	762693	720029	587754	687861	442735	458234	448123	627844	537408	540681	357557	343181	359638	566937	619846	576466	386888	397337	403675	488885	528314	952336	513060	519838	560902	767453	784497	796327
_	Hsp90, OsHsp90	Os12g0514500	LOC_Os12g32986	8080.5	7625.3	7135.1	6726.6	6815.5	6114.2	3006.1	3556.8	4259.9	4363.3	3533.8	4131.9	4697.4	4314.5	4742.3	4311.3	5097.2	4824.3	5305.3	5495.9	5838	5891.2	6104.2	5594.3	7257	7869.2	7490.8	6996.6	6418	5315.4	11544.3	11369.8	10627.7	9431.3	11251.5	9828.8
_	HSR201	Os12g0458100	LOC_Os12g27254	0	0	0	0	0	0	0	0	1.9	0	0	0	0	0	0	0	0	0	0	0	0	0	0	0	0	0	2.9	0	1	0	0	0	0	0	0	0.9
_	HT1	Os06g0636600	LOC_Os06g43030	7.6	4.9	3.4	7	4.4	9.3	9.9	2.6	9.3	17.7	8.7	9.6	7.5	17.8	17.8	32	17.3	20.4	12.3	21.7	26.9	22.7	21.3	10.7	21.4	11.3	17.1	20.7	12.9	24.3	30.9	18.9	27.6	31.9	14.2	29.1
_	htpB	Os03g0143400	LOC_Os03g04970	569.1	741.2	774.9	1029.2	1019.1	1067.1	668.9	834.8	699.5	921.7	894.3	1115.2	1779.5	1613.8	1688.3	1576.4	2091.6	1835.8	2011.9	2107.9	2012.4	1835.1	1953.5	1672.5	1861.9	1936.6	1709.9	1562.2	1299.8	861.2	2718.5	2189.3	3093.3	1573.2	2084.4	1729
_	IAI1	Os01g0329800	LOC_Os01g22630	2330.3	2709.6	2679	2877.6	3015.9	3270.3	3894.1	3974.6	3169	3039.2	3234.6	3048.7	3448.3	3336.7	3539.2	2684.9	3034.1	3324.4	3162.5	3289.5	3008	2514.2	2868.7	2184	1924.1	2111.2	1694.7	2066.7	1667.8	1151.9	2062.8	2978.9	2273.4	2161.2	2249.1	2748.4
_	IAI2	Os01g0132000	LOC_Os01g04050	583.1	545.4	381.3	286.7	220.3	606.2	617.6	551.8	396	370.1	557.1	566.1	1898.5	1314.7	1817.4	7871.2	5208.6	5969.9	4426.7	2471.5	4210.3	8909	6124.5	11236.4	5922.9	5363.8	4752.5	4987.3	3646.2	9382.9	5649.8	5247.8	4928.6	3844.6	4630.3	3170.9
_	IBF1, OsFBX310, FBX310, OsFBX310, FBX310	Os09g0292900	LOC_Os09g12150	0	0	0	0	0	0.9	0	0	0	0	1.1	0	0	0	0	0	0	0	0	0	0	0	0	0	0.9	2.8	0	0	0	0	0	0	0	0	0	0
_	IBP	NA	LOC_Os07g42560	0	0	1.1	0	0	0.9	2	0	0.9	2.1	0	0	0.9	0	0	1.1	0	0	0	0	0	1	2	1.9	0	0	0	1.9	4	0	1.9	1.3	0	0	0	0
_	IBP	NA	LOC_Os12g21950	0	0	0	0	0	0	0	0	1.9	0	0	0	0	0	0	1.1	0	0	1	0	0	0	0	0	0	0	0	0	0	3.6	0	0	0	0	0	0
_	IF1-1	Os08g0558900	LOC_Os08g44460	276.4	306.8	339.7	264.8	300.8	257	369	338.5	334.9	310.7	380.8	351.2	279.2	228.9	274.9	239.8	331.7	277.7	234.2	246.4	214.1	217.8	267.2	214.3	317.7	172.7	217.7	233.9	200.8	199.5	357.8	208.4	289.8	255.9	232.8	326.2
_	IF1-2	Os09g0568900	LOC_Os09g39550	2929.6	2924.9	2991.7	2675.5	2484.2	2208.8	2112.3	2164.1	2248.4	1644.2	1519.9	1753.6	1365.3	1412.7	1390.1	868.7	924.4	947.5	882.7	1036.7	743.4	694.6	697.9	598.1	736.8	711.5	831.7	633.2	575.7	530.3	911	951.3	731.4	546.6	784.9	775.9
_	IGPS	Os04g0467700	LOC_Os04g39270	1239.7	1046.1	1094.3	1228.3	1181	1025.2	1478.9	1404.2	1450.8	1294.9	1441.6	1398.2	1150.7	1223.5	1192	764.2	916.6	927.1	997.2	1093.9	1170.8	796.8	994.5	739.3	912.4	1042	1027.5	864.2	814.1	721.3	1306.6	1360.6	1319	1116.5	1372.6	1200.2
_	IGPS	Os08g0320400	LOC_Os08g23150	2089.5	2065.8	1843.4	1361.6	1490.7	1493.6	1309.2	1290.5	1196.4	959.2	819.3	1093.9	931.4	718.3	780.2	636.3	499.4	435	383.6	475	380.1	450	423.6	547.4	472.9	418.7	447.7	394.5	394.7	579	765.9	706.2	647.4	485.7	627.3	619.6
_	IMPA1B, rImpa1b, Impa1b, OsIMalpha1b, IMalpha1b	Os01g0343200	LOC_Os01g24060	394.1	415.9	399.3	352.4	414	428.3	680.7	648.8	626.4	547.4	625.6	552.3	581	595.4	608.8	380.5	458.7	482.9	397.9	413.9	421.8	322	500.8	258.1	471	505	448.6	279	243.3	251.8	716.6	759.2	746.3	432.8	571.4	546
_	INVINH/PMEI	Os08g0142100	LOC_Os08g04670	0	0	0	0	0	0	0	0	0	0	0	0	0	0	0	0	0	0	0	0	0	0	0	0	0	0	0	0	0	0	0	0	0	0	0	0
_	INVINH/PMEI	Os08g0142500	LOC_Os08g04710	0	0	0	0	0	0	0	0	0	0	0	0	0	0	0	0	0	0	1	0	0	0	0	0	0	0	0	0	0	0	0	1.3	0	0	0	0
_	INVINH/PMEI	Os08g0142900	LOC_Os08g04740	2.2	1.9	1.1	8	1.8	3.7	3.9	0.9	4.6	4.2	9.8	9.6	3.7	0	0	5.3	4.3	10.2	0	4.9	0.9	3.1	0	0	2.8	0	1	5.6	1	3.6	0	2.5	0	2.9	3.1	0.9
_	JMJ702, DLN257, OsDLN257	Os12g0279100	LOC_Os12g18150	652.2	713	699.6	628.1	610.4	530.8	1298.3	1155.6	1133.4	921.7	964	827.9	1089.8	1132.4	1219.8	707.7	946.9	889.3	1036.1	1088.9	1122.6	793.7	1013.8	849.4	832.5	896.5	935.3	709.2	784.4	501.1	1082.2	1133.2	878.5	1107.8	849	965.8
_	JMJ703	Os05g0196500	LOC_Os05g10770	2830.3	2750.5	2415.8	2435.6	2569.1	2437.8	4432.7	4501.8	4262.6	4699	4489	4732.1	6142.3	6342.4	6114.5	5497.6	6142.6	6207.8	6841.6	6749.4	7205.3	7119.4	7875.9	7031.1	8660.8	11645.7	10880.3	7868.4	8406.3	7664.2	13775.4	17637	15010.1	15059.3	15160.9	13632
_	JMJ704	Os05g0302300	LOC_Os05g23670	1634.9	1474.6	1125.8	967.5	970.5	764.5	3736.2	3348.8	3564.1	4370.6	4315	4224.5	5473.3	5424.1	5215.3	5764.1	5482.5	5362.4	5919	5907.8	5733.3	5326.6	5656.2	5366.4	4729.9	5591	4384.6	3601.7	3887.6	3109	4902.2	7520.5	5967	4618.8	4626.3	5142.4
_	JMJ705	Os01g0907400	LOC_Os01g67970	1643.5	1704.5	1558.8	1397.5	1496	1327.9	2695.4	2587.2	2333.5	1829.8	1890.9	1541.9	1677.3	1877.4	1966.6	984.8	1469.5	1238.5	1257	1412.2	1463.7	1043.4	1159.1	962.4	671.7	742.5	1015.1	754.3	826	665.3	913.9	697.3	634.8	858.4	984.2	941.3
_	JMJ706, OsJMJ706	Os10g0577600	LOC_Os10g42690	285.1	403.2	377.9	450.9	536.1	872.5	1856.8	1322.2	1294.4	1905.9	2218.4	2172.9	1653	1679.2	1628.2	2500.5	2597.8	2592.4	2030.3	1849.7	2276.6	1951.7	2695	2306.7	2317.1	3407.5	2643.3	2326	1770.7	1206.6	3386.8	4331.9	3707.4	2662.9	3423.4	2886.5
_	JMJ707, Os JMJ707, DLN65, OsDLN65	Os02g0696700	LOC_Os02g46930	32.4	34.1	31.5	59.7	66.4	54	569.3	558	530.2	754.8	634.3	577.8	2234.9	1946.7	2161.3	2575.1	2825.1	2590.3	2928.3	2642	2443.5	2677.3	2209.5	2716.8	1706.7	1971.3	1798.3	1699.4	1833	1364.7	1613.1	2412.9	1919.2	2376.5	2105.7	2042.4
_	JMJ708	Os06g0731500	LOC_Os06g51490	902.7	987.6	907.6	977.4	1025.3	1059.7	390.7	513	435.8	625.6	670.2	711.9	1045.7	799.5	1059.5	1201.2	1267.4	1151.7	1166	1216.1	1270.9	1126	1241.4	1447.5	1105.6	1295.4	1328.8	1169.6	1238.5	1019.3	1330.7	1551.3	1231.6	1535.5	1587.2	1504.6
_	JMJ709	Os01g0546900	LOC_Os01g36630	305.6	306.8	259.8	285.7	341.5	328.7	612.7	550.1	587.5	636	611.4	659.7	843.3	802.5	840.3	870.8	803.5	748.4	722.1	852.4	825.9	713.2	1006.7	736.4	831.5	948.1	691	738.4	790.4	357.6	1136.3	1313.8	1156.8	1154.9	984.2	1242
_	JMJ710, OsFbox611, Os_F0574, OsFBO15, FBO15	Os11g0572800	LOC_Os11g36450	128.5	97.4	102.3	132.4	155.7	154.6	500.2	511.3	451.5	520.3	492.9	418.2	559.4	611.3	534.2	583	699.8	695.3	539	583.4	567.3	668.8	517.1	757.9	393	291	324.1	370.1	481.7	569.2	405.2	317.1	503.7	471.2	413.8	359.8
_	JMJ711, OsFbox149, Os_F0347, DLN88, OsDLN88, OsFBO14, FBO14	Os03g0389900	LOC_Os03g27250	616.6	683.7	618.6	820.2	861.7	970.3	6139.5	5811.7	5551.5	6805.1	7719.3	7442.4	4320.7	4469	5331	5045.7	5080.8	4718.1	4315.2	4241.4	4677.5	4300.7	5037.6	4766.3	4122.3	4681.4	4287.7	4195.4	4448.5	2829.2	5664.3	5998.2	4535.3	5844.1	6280.5	6776.9
_	JMJ712	Os09g0489200	LOC_Os09g31380	478.4	530.8	560.1	664.9	621	625.8	1091.2	1020.8	1066.8	1213.6	1313.2	1254.6	1362.5	1412.7	1437.9	1638.2	1552.5	1643.8	1496.4	1441.7	1320.9	1394.4	1582.7	1446.6	1215.2	1271	1236.6	1179.9	1150.4	1110.5	1347.2	1644.8	1353.5	1448.5	1507.9	1366.5
_	JMJ713	Os01g0773200	LOC_Os01g56640	1024.8	1020.7	1195.5	1336.8	1381.9	1340.9	822.8	1017.2	997.4	955	822.5	1009.8	902.4	873.8	926	739.7	837.1	797.4	734.4	769.6	762.9	724.5	863.5	775.4	681.9	772.6	664.4	945	1032.7	655.6	1066.7	981.6	1024.6	1573.9	1439.7	1439.2
_	JMJ714	Os09g0483600	LOC_Os09g31050	239.7	265.9	246.3	270.7	313.2	247.7	1809.4	1654.6	1486.9	1636.9	1830	1557.9	1718.5	2182.5	1910.9	1133	1360.7	1355.9	1669.2	2146.3	1889.2	1561.6	1165.2	1277.1	1035.9	1085.2	1025.6	822.9	896.2	1150.7	773.7	1329	980.9	847.5	876.4	829.5
_	JMJ716, OsRING427, RING427	Os03g0346700	LOC_Os03g22540	1657.6	1615.8	1742.1	1609.5	1804.7	1562.5	2963.7	2906.3	2925.7	2960	3236.8	2840.1	2677.1	2682.8	2933.7	2689.1	2730.9	2561.7	2174.5	2531.6	2647.4	2358.3	2861.6	2583.3	2091.3	2341.1	2307.8	2639.7	3055.7	1650.6	2686.6	2678.2	2479.3	4710.2	3514.9	3210.8
_	JMJ717	Os08g0508500	LOC_Os08g39810	111.2	90.6	121.5	171.2	153.9	151.8	140.1	161.3	143.4	205.4	201.3	249	178	191.2	214.8	392.2	462.2	405.3	296.6	221.7	306.8	429.4	651.2	338	487.8	432.7	445.8	528.9	436.2	392.9	662.5	562.2	603.7	715.6	718.8	539.7
_	JMJ720, OsRING445, RING445	Os02g0828900	LOC_Os02g58210	43.2	30.2	28.1	77.6	27.4	41.9	359.1	404.6	432.1	1287.6	1300.1	1120.5	1491.8	1568.3	1486.9	3851.9	4199.6	3150.9	1928	1938.4	2592.7	2804.2	2551.8	2717.8	1920.4	1184.7	516.1	3184.6	3217.9	3095.6	1214.7	1128.1	3066.9	3292.9	2077.2	3645.1
_	kanadaptin	Os06g0275900	LOC_Os06g16430	1845.4	2075.6	1802.9	1761.8	1749	1621.2	1833.1	1487.1	1668.2	1596.2	1437.2	1451.4	1453.4	1355.3	1450.2	1255.6	1334.8	1287.5	1139.4	1276.2	1087.3	1162.1	1134.7	1089.1	734	705	728.1	782.5	794.3	648.3	983.5	807.3	815.3	1124.4	1006.6	1018.5
_	KCS	Os02g0205500	LOC_Os02g11070	136.1	346.7	192.3	138.4	155.7	221.6	1535.1	1355.7	1189	2101.9	2840.7	2416.6	1988.4	2165.7	2113.5	3286	4878.6	3944.2	2848.5	2156.2	2465.7	2557.5	4560.1	3029.5	2069.1	2858.4	2159.5	3814.9	2778.7	1660.3	3199.2	3427.4	3055.4	2562.1	3769.1	3438.9
_	KCS	Os02g0813600	LOC_Os02g56860	2.2	1.9	0	0	0.9	0	148	107.5	115.7	138.7	158.8	194.7	363.6	328.9	273.8	926.2	521	623.8	512.4	438.5	613.6	452.1	528.2	480.2	462.7	756.6	467.6	471.6	469.9	194.6	701.1	466.2	639.4	628.6	570.4	367.1
_	KIF19, OsKIF19	Os01g0605500	LOC_Os01g42070	9.7	6.8	5.6	2	4.4	8.4	13.8	3.5	8.3	6.3	6.5	7.4	13.1	10.9	4.5	5.3	9.5	3.1	11.3	21.7	12.1	7.2	8.1	6.8	23.2	9.4	13.3	9.4	9.9	8.5	30.9	32.8	11.5	11.6	7.1	8.2
_	LBD11-1	Os11g0106900	LOC_Os11g01550	10.8	12.7	6.7	5	5.3	17.7	30.6	22.9	26.8	15.6	18.5	10.6	40.3	35.7	55.6	79.9	41.5	61.3	59.3	39.4	68.6	73.3	82.3	131.5	61.3	60.1	82.7	58.2	98.9	115.6	104.4	77.1	93.1	79.7	114.9	101.8
_	LBD12-1	Os12g0106200	LOC_Os12g01550	0	3.9	1.1	0	1.8	1.9	11.8	20.3	2.8	6.3	2.2	1.1	27.2	19.8	25.6	39.4	23.3	33.7	29.7	22.7	50.1	46.4	54.9	34.1	54.8	61	68.4	66.7	46.5	52.3	96.7	70.7	67.8	47.1	82.4	67.2
_	LDC, PAP15, OsPAP15	Os03g0848100	LOC_Os03g63074	27058.7	24245.3	25280.8	23006.6	22523	19636.8	14797.8	13975.2	15831.1	13243.2	12521.7	13239.6	21648.6	27150	19378.6	10217.2	13370.2	14118.6	26867.3	31165.2	26469.4	21232.2	25848.2	16755.7	28865.5	30342.9	27604.2	23944.3	19432	23133.7	40555.4	46859.9	37729.3	29611.8	29370.1	22891.2
_	LEA D-34	Os12g0626500	LOC_Os12g43140	6020.1	7636	10806	16207.4	19865.4	19994.4	1865.6	2162.3	2381.6	3179.9	5507.4	4965.1	1232.2	1104.6	813.6	1244.9	1347.7	1193.6	428.6	650.4	464.4	451	499.8	346.8	311.2	294.8	269.9	213.2	215.6	464.6	318.2	327.2	254.1	237.1	233.9	269.8
_	Lhca6, OsLhca6	Os09g0439500	LOC_Os09g26810	14	16.6	2.2	5	2.7	1.9	2	4.4	1.9	1	0	2.1	5.6	2	4.5	0	0	0	2	3	0	1	0	0	0.9	0	1	0	0	0	1	0	0	0	0	1.8
_	LHY, LHY-like_chr.4, OsMYBR1, MYBR1, OsMYB1R35, MYB1R35	Os04g0583900	LOC_Os04g49450	446	492.8	541	529.5	604.2	676	2666.7	2202.8	2030	1506.6	1688.6	1737.7	3593.6	4329.3	3818.5	2445	2127.9	2783.3	5488.4	5285	5401.4	3849.7	5613.6	3614.9	7087	8334.8	7678.1	4003.7	4116.1	4645.2	16020	15791.3	15505.7	6014.4	9162	7617.4
_	Lip	Os06g0273500|Os06g0273700	LOC_Os06g16240	74.5	58.4	76.5	81.6	100.9	93.1	80.9	96.1	52.7	82.4	57.7	66	81.5	111.9	90.1	232.4	167.6	263.4	153.4	86.7	192.8	397.4	156.4	376	288	204.6	251.9	419.9	510.4	678.7	254.3	112.4	290.9	396.6	354.8	218.1
_	LOX	Os10g0361000	LOC_Os10g21670	16.2	19.5	23.6	8	8	10.2	37.5	21.2	69.4	244	170.8	150	1826.3	605.3	1604.9	15786.2	8189.2	10738	5307.4	1062.3	4329.8	13460.6	16000.6	24486.2	10272.8	12933.6	4566.2	20380.3	40725.6	21824.9	6159.5	1807.8	6899.6	60589.5	21312.3	51604.4
_	Lox2:Os:1, OsLOX9, LOX9, OsLOX8, LOX8, OsLOX2, LOX2, OsRLL, OsHI-LOX, HI-LOX, RLL2 LOX, RLL2, Lox2osPil, OsLOX2;1, LOX2;1, OsLOX1	Os08g0508800	LOC_Os08g39840	1.1	7.8	2.2	2	0.9	0.9	15.8	7.9	6.5	4.2	5.4	8.5	40.3	42.6	20	36.2	61.3	38.8	49.1	27.6	39.9	48.5	25.4	39.9	44.6	65.7	30.4	56.4	49.5	13.4	38.7	51.8	37.9	18.1	45.8	32.7
_	LRR-RLK	Os01g0694100	LOC_Os01g49920	354.2	353.6	302.5	262.8	237.1	185.3	233.8	261.8	255.4	217.9	190.4	206.4	303.6	241.7	222.6	185.5	228.1	132.7	245.5	267.1	267	210.5	184.9	189	141.2	161.5	153	168.2	170.1	81.5	189.6	217.3	188.6	175.4	176.9	226.2
_	LTPG1, OsLTPG1, OsLTPg1, AGP, OsAGP, OsXYLP8, XYLP8	Os01g0814100	LOC_Os01g59870	74.5	93.5	67.5	31.9	28.3	12.1	200.3	265.3	233.2	293	325.3	236.2	470.4	565.7	417.4	584.1	520.1	542.2	960.4	937.2	689.7	608.9	352.5	448.1	726.5	233.7	175.8	303.4	287.9	514.5	275.6	328.5	368	434.3	307.1	278.9
_	LTPG5, OsLTPG5, OsLTPg5, OsHyPRP10, HyPRP10	Os03g0385100	LOC_Os03g26800	5.4	21.4	11.2	7	3.5	9.3	6.9	7.9	0.9	0	3.3	4.3	0	2	6.7	1.1	1.7	1	1	3	4.6	4.1	2	1	10.2	6.6	3.8	4.7	4	6.1	2.9	5.1	3.4	2.2	5.1	1.8
_	LTPL163	Os07g0216600	LOC_Os07g11630	2700.7	1668.4	2871.3	11140	12550	8937.5	2337.2	1262.3	2734.1	5479.9	8565.7	7146.5	2456	2282.6	663.3	6892.8	4590.9	6036.2	1056.6	2001.5	1840.9	3913.7	2858.6	2824.9	3012.1	335.1	982.8	5155.4	2268.2	5656	1128.6	898.2	1658.2	3528.5	2252.1	1455.5
_	LYP2, Os-LYP2	Os11g0548600	LOC_Os11g34570	0	0	0	0	0	0.9	0	0	0	1	0	0	5.6	3	4.5	40.5	43.2	26.5	8.2	14.8	23.2	40.3	32.5	54.6	17.7	29.1	19	41.3	43.5	35.3	21.3	25.3	32.2	65.2	34.6	57.2
_	LYP3, Os-LYP3	Os09g0548200	LOC_Os09g37600	18.4	56.5	67.5	169.2	230.9	230.9	147	165.7	124	182.5	185	223.5	133.1	133.7	152.5	280.3	219.4	226.7	291.5	280.9	256.8	360.2	229.6	274.7	159.8	110.8	170.1	416.2	371	492.6	234	45.5	190.9	395.8	298.9	294.4
_	LYP4, Os-LYP4, OsLYP4	Os09g0452200	LOC_Os09g27890	16.2	22.4	15.7	41.8	27.4	37.2	146	144.6	137.9	79.2	81.6	66	274.6	317	259.3	137.5	212.5	205.2	576.9	528.2	457.9	517.1	231.6	376	390.2	253.5	469.5	331.6	274	436.7	466.1	238.8	455.4	334.9	415.9	457.9
_	LYP5, Os-LYP5	Os02g0769200	LOC_Os02g53000	44.3	36	49.5	62.7	55.7	61.5	81.9	67	72.2	70.9	78.3	97.9	45.9	39.6	36.7	48	37.1	32.7	34.8	29.6	26.9	23.7	25.4	16.6	14.9	21.6	20	37.6	18.8	30.4	57.1	3.8	17.2	37	16.3	28.2
_	MAD2, OsMAD2	Os04g0486500	LOC_Os04g40940	34.6	40.9	32.6	66.7	40.7	73.6	109.5	103.1	75.9	104.3	136	126.6	238	280.4	221.5	206.8	193.5	213.4	268	301.6	231.7	207.5	120.9	156.8	146.8	122	119.8	114.6	75.2	137.4	89	154.1	149.5	85.5	88.5	121.7
_	mago, OsMAGO2, MAGO2	Os12g0287200	LOC_Os12g18880	2697.4	2561.6	2602.5	2636.7	2544.3	2205	2951.9	3185.7	2947.9	2808.8	2591.6	2705	2488.8	2428.2	2156.9	2282	2208.2	2318.7	1829.8	1817.2	1809.4	1884.6	1854.9	1862.5	1581.3	1541.4	1569.3	1747.3	1681.7	2253.9	2024.1	2351	2172.2	2465.7	2828.6	2350.4
_	MAH1, OsMAH1, OsCYP96B3, CYP96B3	Os03g0140100	LOC_Os03g04650	60.5	59.4	117	125.4	131.8	145.3	166.7	134	102.7	99	76.2	94.7	113.4	94.1	136.9	101.3	208.2	142.9	81.8	61.1	120.5	143.5	108.7	129.6	64.1	64.8	65.6	73.3	96.9	137.4	149.9	31.6	140.3	76.1	42.7	69.1
_	MAIF1, OsFbox104, Os_F0528, OsFBDUF13, FBDUF13	Os02g0671100	LOC_Os02g44990	2343.3	2111.6	2292.1	2173.9	2627.5	2228.3	4394.3	3701.4	3677	3361.4	2828.8	3095.5	5505.2	7273.7	5839.6	4653.5	5490.3	6742.8	6282.1	7249	7016.2	7307.2	5809.6	9849.2	12999.6	14003.7	14297.3	13153.5	11980.3	17706.3	14483.3	20368.3	14124.6	12967	18270.2	8873
_	MAP	Os08g0518100	LOC_Os08g40620	983.7	978.8	789.5	772.4	732.5	720.7	1514.4	1502.9	1416.6	1439.8	1450.3	1388.7	1804.8	2049.7	1959.9	1906.8	1670.8	1844	2640.9	2177.9	2536.2	2408.9	2296.8	2507.4	5489	7467.4	5958.6	3916.4	4139.8	3456.9	6508.6	12745.5	9087.9	6034.7	8578.4	7972.6
_	MAP3K6	Os01g0699500	LOC_Os01g50410	44.3	19.5	50.6	107.5	123.9	83.8	159.8	135.7	139.7	102.2	165.4	162.8	457.3	539.9	469.7	485	592.7	658.6	1298	1299.8	1177.2	668.8	1154	711.1	2121.1	1669	1664.3	1854.4	1146.5	941.5	2647.9	2419.2	2227.4	1921.2	2547	1629
_	MAPK	Os09g0383300	LOC_Os09g21510	56.2	84.7	101.2	162.2	225.6	246.8	245.7	216	177.6	231.5	452.6	257.5	223	231.8	267.1	267.5	314.5	216.5	200.5	249.3	241.9	124.9	199.1	146.1	139.4	136.1	116.9	116.5	94	60.8	244.7	123.8	123	66	119	179.9
_	MAT1	Os11g0473100	LOC_Os11g28350	804.5	696.4	848	920.7	987.3	943.3	739	789.8	776.3	956.1	928.1	904.5	848	834.2	810.2	987	934.8	984.3	737.4	629.7	762	1042.4	904.1	953.7	679.2	682.4	673.9	930	875.4	1110.5	770.8	746.6	832.6	1160.7	1108.3	1119.3
_	matK, ORF542	NA	LOC_Osp1g00120	NA	NA	NA	NA	NA	NA	NA	NA	NA	NA	NA	NA	NA	NA	NA	NA	NA	NA	NA	NA	NA	NA	NA	NA	NA	NA	NA	NA	NA	NA	NA	NA	NA	NA	NA	NA
_	mat-r, mat-r-1	NA	LOC_Osm1g00490	NA	NA	NA	NA	NA	NA	NA	NA	NA	NA	NA	NA	NA	NA	NA	NA	NA	NA	NA	NA	NA	NA	NA	NA	NA	NA	NA	NA	NA	NA	NA	NA	NA	NA	NA	NA
_	mEF-G	Os03g0565500	LOC_Os03g36780	6683.1	6948.4	6922.5	6810.2	7427.7	7120.8	3192.6	3804.5	4169.2	4929.4	4343.3	4855.5	5081.6	4553.2	5013.8	6313	5408.2	5383.8	5119.2	4815	5104.8	5423.7	5307.8	5630.4	3587.2	3782.1	3377.1	4283.7	4533.5	3543.2	4167.2	3860.7	4588.2	5602.6	4641.5	4960.7
_	MEG2, OsMEG2	Os07g0296900	LOC_Os07g20110	13	6.8	7.9	41.8	110.6	68	12.8	28.2	39.8	104.3	74	97.9	68.4	73.3	15.6	266.5	214.3	153.2	48.1	93.6	150.2	213.6	201.1	143.2	201.6	176.5	164.4	597.5	294.8	388	229.2	313.3	515.2	388.6	282.7	467
_	Memp	Os12g0514100	LOC_Os12g32950	2676.9	2269.4	2226.9	1804.6	1604.8	1449.9	1875.5	2031.8	1972.6	1558.7	1317.6	1464.2	1644.5	1642.6	1390.1	1397.3	1271.7	1345.7	1290.8	1269.3	1236.6	1341.7	1190.6	1178.7	1011.8	1024.1	1162.5	1192.1	1126.7	1443.8	1524.2	1365.6	1498.4	1396.3	1529.2	1461.9
_	MetRS, MRS	Os06g0508700	LOC_Os06g31210	7796.5	8136.6	7935.8	7550.8	7779.8	7546.3	5256.5	6323.8	6679.4	7119.9	6027.5	6808.1	6370	6117.5	6173.5	7353.2	6985.8	6902.1	6807.8	6544.4	6714.9	7699.4	7376.1	8035.4	5562.4	5106.6	5632.6	5558.4	5654.3	5587.9	7296.8	5734.2	7245.7	7426	6278.5	6880.5
_	MMS19	Os07g0177100	LOC_Os07g08050	546.4	517.2	401.5	625.1	713	676	684.7	720.2	688.4	754.8	710.5	721.5	892.1	780.7	947.1	718.4	835.4	765.8	1060.7	1059.4	992.8	672.9	808.6	769.5	619.7	708.7	699.6	643.5	686.5	178.8	765.9	784.5	638.2	624.9	633.4	876.8
_	MMS2, OsUEV1C, UEV1C	Os09g0297100	LOC_Os09g12570	1830.3	1613.9	1660	1684.1	1695.9	1680.8	2359.9	2505.2	2286.3	2631.5	2971.3	2777.3	3172.8	3196	3079.5	4393.4	3911	3782.9	3591.1	3273.7	3146.1	3816.7	3420.4	3735.7	3269.4	3314.6	3163.2	3316.1	3172.4	3736.6	3520.3	4721	4157	4378.9	5286.1	5083.4
_	MODD	Os03g0214200	LOC_Os03g11550	1207.3	1552.5	2024.4	3726.6	4574.7	6013.6	1330.9	1618.4	1471.2	1512.8	1749.5	1722.8	1386.8	1276	1081.8	863.3	1078.2	1029.2	1012.6	1084	1083.6	1141.5	925.4	1110.5	2697.1	1593	3323.9	1145.1	1116.8	2503.2	2506.7	3106.5	2105.5	1084.6	2157.6	1690.8
_	mog-4	Os03g0282700	LOC_Os03g17432	22.7	32.1	22.5	6	14.2	14.9	15.8	20.3	12	8.3	14.1	10.6	22.5	11.9	13.4	12.8	14.7	8.2	3.1	3.9	13.9	8.3	8.1	4.9	6.5	11.3	9.5	3.8	8.9	2.4	11.6	15.2	23	4.3	14.2	7.3
_	MORF8-like, OsMORF8a, MORF8a, OsMORF8-1, MORF8-1	Os09g0132600	LOC_Os09g04670	7876.4	6052.3	6048.6	4817.5	4188.9	3621.4	3924.6	4634.9	4860.4	3991.1	2761.3	3226.4	3297.5	3500.1	3276.5	2088	2390.5	2444.3	2292.1	2592.7	2377.7	2789.8	2524.4	2567.8	2508.5	2505.4	3165.1	2644.4	2354.3	3801.1	3954.5	3600.4	4169.7	3542.3	4531.7	3683.3
_	MOS3/SAR3, MOS3, SAR3, OsNucAP1, NUCAP1, OsNup96, Nup96	Os03g0172000	LOC_Os03g07580	13288.5	11998.5	12480.7	12055.7	12745.5	12578.4	6719.6	8872.2	10468.3	9980.9	8167.5	9218.3	7517.9	7273.7	7875.2	8612	7652.7	7544.3	6399.7	6455.7	7257.2	8419.8	7984.5	8043.2	5273.4	5660.4	6253.3	6756.2	6570.3	7298.1	6953.5	6098	5647.3	9000.6	8208.3	8867.5
_	MRE11, OsMRE11	Os08g0177600	LOC_Os08g08030	59.4	44.8	69.7	43.8	34.5	47.5	35.5	32.6	44.4	44.8	25	30.9	67.5	56.5	42.3	51.2	51.8	30.6	52.2	45.3	37.1	50.6	32.5	42.9	27.9	34.7	19	44.2	36.6	46.2	31.9	50.5	26.4	34.1	35.6	43.6
_	MRG701, OsMRG701	Os04g0101300	LOC_Os04g01130	13	26.3	14.6	27.9	41.6	46.6	36.5	38.8	42.6	48	52.2	38.3	70.3	78.3	99.1	110.8	96.8	117.4	94.1	83.8	55.6	89.8	80.3	119.8	82.7	56.3	99.8	95.8	89	59.6	91.9	54.3	85.1	133.4	98.6	151.7
_	MRG702, OsMRG702	Os11g0545600	LOC_Os11g34300	0	0	0	0	0	0	0	0	0	0	0	0	0	0	0	0	0	0	0	0	0	0	0	0	0	0	0	0	0	0	0	0	0	0	0	0
_	MS5	Os09g0538500	LOC_Os09g36740	3.2	1.9	3.4	3	0.9	5.6	6.9	7.9	8.3	15.6	23.9	8.5	28.1	13.9	24.5	33	24.2	37.8	21.5	20.7	14.8	28.9	15.2	24.4	22.3	37.5	20	41.3	63.3	29.2	47.4	67	60.9	71.8	22.4	19.1
_	MSH3	Os04g0682900	LOC_Os04g58630	1267.7	1318.8	1240.5	1158.6	1280.1	1125.8	1387.1	1638.7	1483.2	1272	1292.5	1330.1	1133.8	1284.9	1425.7	793	806.9	822.9	733.4	858.3	771.2	613.1	731.4	554.3	388.4	381.1	349.8	372.9	478.8	221.4	385.9	343.6	310.5	543	414.8	368.9
_	mt rpl13, mt RPL13	Os05g0243300	LOC_Os05g15370	3566.7	3987.5	4308.7	4755.8	4724.2	4132.6	3184.7	3536.5	3728.8	3307.1	3011.6	3390.2	2456.9	2461.9	2436.2	2854.3	2578	2975.2	2134.6	2270.5	2122.7	2735.1	2557.9	2695.4	2213.1	1869.9	2277.4	2423.6	2180.2	3344.9	3224.3	2418	2542.5	3123.2	4043.7	3490.7
_	MT1Ld, OsMT1Ld	Os12g0568500	LOC_Os12g38051	0	0	2.2	0	0.9	0.9	0	0.9	0	0	0	0	0	0	0	0	0.9	0	0	0	3.7	0	0	1	85.5	0.9	0	0	3	1.2	4.8	6.3	0	2.9	6.1	4.5
_	MtN3/saliva/SWEET gene family paralog	NA	LOC_Os01g40960	0	0	0	0	0.9	0	0	0	0.9	0	0	0	0	0	2.2	0	0.9	2	0	0	0	0	2	0	0	0	0	0.9	1	1.2	1	0	0	0	0	0
_	MUtM	Os06g0643600	LOC_Os06g43610	259.2	259.1	291.3	424	390.1	391.1	392.7	370.2	333.1	409.7	443.9	429.9	558.5	577.6	526.4	639.5	624.6	587.1	575.8	548.9	546	710.1	577	689.7	430.2	462.8	325.1	558	625.2	560.7	511.6	332.2	492.2	612.6	455.5	526.1
_	MYB	Os06g0669700	LOC_Os06g45840	4320.4	4675.1	4896.9	5636.7	5591.1	5851.6	2679.6	2467.3	2478.8	2097.7	2135.7	2185.7	2269.5	2261.8	2309.4	1814.1	1848.8	1831.7	2227.7	2713	2271.1	2138.5	2569.1	1954.1	3528.6	3191.6	3118.6	2089.2	2390.9	2561.6	5481.5	6853.4	5665.7	3369.7	4213.5	4266.6
_	NAA, OsATL4	Os06g0275800	LOC_Os06g16420	416.8	449	347.5	256.8	305.2	197.4	457.8	485.7	522.8	569.3	544	600.2	699	514.2	647.7	845.2	746.4	747.4	657.7	569.6	611.8	587.3	610.5	708.2	391.1	499.4	391.6	333.5	462	319.9	336.6	559.6	423.2	410.3	423	426.1
_	NALP1	Os10g0580700	LOC_Os10g43040	4804.2	4328.4	3943.2	3260.8	3071.6	2454.6	4098.3	3794.8	3996.2	3105.9	2448	2795.4	3975	4152	4196.9	2887.4	3089.4	3568.5	4279.5	4345.9	4185.2	4061.3	4696.3	3763	5925.6	6904.2	6946.2	5410	5052.9	6854.1	8980.5	12190.9	10308	7621.7	10715.6	8519.6
_	NAT	Os01g0759900	LOC_Os01g55500	83.1	130.5	112.5	132.4	152.2	202.1	660	643.5	631	751.7	1079.3	802.3	680.3	771.8	743.4	612.9	561.6	515.6	948.1	908.6	969.6	492.3	606.5	433.5	537	541.6	399.2	740.2	472.8	371	671.2	689.8	502.5	596.7	602.9	463.4
_	NAT	Os07g0490500	LOC_Os07g30810	1159.8	1191.2	1116.8	933.6	908.6	842.7	1560.8	1661.6	1420.3	1229.2	1302.3	1147.1	999.8	1071.9	1262.1	853.7	927	865.8	828.5	946	993.7	685.3	734.5	742.3	625.3	644.9	611.2	652.9	642	530.3	906.2	545.7	731.4	924.3	943.6	765
_	NAT	Os08g0369000	LOC_Os08g28170	31.3	19.5	32.6	29.9	20.3	12.1	47.4	36.1	50	29.2	30.5	26.6	26.2	25.8	28.9	10.7	19.9	34.7	26.6	23.7	31.5	44.4	22.3	38	92.9	50.7	117.9	63.9	72.2	49.9	109.3	36.6	83.9	116	104.7	195.3
_	NAT	Os09g0320400	LOC_Os09g15170	11.9	21.4	22.5	34.8	31	16.8	74	52	55.5	63.6	58.8	87.3	176.2	168.4	189.2	152.4	134.8	178.7	364.1	292.7	235.4	228.1	155.4	266.9	314	190.6	268	235.8	170.1	270	328.8	349.9	420.9	217.5	321.3	327.1
_	Nbs1-Pi9, Nbs1-Pi2, Nbs1-NPB	Os06g0286500	LOC_Os06g17880	91.8	60.4	104.6	91.6	66.4	66.1	107.5	73.2	104.6	101.1	72.9	68.1	69.3	43.6	71.2	66.1	70.8	67.4	52.2	54.2	50.1	80.5	43.7	58.4	37.2	41.3	32.3	58.2	47.5	70.5	42.6	53.1	60.9	59.4	39.7	62.7
_	NCKX1	NA	LOC_Os03g01330	2.2	10.7	1.1	0	4.4	0	4.9	7.1	10.2	3.1	6.5	9.6	4.7	3	6.7	3.2	5.2	3.1	2	2	0.9	2.1	2	1	5.6	0	0	3.8	3	1.2	7.7	0	0	8.7	2	3.6
_	ndhJ	NA	LOC_Osp1g00370	NA	NA	NA	NA	NA	NA	NA	NA	NA	NA	NA	NA	NA	NA	NA	NA	NA	NA	NA	NA	NA	NA	NA	NA	NA	NA	NA	NA	NA	NA	NA	NA	NA	NA	NA	NA
_	NEF	Os09g0512700	LOC_Os09g33780	314.2	322.4	321.7	413.1	388.4	428.3	427.2	383.4	400.6	613.1	608.2	866.2	524.7	520.1	461.9	3077.1	2796.5	2070.6	450	432.6	421.8	832.9	951.8	1290.7	322.4	294.8	331.7	427.4	541.1	278.5	452.6	403	394.4	416.9	477.9	315.3
_	NFR	Os01g0814900	LOC_Os01g59930	422.2	369.1	375.6	364.3	359.2	372.5	2048.2	2136.7	2028.2	2999.6	2802.7	2599.6	3011.7	2943.4	3258.7	9282.4	7468.7	7198.2	5010.8	3712.2	4766.4	8219.6	6475	9046.6	3400.4	2968.2	3154.7	4293.1	4253.6	5235.2	3448.7	3364.2	4554.9	4839.2	4412.7	4244.8
_	Nhp2	Os06g0274200	LOC_Os06g16290	1781.7	1837.9	2050.3	2183.8	2226.7	2139.9	1693	1966.6	1824.6	1552.4	1576.5	1568.5	1306.2	1411.7	1179.7	1005.1	1075.6	1184.4	1056.6	1022.9	1063.2	1068.2	973.2	885.5	1033.1	682.4	836.4	993.9	735	875.8	1232.1	934.8	1241.9	908.4	1124.5	940.4
_	NP122	Os08g0162600	LOC_Os08g06530	38.9	41.9	40.5	20.9	23.9	30.7	53.3	33.5	26.8	36.5	33.7	16	94.6	66.4	69	44.8	59.6	49	49.1	50.3	31.5	80.5	33.5	68.2	53	42.2	52.3	36.6	53.4	25.5	76.4	31.6	63.2	24.6	40.7	46.3
_	NP1977, OsVDAC8, VDAC8, Os1977	Os03g0323800	LOC_Os03g20750	2469.6	2479.8	2568.8	2758.1	2892.9	2860.6	2345.1	2503.4	2649	2902.6	2647.1	2845.4	2350.1	2304.4	2523	2613.4	2636.7	2383.1	2181.7	2244.9	2407.3	2228.3	2274.5	2281.4	2088.6	1702.8	1945.7	1940.8	1951.7	1880.5	2532.8	2207	2228.6	2514.2	2968.9	2579.4
_	NP39	Os09g0267600	LOC_Os09g09480	715.9	752.9	790.7	837.1	784.7	813.9	13199.6	12600	11776.6	13942.8	14354.9	13343.9	6524.7	7066.6	7464.5	5995.4	6737.8	6278.2	4803.1	4900.7	5089	3910.6	4624.1	3875	2866.2	2964.5	2453.2	2153.1	2284.1	1760.1	3458.4	3738.1	3341.7	2791.2	2850	3221.8
_	NP70	Os08g0427300	LOC_Os08g33076	1516.1	1642.1	1685.9	1776.7	1718	1553.2	1761.1	1626.4	1634.9	1460.7	1524.3	1438.7	1664.2	1699	1648.3	1432.5	1580.1	1598.9	1596.6	1507.8	1615.7	1428.4	1748.3	1384.2	1404.8	1590.2	1506.5	1297.3	1327.5	1245.5	2073.5	2219.6	2159.6	1950.2	2341.6	2076.1
_	OMT7	Os03g0708100	LOC_Os03g50040	1821.7	1595.4	1642.1	1534.8	1261.5	1153.7	1889.3	1913.7	1867.2	2197.8	1869.2	1883.5	2454.1	2448	2304.9	2861.8	2994.4	2751.6	2766.7	2341.5	2565.8	3629.9	2792.6	3356.8	2766.8	2817.1	2687	2962.9	2963.7	2815.8	3352.9	3976.9	3553.3	3721.3	4573.4	4128.5
_	OMT8	Os05g0473900	LOC_Os05g39650	1874.6	1685	1670.2	2027.5	2025	1945.2	1518.4	1702.2	1687.7	1985.1	1918.1	2120.8	2600.3	2531.2	2663.3	3906.3	3278.6	2923.2	2950.8	2702.1	2636.3	3077.7	2697.1	3350	2093.2	2392.8	2193.7	2689.5	3017.1	1974.1	2443.9	2853.8	2358.5	3740.2	3366.5	3445.3
_	ONAC001, ONAC1	Os09g0509100	LOC_Os09g33490	0	0	0	1	0.9	0	0	0	0.9	4.2	2.2	1.1	0	3	2.2	0	2.6	2	1	0	0.9	1	1	0	13	1.9	1.9	2.8	4	2.4	1.9	0	1.1	0	3.1	3.6
_	ONAC003, ONAC3, ONAC016, ONAC16, SNAC3, OsSND3, SND3, OsNAC006, NAC006, ONAC066	Os01g0191300	LOC_Os01g09550	75.6	74	75.4	66.7	83.2	140.6	59.2	58.2	60.1	87.6	127.3	109.6	170.5	119.9	141.3	160.9	191.8	164.4	228.1	198.1	212.3	179.6	169.6	223.1	187.7	157.7	235.7	225.5	187.9	200.7	283.4	152.9	257.6	337.1	275.5	336.2
_	ONAC005, ONAC5, ONAC035, ONAC35, ONAC046, ONAC46, ONAC052, ONAC52	Os08g0535800	LOC_Os08g42400	7.6	14.6	19.1	32.8	24.8	37.2	94.7	78.5	136	101.1	108.8	91.5	118.1	153.6	161.4	227	142.5	184.8	259.8	263.1	178.9	211.6	160.5	202.6	227.6	110.8	135.9	125.9	104.9	178.8	231.1	146.5	171.3	167.5	102.7	146.3
_	ONAC006, ONAC6, DLN95, OsDLN95	Os03g0624600	LOC_Os03g42630	0	0	0	0	0	0	12.8	7.1	8.3	6.3	4.4	5.3	1.9	6.9	5.6	1.1	5.2	5.1	15.3	10.8	18.5	5.2	5.1	12.7	7.4	7.5	5.7	7.5	4	1.2	6.8	11.4	3.4	0.7	1	4.5
_	ONAC007, ONAC7, OsSND1, SND1, OsSWN1, SWN1, DLN157, OsDLN157	Os06g0131700	LOC_Os06g04090	0	0	0	1	0	0	0	0	0	0	0	0	0	0	1.1	0	0.9	1	0	0	3.7	0	0	1	0	0	0	0	0	0	0	0	1.1	0	0	0.9
_	ONAC008, ONAC8	Os04g0515900	LOC_Os04g43560	0	0	0	0	0	0	1	2.6	0	0	0	0	8.4	4	5.6	10.7	4.3	10.2	19.4	4.9	17.6	8.3	21.3	7.8	26.9	31	18.1	16	14.8	4.9	44.5	30.3	21.8	14.5	11.2	19.1
_	ONI2	Os10g0416200	LOC_Os10g28060	45.4	28.2	40.5	28.9	16.8	34.5	95.7	90.8	59.2	50	58.8	53.2	72.2	98.1	87.9	28.8	63.9	109.2	164.7	135	157.6	167.2	54.9	117.9	210	116.4	142.6	223.6	159.3	317.5	351.1	65.7	255.3	248.7	126.1	163.5
_	ONI3	Os09g0363900	LOC_Os09g19930	295.9	350.6	371.1	490.7	507.8	470.2	141.1	190.4	193.4	252.3	229.6	245.8	448.8	544.9	468.6	597.9	529.6	786.2	2352.5	1771.9	1516.5	2116.8	1114.4	1596.6	1035.9	654.3	1033.2	875.5	953.6	1575.2	1254.3	456.1	1232.7	1109.9	750.4	841.3
_	Ord	Os10g0403700	LOC_Os10g26390	87.5	76	63	50.8	44.2	48.4	85.8	65.2	88.8	80.3	56.6	60.7	39.4	43.6	49	25.6	39.7	34.7	23.5	36.5	27.8	21.7	24.4	15.6	14.9	18.8	17.1	13.2	14.8	18.2	30.9	15.2	27.6	14.5	14.2	12.7
_	ORF100	NA	LOC_Osp1g00160	NA	NA	NA	NA	NA	NA	NA	NA	NA	NA	NA	NA	NA	NA	NA	NA	NA	NA	NA	NA	NA	NA	NA	NA	NA	NA	NA	NA	NA	NA	NA	NA	NA	NA	NA	NA
_	ORF106, accD	NA	LOC_Osp1g00440	NA	NA	NA	NA	NA	NA	NA	NA	NA	NA	NA	NA	NA	NA	NA	NA	NA	NA	NA	NA	NA	NA	NA	NA	NA	NA	NA	NA	NA	NA	NA	NA	NA	NA	NA	NA
_	ORF133	NA	LOC_Osp1g00430	NA	NA	NA	NA	NA	NA	NA	NA	NA	NA	NA	NA	NA	NA	NA	NA	NA	NA	NA	NA	NA	NA	NA	NA	NA	NA	NA	NA	NA	NA	NA	NA	NA	NA	NA	NA
_	ORF133, ycf68	NA	LOC_Osp1g00840	NA	NA	NA	NA	NA	NA	NA	NA	NA	NA	NA	NA	NA	NA	NA	NA	NA	NA	NA	NA	NA	NA	NA	NA	NA	NA	NA	NA	NA	NA	NA	NA	NA	NA	NA	NA
_	ORF133, ycf68	NA	LOC_Osp1g01010	NA	NA	NA	NA	NA	NA	NA	NA	NA	NA	NA	NA	NA	NA	NA	NA	NA	NA	NA	NA	NA	NA	NA	NA	NA	NA	NA	NA	NA	NA	NA	NA	NA	NA	NA	NA
_	ORF137	NA	LOC_Osp1g00760	NA	NA	NA	NA	NA	NA	NA	NA	NA	NA	NA	NA	NA	NA	NA	NA	NA	NA	NA	NA	NA	NA	NA	NA	NA	NA	NA	NA	NA	NA	NA	NA	NA	NA	NA	NA
_	ORF137	NA	LOC_Osp1g01110	NA	NA	NA	NA	NA	NA	NA	NA	NA	NA	NA	NA	NA	NA	NA	NA	NA	NA	NA	NA	NA	NA	NA	NA	NA	NA	NA	NA	NA	NA	NA	NA	NA	NA	NA	NA
_	orf152a, orf152b	NA	LOC_Osm1g00130	NA	NA	NA	NA	NA	NA	NA	NA	NA	NA	NA	NA	NA	NA	NA	NA	NA	NA	NA	NA	NA	NA	NA	NA	NA	NA	NA	NA	NA	NA	NA	NA	NA	NA	NA	NA
_	orf152b, orf152b-1, orf152	NA	LOC_Osm1g00350	NA	NA	NA	NA	NA	NA	NA	NA	NA	NA	NA	NA	NA	NA	NA	NA	NA	NA	NA	NA	NA	NA	NA	NA	NA	NA	NA	NA	NA	NA	NA	NA	NA	NA	NA	NA
_	orf153	NA	LOC_Osm1g00380	NA	NA	NA	NA	NA	NA	NA	NA	NA	NA	NA	NA	NA	NA	NA	NA	NA	NA	NA	NA	NA	NA	NA	NA	NA	NA	NA	NA	NA	NA	NA	NA	NA	NA	NA	NA
_	orf160, ORF160	Os05g0243200	LOC_Os05g15360	666.3	618.5	678.2	676.8	693.6	684.4	748.8	704.3	832.7	763.2	738.7	724.7	646.6	531	677.8	627.8	635.9	621.8	496.1	451.3	467.2	513	497.8	489	260.1	232.8	226.2	352.3	355.1	347.9	413	202.1	365.7	472.7	344.7	460.6
_	orf160, orf160b	NA	LOC_Osm1g00630	NA	NA	NA	NA	NA	NA	NA	NA	NA	NA	NA	NA	NA	NA	NA	NA	NA	NA	NA	NA	NA	NA	NA	NA	NA	NA	NA	NA	NA	NA	NA	NA	NA	NA	NA	NA
_	orf161	NA	LOC_Osm1g00340	NA	NA	NA	NA	NA	NA	NA	NA	NA	NA	NA	NA	NA	NA	NA	NA	NA	NA	NA	NA	NA	NA	NA	NA	NA	NA	NA	NA	NA	NA	NA	NA	NA	NA	NA	NA
_	orf162, orf162-1	NA	LOC_Osm1g00610	NA	NA	NA	NA	NA	NA	NA	NA	NA	NA	NA	NA	NA	NA	NA	NA	NA	NA	NA	NA	NA	NA	NA	NA	NA	NA	NA	NA	NA	NA	NA	NA	NA	NA	NA	NA
_	orf165, orf165-1	NA	LOC_Osm1g00540	NA	NA	NA	NA	NA	NA	NA	NA	NA	NA	NA	NA	NA	NA	NA	NA	NA	NA	NA	NA	NA	NA	NA	NA	NA	NA	NA	NA	NA	NA	NA	NA	NA	NA	NA	NA
_	orf173, orf173-1, orf173b	NA	LOC_Osm1g00600	NA	NA	NA	NA	NA	NA	NA	NA	NA	NA	NA	NA	NA	NA	NA	NA	NA	NA	NA	NA	NA	NA	NA	NA	NA	NA	NA	NA	NA	NA	NA	NA	NA	NA	NA	NA
_	orf176, orf173	NA	LOC_Osm1g00420	NA	NA	NA	NA	NA	NA	NA	NA	NA	NA	NA	NA	NA	NA	NA	NA	NA	NA	NA	NA	NA	NA	NA	NA	NA	NA	NA	NA	NA	NA	NA	NA	NA	NA	NA	NA
_	orf183	NA	LOC_Osm1g00210	NA	NA	NA	NA	NA	NA	NA	NA	NA	NA	NA	NA	NA	NA	NA	NA	NA	NA	NA	NA	NA	NA	NA	NA	NA	NA	NA	NA	NA	NA	NA	NA	NA	NA	NA	NA
_	orf187, orf187-1	NA	LOC_Osm1g00360	NA	NA	NA	NA	NA	NA	NA	NA	NA	NA	NA	NA	NA	NA	NA	NA	NA	NA	NA	NA	NA	NA	NA	NA	NA	NA	NA	NA	NA	NA	NA	NA	NA	NA	NA	NA
_	orf194	NA	LOC_Osm1g00250	NA	NA	NA	NA	NA	NA	NA	NA	NA	NA	NA	NA	NA	NA	NA	NA	NA	NA	NA	NA	NA	NA	NA	NA	NA	NA	NA	NA	NA	NA	NA	NA	NA	NA	NA	NA
_	orf224, orf224a, orf224b	NA	LOC_Osm1g00300	NA	NA	NA	NA	NA	NA	NA	NA	NA	NA	NA	NA	NA	NA	NA	NA	NA	NA	NA	NA	NA	NA	NA	NA	NA	NA	NA	NA	NA	NA	NA	NA	NA	NA	NA	NA
_	ORF23	NA	LOC_Osp1g00850	NA	NA	NA	NA	NA	NA	NA	NA	NA	NA	NA	NA	NA	NA	NA	NA	NA	NA	NA	NA	NA	NA	NA	NA	NA	NA	NA	NA	NA	NA	NA	NA	NA	NA	NA	NA
_	ORF23	NA	LOC_Osp1g01000	NA	NA	NA	NA	NA	NA	NA	NA	NA	NA	NA	NA	NA	NA	NA	NA	NA	NA	NA	NA	NA	NA	NA	NA	NA	NA	NA	NA	NA	NA	NA	NA	NA	NA	NA	NA
_	ORF230, cemA	NA	LOC_Osp1g00470	NA	NA	NA	NA	NA	NA	NA	NA	NA	NA	NA	NA	NA	NA	NA	NA	NA	NA	NA	NA	NA	NA	NA	NA	NA	NA	NA	NA	NA	NA	NA	NA	NA	NA	NA	NA
_	ORF249	NA	LOC_Osp1g00800	NA	NA	NA	NA	NA	NA	NA	NA	NA	NA	NA	NA	NA	NA	NA	NA	NA	NA	NA	NA	NA	NA	NA	NA	NA	NA	NA	NA	NA	NA	NA	NA	NA	NA	NA	NA
_	ORF249	NA	LOC_Osp1g01070	NA	NA	NA	NA	NA	NA	NA	NA	NA	NA	NA	NA	NA	NA	NA	NA	NA	NA	NA	NA	NA	NA	NA	NA	NA	NA	NA	NA	NA	NA	NA	NA	NA	NA	NA	NA
_	orf25, atp4	NA	LOC_Osm1g00120	NA	NA	NA	NA	NA	NA	NA	NA	NA	NA	NA	NA	NA	NA	NA	NA	NA	NA	NA	NA	NA	NA	NA	NA	NA	NA	NA	NA	NA	NA	NA	NA	NA	NA	NA	NA
_	orf258, orf317	NA	LOC_Osm1g00160	NA	NA	NA	NA	NA	NA	NA	NA	NA	NA	NA	NA	NA	NA	NA	NA	NA	NA	NA	NA	NA	NA	NA	NA	NA	NA	NA	NA	NA	NA	NA	NA	NA	NA	NA	NA
_	ORF28	NA	LOC_Osp1g00790	NA	NA	NA	NA	NA	NA	NA	NA	NA	NA	NA	NA	NA	NA	NA	NA	NA	NA	NA	NA	NA	NA	NA	NA	NA	NA	NA	NA	NA	NA	NA	NA	NA	NA	NA	NA
_	ORF28	NA	LOC_Osp1g01080	NA	NA	NA	NA	NA	NA	NA	NA	NA	NA	NA	NA	NA	NA	NA	NA	NA	NA	NA	NA	NA	NA	NA	NA	NA	NA	NA	NA	NA	NA	NA	NA	NA	NA	NA	NA
_	orf284, orf284-1	NA	LOC_Osm1g00530	NA	NA	NA	NA	NA	NA	NA	NA	NA	NA	NA	NA	NA	NA	NA	NA	NA	NA	NA	NA	NA	NA	NA	NA	NA	NA	NA	NA	NA	NA	NA	NA	NA	NA	NA	NA
_	orf288, LD-orf310	NA	LOC_Osm1g00240	NA	NA	NA	NA	NA	NA	NA	NA	NA	NA	NA	NA	NA	NA	NA	NA	NA	NA	NA	NA	NA	NA	NA	NA	NA	NA	NA	NA	NA	NA	NA	NA	NA	NA	NA	NA
_	ORF29, petN	NA	LOC_Osp1g00230	NA	NA	NA	NA	NA	NA	NA	NA	NA	NA	NA	NA	NA	NA	NA	NA	NA	NA	NA	NA	NA	NA	NA	NA	NA	NA	NA	NA	NA	NA	NA	NA	NA	NA	NA	NA
_	ORF31, petL	NA	LOC_Osp1g00530	NA	NA	NA	NA	NA	NA	NA	NA	NA	NA	NA	NA	NA	NA	NA	NA	NA	NA	NA	NA	NA	NA	NA	NA	NA	NA	NA	NA	NA	NA	NA	NA	NA	NA	NA	NA
_	ORF321, ccsA	NA	LOC_Osp1g00900	NA	NA	NA	NA	NA	NA	NA	NA	NA	NA	NA	NA	NA	NA	NA	NA	NA	NA	NA	NA	NA	NA	NA	NA	NA	NA	NA	NA	NA	NA	NA	NA	NA	NA	NA	NA
_	ORF35, psbT	NA	LOC_Osp1g00610	NA	NA	NA	NA	NA	NA	NA	NA	NA	NA	NA	NA	NA	NA	NA	NA	NA	NA	NA	NA	NA	NA	NA	NA	NA	NA	NA	NA	NA	NA	NA	NA	NA	NA	NA	NA
_	ORF40, psbJ	NA	LOC_Osp1g00490	NA	NA	NA	NA	NA	NA	NA	NA	NA	NA	NA	NA	NA	NA	NA	NA	NA	NA	NA	NA	NA	NA	NA	NA	NA	NA	NA	NA	NA	NA	NA	NA	NA	NA	NA	NA
_	ORF44, psaJ	NA	LOC_Osp1g00550	NA	NA	NA	NA	NA	NA	NA	NA	NA	NA	NA	NA	NA	NA	NA	NA	NA	NA	NA	NA	NA	NA	NA	NA	NA	NA	NA	NA	NA	NA	NA	NA	NA	NA	NA	NA
_	orf490	NA	LOC_Osm1g00150	NA	NA	NA	NA	NA	NA	NA	NA	NA	NA	NA	NA	NA	NA	NA	NA	NA	NA	NA	NA	NA	NA	NA	NA	NA	NA	NA	NA	NA	NA	NA	NA	NA	NA	NA	NA
_	ORF56, ndhH	NA	LOC_Osp1g00970	NA	NA	NA	NA	NA	NA	NA	NA	NA	NA	NA	NA	NA	NA	NA	NA	NA	NA	NA	NA	NA	NA	NA	NA	NA	NA	NA	NA	NA	NA	NA	NA	NA	NA	NA	NA
_	ORF63	NA	LOC_Osp1g00860	NA	NA	NA	NA	NA	NA	NA	NA	NA	NA	NA	NA	NA	NA	NA	NA	NA	NA	NA	NA	NA	NA	NA	NA	NA	NA	NA	NA	NA	NA	NA	NA	NA	NA	NA	NA
_	ORF63	NA	LOC_Osp1g00990	NA	NA	NA	NA	NA	NA	NA	NA	NA	NA	NA	NA	NA	NA	NA	NA	NA	NA	NA	NA	NA	NA	NA	NA	NA	NA	NA	NA	NA	NA	NA	NA	NA	NA	NA	NA
_	ORF70	NA	LOC_Osp1g00210	NA	NA	NA	NA	NA	NA	NA	NA	NA	NA	NA	NA	NA	NA	NA	NA	NA	NA	NA	NA	NA	NA	NA	NA	NA	NA	NA	NA	NA	NA	NA	NA	NA	NA	NA	NA
_	ORF72	NA	LOC_Osp1g01030	NA	NA	NA	NA	NA	NA	NA	NA	NA	NA	NA	NA	NA	NA	NA	NA	NA	NA	NA	NA	NA	NA	NA	NA	NA	NA	NA	NA	NA	NA	NA	NA	NA	NA	NA	NA
_	ORF82	NA	LOC_Osp1g00750	NA	NA	NA	NA	NA	NA	NA	NA	NA	NA	NA	NA	NA	NA	NA	NA	NA	NA	NA	NA	NA	NA	NA	NA	NA	NA	NA	NA	NA	NA	NA	NA	NA	NA	NA	NA
_	ORF82	NA	LOC_Osp1g01120	NA	NA	NA	NA	NA	NA	NA	NA	NA	NA	NA	NA	NA	NA	NA	NA	NA	NA	NA	NA	NA	NA	NA	NA	NA	NA	NA	NA	NA	NA	NA	NA	NA	NA	NA	NA
_	ORF85	NA	LOC_Osp1g00830	NA	NA	NA	NA	NA	NA	NA	NA	NA	NA	NA	NA	NA	NA	NA	NA	NA	NA	NA	NA	NA	NA	NA	NA	NA	NA	NA	NA	NA	NA	NA	NA	NA	NA	NA	NA
_	ORF85	NA	LOC_Osp1g01020	NA	NA	NA	NA	NA	NA	NA	NA	NA	NA	NA	NA	NA	NA	NA	NA	NA	NA	NA	NA	NA	NA	NA	NA	NA	NA	NA	NA	NA	NA	NA	NA	NA	NA	NA	NA
_	ORF91	NA	LOC_Osp1g00200	NA	NA	NA	NA	NA	NA	NA	NA	NA	NA	NA	NA	NA	NA	NA	NA	NA	NA	NA	NA	NA	NA	NA	NA	NA	NA	NA	NA	NA	NA	NA	NA	NA	NA	NA	NA
_	orfB, atp8	NA	LOC_Osm1g00170	NA	NA	NA	NA	NA	NA	NA	NA	NA	NA	NA	NA	NA	NA	NA	NA	NA	NA	NA	NA	NA	NA	NA	NA	NA	NA	NA	NA	NA	NA	NA	NA	NA	NA	NA	NA
_	orfX	NA	LOC_Osm1g00220	NA	NA	NA	NA	NA	NA	NA	NA	NA	NA	NA	NA	NA	NA	NA	NA	NA	NA	NA	NA	NA	NA	NA	NA	NA	NA	NA	NA	NA	NA	NA	NA	NA	NA	NA	NA
_	ORK1, OsRLCK246, RLCK246	Os08g0176200	LOC_Os08g07890	46.4	70.1	59.6	64.7	77	78.2	29.6	67	62	37.5	44.6	53.2	72.2	52.5	75.7	93.8	69.1	113.3	155.5	94.6	123.3	118.7	102.6	101.3	82.7	38.5	52.3	130.6	144.4	75.4	116.1	36.6	80.5	155.1	98.6	119
_	Orysa;CKL1, OsSTA287	Os12g0577700	LOC_Os12g38860	57.2	47.7	54	57.7	43.3	63.3	23.7	33.5	25	30.2	29.4	28.7	31.9	29.7	40.1	27.7	25.9	38.8	13.3	25.6	26.9	33	9.1	25.3	29.7	17.8	26.6	33.8	63.3	56	34.8	8.8	24.1	39.9	24.4	26.3
_	Orysa;CKL2	Os07g0596600	LOC_Os07g40550	2073.3	2185.6	2116.7	2417.7	3030	2866.2	3315.9	3477.5	3175.5	3532.3	4017.9	3517.9	4462.2	4216.4	3958.8	8239	6025.9	6628.4	4003.3	3672.8	4342.8	5206.9	4959.4	5521.3	3519.3	3388.7	2529.3	3750.1	4241.7	3247.6	3686.6	3802.6	3731.5	5022.7	4209.4	4367.4
_	Orysa;CKL4	Os01g0201000	LOC_Os01g10430	1758	1810.6	1778.1	1471.1	1492.4	1332.5	1463.1	1425.4	1613.6	1228.2	1095.6	1175.8	1417.8	1390.9	1392.3	865.5	991.8	1090.4	1454.4	1440.7	1377.5	1364.4	1348	1182.6	1235.7	1465.3	1610.1	1426	1276.1	1330.7	1680.8	1483.1	1565.1	1821.9	1838.3	1683.6
_	Orysa;CKL5	Os01g0367700	LOC_Os01g27020	195.5	174.3	182.2	170.2	201.7	206.7	215.1	277.7	281.3	252.3	239.4	274.5	356.1	358.6	382.9	338.9	328.3	385.9	429.6	437.5	394.9	472.7	516	530.9	594.6	711.5	633	563.6	651.9	727.4	844.3	1077.6	773.9	1033.8	1127.6	987.6
_	Orysa;CKL6	Os07g0668000	LOC_Os07g47180	772.1	793.8	672.6	663.9	653.8	774.7	1437.5	1428.9	1377.7	1405.4	1519.9	1423.8	1793.5	1679.2	1703.9	2209.5	1903.2	1947.1	1713.2	1695	1726	1984.7	1739.1	1761.2	1485.6	1555.4	1501.8	1356.5	1537.2	1471.8	1725.3	1867.2	1784.7	1956	1676.6	1685.4
_	Orysa;CKL7	Os11g0242500	LOC_Os11g13860	38.9	25.3	41.6	48.8	57.5	74.5	58.2	49.4	39.8	56.3	54.4	55.3	41.2	49.5	42.3	62.9	50.1	57.2	61.4	47.3	72.3	73.3	44.7	44.8	39	34.7	56.1	56.4	58.4	43.8	46.4	36.6	62.1	40.6	36.6	50
_	Orysa;CKL8, OsSTA277	Os12g0203000	LOC_Os12g10190	493.5	531.8	623.1	759.5	703.3	650.9	331.5	390.5	385.8	425.4	429.8	412.9	364.5	302.2	338.3	303.8	336.9	314.5	230.1	313.4	244.7	240.5	298.7	275.7	169.1	191.5	145.4	155.9	242.4	180	200.2	235	224.2	283.5	215.6	256.2
_	Orysa;CKL9	Os02g0559300	LOC_Os02g35300	40	28.2	48.4	26.9	38.9	30.7	69.1	54.7	79.6	134.5	158.8	149	247.4	384.4	369.5	188.7	223.8	268.5	252.6	320.3	275.3	167.2	127	153.9	93.8	74.2	87.4	99.6	132.6	34.1	63.8	111.2	64.4	71	59	78.1
_	Orysa;CKS1	Os03g0146300	LOC_Os03g05300	555	452.9	430.8	510.6	402.5	384.6	508.1	433.7	500.6	457.7	396	386.3	448.8	538.9	440.7	342.1	356.8	306.3	357	423.7	294.8	357.1	280.4	292.2	312.2	286.3	321.3	307.2	286.9	521.8	519.3	524.3	508.3	354.5	568.4	437.9
_	Orysa;DEL1	Os02g0739700	LOC_Os02g50630	8.6	10.7	13.5	14.9	15	23.3	66.1	51.1	38.9	41.7	32.6	46.8	56.2	67.4	59	49	41.5	26.5	35.8	46.3	26	24.8	52.8	21.4	45.5	30	33.3	28.2	35.6	21.9	39.7	25.3	26.4	37	37.6	29.1
_	Orysa;DEL2	Os06g0245900	LOC_Os06g13670	20.5	20.5	38.2	33.8	59.3	55.9	70	109.3	61.1	119.9	165.4	108.5	161.2	87.2	122.4	338.9	298.1	249.1	142.2	108.4	128.8	158.9	185.9	235.7	86.4	42.2	37.1	120.2	94	111.9	80.3	31.6	128.8	112.4	85.4	89.9
_	Orysa;DP2, DP TF	Os10g0440100	LOC_Os10g30420	290.5	369.1	344.2	356.3	348.6	297	401.5	352.6	336.8	381.6	400.4	374.6	456.3	422	430.7	442.3	447.5	494.2	402	383.3	426.4	428.3	493.7	504.6	422.7	416.8	445.8	423.7	400.6	386.8	511.6	488.9	488.7	595.2	730	534.2
_	Orysa;DP3	Os03g0152100	LOC_Os03g05760	235.4	228.9	202.4	253.8	286.6	366.9	460.7	428.4	391.4	499.4	590.8	521.4	672.8	570.6	534.2	719.4	616	648.3	746.7	681	739.7	704.9	962	829.9	1170.6	1251.3	1322.1	966.6	844.8	923.2	1833.6	2081.9	1558.2	1380.4	2066.1	1401.9
_	Orysa;E2F1, OsE2F1, E2F1, DLN58, OsDLN58	Os02g0537500	LOC_Os02g33430	678.1	659.4	624.2	435	451.2	360.4	1481.9	1525.9	1374	1110.4	1338.2	1182.2	1615.5	1725.8	1655	1296.1	1441	1434.5	1595.6	1681.2	1679.7	1257.1	1539	1421.2	1487.5	1750.7	1387.7	1140.4	1113.8	620.3	1980.6	2013.7	2031.9	1360.1	1594.3	1322.9
_	Orysa;E2F2, OsE2F2, E2F2, DLN252, OsDLN252	Os12g0158800	LOC_Os12g06200	25.9	17.5	28.1	29.9	38.9	73.6	75	68.8	62	89.7	121.9	81.9	198.7	164.5	142.5	651.2	421.6	375.7	308.9	228.6	237.3	278.7	255	362.4	128.2	62.9	63.7	186	182	155.7	74.5	44.2	115	122.5	159.6	118.1
_	Orysa;E2F3, OsE2F3, DLN111, OsDLN111	Os04g0416100	LOC_Os04g33950	36.7	36	39.4	49.8	82.3	69.8	831.7	663.8	695.8	608.9	860.6	649.1	1391.5	1538.5	1516.9	991.2	1228.5	1201.7	1569	1385.6	1578.6	882.4	1580.7	970.2	934.7	1287.9	1123.5	999.5	850.7	349.1	1500	1552.6	1247.7	1067.2	1271	1070.3
_	Orysa;E2F4, OsE2F4	Os04g0112200	LOC_Os04g02140	993.5	1063.6	924.5	928.7	868.8	851.1	712.3	794.2	661.6	574.5	660.4	672.5	641.9	623.1	601	643.8	656.6	690.2	577.9	636.6	533	581.1	693.8	570.8	677.3	641.1	694.8	522.3	496.6	457.3	663.4	814.8	715.3	624.2	953.7	802.3
_	Orysa;NAP1;1, OsNAP1_L1	Os06g0149400	LOC_Os06g05660	7128	7293.2	7084.4	6864	6826.2	6273.4	5956	6181.9	6577.6	6399.5	5814.2	6006.9	6725.2	6626.8	6546.4	6017.7	6126.1	5962.7	6189	6301	6126.3	5519.6	5576	5187.1	5196.3	4675.7	4796.2	5674.9	4950	4260.9	5796.8	5659.6	5604.8	6503.1	6902.8	6515.3
_	Orysa;NAP1;2, OsNAP1_L2	Os05g0539700	LOC_Os05g46230	9403.3	9279.1	9284.3	7745.9	7602.9	6716.6	10547.6	10996.6	11497.2	10243.6	8784.4	10024.9	11999.8	11936.9	11409.9	9888.9	9940.4	9974.3	10830.6	11042.1	10308.8	10591.4	10564.8	9936.9	10942.7	9855.5	10063.8	9103.7	9145.2	8228.6	13717.4	14913.3	12970.1	12095.6	13549.4	12868.8
_	Orysa;NAP1;3, OsNAP1_L3	Os01g0711800	LOC_Os01g51450	1.1	0	1.1	0	0	0	12.8	4.4	6.5	6.3	16.3	11.7	5.6	12.9	6.7	22.4	12.1	20.4	13.3	9.9	6.5	10.3	10.2	12.7	2.8	0.9	6.7	8.5	6.9	4.9	0	5.1	6.9	1.4	5.1	1.8
_	Orysa;Rb1, OsRBR1, RBR1, OsRBR2, RBR2	Os11g0533500	LOC_Os11g32900	850.9	980.8	1086.5	1340.7	1428.8	1540.2	1627.9	1623.7	1461	1361.6	1528.6	1452.5	2376.4	2263.7	2501.9	1931.3	2089	1937.9	2838.3	2857.8	2827.2	2078.6	2454.3	2235.6	2338.5	2773	2622.4	1802.7	1999.2	1162.8	3531.9	4225.8	3092.2	2595.4	3171.3	3071.8
_	Oryzasin	Os05g0567100	LOC_Os05g49200	19636.9	20552.9	20072.4	18118.4	18380.9	15608.5	13652.4	14562.3	15109.4	11148.6	9699.4	10750.7	10610.2	10668.8	10118.9	7151.8	7180.1	7357.4	7161.7	7149.5	6981.9	6021.2	6288.1	5820.3	4947.3	5060.6	5025.2	4459.3	4398	4669.5	7899.3	5572.4	6791.5	5350.4	6632.3	5346
_	Os CCC2, OsCCC2, OsLAT8	Os01g0304100	LOC_Os01g19850	308.8	328.2	307	301.6	320.3	325.9	161.8	186	199.9	158.5	117.5	166	72.2	72.3	82.4	42.6	58.7	59.2	33.8	35.5	26	15.5	41.6	24.4	26	33.8	26.6	16.9	20.8	21.9	33.8	30.3	52.9	24.6	29.5	21.8
_	Os GPT	Os05g0168700	LOC_Os05g07670	2602.4	2365.8	2266.3	2333.1	2401.9	2270.2	2157.7	2423.2	2518.5	3867	3683.9	3441.3	5002	4093.5	4783.4	10183	7089.4	7535.1	6323	4930.3	5656.3	7744.8	7085.5	8831.3	6003.7	5544	5352.2	5928.5	7288.5	5373.8	5500.9	6800.4	6558.1	7902.3	7012.6	7318.4
_	Os_CLE48, OsCLE48, CLE48	Os05g0561300	LOC_Os05g48730	9.7	3.9	1.1	3	2.7	0.9	8.9	7.1	13.9	3.1	6.5	1.1	2.8	3	8.9	2.1	0	1	2	2	2.8	1	0	1	1.9	0	1	0.9	0	0	1	5.1	1.1	0	0	0.9
_	Os_F0007, OsFBX498, FBX498	Os06g0170750/Os06g0170766	LOC_Os06g07390	0	0	0	0	0.9	0	2	0	0.9	2.1	5.4	5.3	0	0	1.1	2.1	0.9	0	0	1	0	0	4.1	0	0	1.9	0	0	1	0	0	0	2.3	0.7	1	0
_	Os_F0029, OsFBX501, FBX501	Os05g0303900	LOC_Os05g23810	0	0	0	0	0	0	0	0	0	0	0	0	0	0	0	0	0	0	0	0	0	0	0	0	0	0	0	0	0	0	0	0	0	0	0	0
_	Os_F0031	NA	LOC_Os11g09395	5.4	11.7	16.9	17.9	14.2	11.2	16.8	9.7	15.7	25	25	11.7	19.7	28.7	21.1	13.9	4.3	23.5	8.2	18.7	13.9	15.5	25.4	16.6	18.6	23.5	24.7	26.3	19.8	18.2	35.8	16.4	29.9	21	22.4	30.9
_	Os_F0079, OsFBX399, FBX399	Os11g0200600	LOC_Os11g09418	153.3	137.3	150.7	149.3	173.4	153.6	106.6	115.5	129.5	123	90.3	85.1	88.1	71.3	101.3	93.8	64.8	64.3	81.8	77.9	62.1	91.9	93.5	72.1	98.5	78.9	101.7	110.8	88	105.8	115.1	78.3	105.8	90.6	124	116.3
_	Os_F0138, OsFBX59, FBX59	Os02g0686500	LOC_Os02g46140	75.6	67.2	60.7	62.7	46	46.6	40.5	28.2	38.9	16.7	28.3	28.7	23.4	32.7	35.6	8.5	17.3	13.3	22.5	15.8	24.1	12.4	21.3	22.4	20.4	12.2	26.6	6.6	17.8	12.2	27.1	15.2	21.8	17.4	9.2	22.7
_	Os_F0199, OsFBX478, FBX478	Os08g0197050	LOC_Os08g09715	23.8	46.8	34.9	19.9	30.1	29.8	28.6	28.2	17.6	28.2	17.4	21.3	24.4	28.7	33.4	9.6	22.5	28.6	28.6	26.6	13.9	23.7	21.3	14.6	19.5	28.2	24.7	13.2	24.7	12.2	49.3	43	57.5	28.3	35.6	32.7
_	Os_F0240, OsFBX468, FBX468	Os02g0826050	LOC_Os02g57965	28.1	20.5	32.6	35.8	33.6	25.1	7.9	11.5	9.3	17.7	9.8	12.8	23.4	12.9	11.1	28.8	11.2	26.5	22.5	14.8	14.8	16.5	22.3	14.6	10.2	22.5	29.5	26.3	33.6	2.4	21.3	18.9	25.3	18.8	15.3	26.3
_	Os_F0247, OsFBO6, FBO6	Os11g0576400	LOC_Os11g36790	98.3	86.7	92.2	102.5	161.9	151.8	134.2	176.3	117.5	185.6	174.1	145.8	301.7	299.2	260.4	283.5	274.7	201.1	324.2	294.7	323.5	305.5	311.9	242.6	190.5	169.9	207.2	225.5	219.6	210.4	243.7	250.1	257.6	203	193.2	362.5
_	Os_F0253, OsFBX402, FBX402	Os11g0201360	LOC_Os11g09478	38.9	46.8	42.7	59.7	47.8	68	23.7	33.5	25	52.1	42.4	27.7	38.4	48.5	35.6	98.1	63.1	49	31.7	52.2	41.7	58.8	61	64.3	39	37.5	29.5	74.2	64.3	74.2	43.5	21.5	52.9	58.7	66.1	81.8
_	Os_F0283	NA	LOC_Os07g17570	0	0	0	0	0	0	0	0	0	0	0	0	0	0	0	0	0	0	0	0	0	0	0	0	0	0	0	0	0	0	0	0	0	0	0	0
_	Os_F0297, OsFBX495, FBX495	Os05g0570700	LOC_Os05g49540	0	1	3.4	3	2.7	4.7	3.9	0.9	2.8	1	6.5	1.1	0	2	1.1	1.1	0	0	2	2	0.9	0	1	1	0.9	0.9	1.9	1.9	0	0	0	1.3	0	0	0	0
_	Os_F0300, OsFBX477, FBX477	Os07g0659700	LOC_Os07g46555	1572.2	1439.5	1693.8	1578.6	1471.2	1426.6	1503.6	1556.7	1572.9	1581.6	1422	1480.2	1826.3	1822.9	1658.3	1445.3	1535.2	1675.5	1590.5	1610.2	1514.7	1919.7	1634.5	1622.9	1961.3	1901.8	1914.3	1447.6	1576.8	1897.5	1965.2	2874	2337.8	1633.4	2055.9	1760.8
_	Os_F0344, OsFBL31, FBL31	Os06g0716467	LOC_Os06g50250	1.1	0	0	0	0	0	0	0	0	0	0	0	0	0	0	0	0	0	0	0	0	0	0	0	0	0	0	0	0	0	0	0	0	0	0	0
_	Os_F0390, OsFBX400, FBX400	Os11g0200950/Os11g0201299	LOC_Os11g09474	507.5	440.2	454.4	474.8	529	521.5	543.6	567.7	593.1	614.1	622.3	606.5	940.8	880.7	894.8	790.9	785.3	777	811.1	864.2	830.6	744.1	808.6	715	642.9	690.9	703.4	671.7	635.1	529.1	822	835	864.8	835.2	749.4	858.6
_	Os_F0404, OsFBX500, FBX500	Os03g0157000	LOC_Os03g06100	5.4	10.7	7.9	3	1.8	0.9	1	1.8	3.7	5.2	1.1	7.4	0	0	0	2.1	1.7	0	2	0	0	1	0	1.9	0.9	0	0	1.9	0	0	0	2.5	0	0	0	0
_	Os_F0448, OsFBX499, FBX499	Os09g0323400	LOC_Os09g15460	0	0	0	0	0	0	0	0	0	0	0	0	0	0	0	0	0.9	0	0	0	0	0	0	0	0	0	0	0	0	0	0	0	0	0	0	0
_	Os_F0451, OsFBX286, FBX286	Os08g0330900	LOC_Os08g24190	565.8	566.9	553.3	515.6	467.1	447.9	417.3	447.8	471.9	405.6	477.6	461.8	491	469.6	483	531.9	441.5	413.5	211.7	252.3	218.8	147.6	157.5	219.2	63.2	58.2	49.4	51.7	53.4	52.3	45.5	51.8	62.1	54.4	45.8	39.1
_	Os_F0478	Os02g0287800	LOC_Os02g18614	0	0	0	0	0	0	0	0	0	0	0	0	0	0	0	0	0	0	0	0	0	0	0	0	0	0	0	0	0	0	0	0	0	0	0	0
_	Os_F0488, OsFBX496, FBX496	Os08g0518300	LOC_Os08g40640	4.3	0	6.7	0	0	0	1	1.8	0.9	4.2	1.1	1.1	5.6	10.9	11.1	2.1	5.2	6.1	23.5	14.8	14.8	9.3	16.3	7.8	14.9	22.5	7.6	17.8	7.9	1.2	22.2	22.7	21.8	5.1	9.2	10
_	Os_F0559	Os03g0609100	LOC_Os03g41290	0	0	2.2	0	0	0	0	0	0	0	0	0	0	0	0	0	0	0	0	0	0	1	0	0	0	0	0	0	0	0	0	0	0	0	0	0
_	Os_F0571, OsFBX494, FBX494	Os01g0530500	LOC_Os01g34630	507.5	501.6	488.1	278.7	331.8	284	287.1	364.1	356.2	330.5	323.1	332	441.3	505.3	380.6	346.4	382.7	416.6	494	439.5	401.4	478.9	352.5	405.2	383.7	417.7	355.5	389.9	391.7	340.6	313.3	452.3	411.7	495.2	420.9	310.7
_	Os_F0586	Os08g0344700	LOC_Os08g25650	0	0	0	0	0	0	0	0	0	0	0	0	0	0	0	0	0	0	0	0	0	0	0	0	0	0	0	0	0	0	0	0	0	0	0	0
_	Os_F0601	Os09g0543300	LOC_Os09g37110	9.7	7.8	6.7	2	0	0.9	4.9	2.6	0.9	0	0	2.1	0.9	5	1.1	1.1	0	0	0	0	2.8	0	0	0	0	0	1	0	0	0	0	0	0	2.9	2	0
_	Os_F0606	Os07g0644700	LOC_Os07g45010	5.4	5.8	1.1	2	3.5	1.9	2	1.8	4.6	0	5.4	5.3	0	1	0	0	0	0	0	0	0	0	0	0	0	0	0	0	0	1.2	1	0	0	0	0	0.9
_	Os_F0607, OsFBL14, FBL14	Os04g0370500	LOC_Os04g30200	0	0	0	0	0.9	0	1	0	0	0	0	0	0	0	0	1.1	0	0	4.1	0	0	2.1	0	2.9	0.9	0	1	0.9	1	0	0	0	1.1	0.7	0	1.8
_	Os_F0610	Os02g0288925	LOC_Os02g18720	0	0	0	0	0	0	0	0	0	2.1	0	0	0	0	0	0	0	0	0	0	0	0	0	0	0	0	0	0	0	0	0	0	0	0	0	0
_	Os_F0617, OsFBX483, FBX483	Os05g0116600	LOC_Os05g02570	1.1	0	0	0	0	0	0	0	2.8	0	0	0	0.9	0	0	0	0	2	1	0	0	0	1	0	4.6	3.8	3.8	0	0	0	0	2.5	3.4	0	3.1	6.4
_	Os_F0627, OsFBX491, FBX491	Os11g0154200	LOC_Os11g05590	1.1	4.9	0	0	0	0	0	0	0.9	0	0	0	3.7	0	1.1	0	0	0	0	0	0	0	0	0	0	0	0	0	0	0	0	0	0	0	0	0
_	Os_F0640	Os01g0660700	LOC_Os01g47130	4.3	3.9	9	6	30.1	26.1	592.9	524.5	409	299.2	378.6	278.8	199.6	190.2	247.1	150.3	146	120.5	146.3	194.1	200.2	90.8	92.4	64.3	144	121.1	67.5	209.5	97.9	113.1	134.4	128.9	101.2	216	107.8	118.1
_	Os_F0647	NA	LOC_Os02g19410	344.5	325.3	383.5	380.2	344.1	311.9	176.6	228.3	234.1	242.9	225.2	199	230.5	271.5	209.2	256.9	234.1	265.5	275.1	274.9	310.5	340.6	472.4	297.1	355.8	493.8	438.2	370.1	399.6	414.8	624.7	673.3	656.6	527.8	537.9	609.6
_	Os_F0650	Os11g0702800	LOC_Os11g47660	1.1	1.9	0	0	0	0	0	0	0.9	0	0	5.3	0.9	1	0	2.1	3.5	1	0	3	0.9	1	0	0	0	0.9	0	0	1	0	0	2.5	1.1	0	1	0
_	Os_F0651	Os01g0165800	LOC_Os01g07170	761.3	758.7	695.1	1064	1059	992.6	777.4	767.8	656.9	1096.8	1206.6	1029	740.3	608.3	698.9	884.6	1058.3	941.4	617.8	608	699.9	797.8	971.1	790	367	361.4	308	701.7	680.6	263.9	387.8	293.1	408.2	751.1	699.5	795
_	Os_F0653, OsFBDUF5, FBDUF5	Os01g0673300	LOC_Os01g48250	3186.6	2613.2	2485.6	1804.6	1660.5	1371.6	1640.7	1710.1	1789.4	1457.6	1066.2	1056.7	1677.3	1978.4	1774	941.1	991.8	1093.5	1671.3	2019.2	1739.9	1303.5	1268.8	1255.6	1898.1	2393.7	2233.7	1426.9	1449.2	1650.6	3089.9	3481.7	3667.1	1784.2	2346.7	1782.6
_	Os_F0659, OsFBDUF26, FBDUF26	Os05g0537700	LOC_Os05g46050	17.3	5.8	12.4	20.9	8.8	13	3	0	2.8	2.1	5.4	11.7	0	3	4.5	7.5	5.2	2	5.1	2	3.7	5.2	2	0	0	4.7	6.7	8.5	3	0	8.7	2.5	2.3	5.8	7.1	10
_	Os_F0661, OsFBX489, FBX489	Os07g0667700	LOC_Os07g47170	1.1	1.9	2.2	0	0	0	0	0	0	0	0	0	0	0	1.1	0	0	0	0	0	0	0	0	0	0	0	0	0	0	0	0	0	0	0	0	0
_	Os_F0662, OsFBX502, FBX502	Os08g0272900/Os08g0272950	LOC_Os08g17130	0	0	0	0	0	0	0	0	0	0	0	0	0	2	0	0	0	0	1	0	0	1	0	0	0	0	0	0	0	0	1.9	0	0	1.4	1	0.9
_	Os_F0663	Os06g0685200	LOC_Os06g47120	3.2	2.9	1.1	2	0	1.9	1915	1491.5	2322.4	1802.7	1691.8	1920.7	1507.7	1533.6	1671.6	1219.3	749	1048.6	868.4	1000.2	859.3	551.1	939.7	481.2	654.1	730.3	681.5	496	394.7	317.5	754.3	1432.6	991.2	391.5	362	381.6
_	Os_F0664	Os10g0384600	LOC_Os10g24370	0	0	0	0	0	0	1	5.3	0.9	2.1	0	0	4.7	2	3.3	0	0	0	1	0	0	0	0	0	0	1.9	0	0.9	1	0	1.9	1.3	0	0	1	0
_	Os_F0668, OsFBX504, FBX504	Os01g0156500/Os01g0156600	LOC_Os01g06360	0	0	0	0	0	0	1	0	0	1	0	0	0	1	1.1	0	0	1	0	3	2.8	0	0	0	2.8	0	1	6.6	2	1.2	1	6.3	0	0	1	0.9
_	Os_F0669	NA	LOC_Os07g36360	1.1	2.9	0	0	1.8	5.6	3.9	0	3.7	1	4.4	3.2	1.9	9.9	2.2	4.3	7.8	8.2	5.1	3.9	12.1	4.1	6.1	1.9	8.4	3.8	3.8	5.6	4	2.4	3.9	6.3	6.9	2.2	1	3.6
_	Os_F0670	Os01g0704300	LOC_Os01g50840	56.2	63.3	72	71.7	78.7	75.4	1111.9	904.4	998.3	1230.3	1367.6	1114.1	600.6	1486	1273.2	906	1305.4	1662.2	728.2	1438.8	1144.8	712.1	478.5	795.8	1234.7	921.8	752.8	1078.4	732	310.2	1278.5	1057.4	984.3	846.1	922.2	718.7
_	Os_F0671, OsFBDUF43, FBDUF43	Os08g0164600	LOC_Os08g06780	0	0	0	0	0	0	0	0	0	0	0	0	0	0	0	0	0	0	0	0	0	0	0	0	0	0	0	0	0	0	0	0	0	0	0	0
_	Os_F0676	Os02g0671200	LOC_Os02g45000	2457.7	3391.4	4424.5	6623.1	9180.3	13599	1645.6	1385.7	1413.8	1370	2057.4	1937.7	1380.3	1234.4	1062.9	1384.5	1243.2	1320.2	969.6	1323.5	970.5	1332.4	1271.8	1256.6	2291.1	2399.3	3105.3	1572.6	1722.2	4473.7	2755.3	5396.8	3630.3	2617.9	4326.3	2147.8
_	Os_F0680	Os12g0607950/Os12g0608100	LOC_Os12g41460	2.2	0	0	0	0	0	0	0	0	0	0	0	0	0	0	0	0	0	0	0	0	0	0	1	0.9	0	0	0	0	0	0	0	0	0	0	0
_	Os_F0684, OsFBX506, FBX506	Os12g0526500	LOC_Os12g34210	0	0	1.1	0	0	0	0	0	0	0	0	0	0	0	0	0	0	0	0	0	0	0	0	0	0	0	0	0.9	0	0	0	0	0	0	0	0
_	Os_F0685	Os12g0601000	LOC_Os12g40860	0	9.7	2.2	10.9	13.3	28.9	7.9	8.8	11.1	10.4	12	22.3	3.7	7.9	2.2	13.9	23.3	3.1	4.1	1	4.6	15.5	9.1	7.8	16.7	8.4	15.2	62.9	12.9	48.7	29	3.8	13.8	15.9	54.9	31.8
_	Os_F0686	Os12g0494500	LOC_Os12g31040	0	0	0	0	0	0	2	0.9	2.8	3.1	8.7	6.4	3.7	6.9	3.3	6.4	5.2	8.2	8.2	7.9	5.6	8.3	10.2	6.8	16.7	10.3	2.9	2.8	3	12.2	7.7	11.4	14.9	4.3	6.1	4.5
_	Os_F0687, OsFBL15, FBL15	Os04g0370600	LOC_Os04g30210	1104.7	1020.7	1010	1077	1117.3	1117.4	482.4	642.6	570.9	597.4	578.8	545.9	735.6	726.2	656.6	547.8	524.4	589.1	643.3	572.6	626.6	718.3	566.8	654.6	444.1	471.2	499	494.1	519.3	496.3	545.4	403	549.7	491.5	386.4	513.3
_	Os_F0689	Os09g0510900	LOC_Os09g33620	167.4	151	136.1	164.2	167.2	154.6	143.1	152.5	137.9	115.7	120.8	172.4	241.8	292.3	272.7	204.6	251.4	247.1	259.8	275.9	272.5	205.4	307.8	255.2	201.6	301.3	243.3	206.7	196.9	178.8	276.6	365.1	335.8	236.3	174.9	191.7
_	Os_F0690, Fbox-12-pseuso	Os11g0207800	LOC_Os11g10160	6.5	4.9	3.4	4	12.4	11.2	3.9	14.1	6.5	5.2	1.1	4.3	3.7	12.9	10	2.1	4.3	0	2	1	2.8	3.1	6.1	1.9	0.9	0	1.9	0.9	4	0	1.9	10.1	1.1	7.2	3.1	2.7
_	Os_F0691	Os12g0517000	LOC_Os12g33220	0	0	0	0	0	0	0	0	0	0	0	0	0	0	0	0	0	0	0	0	0	0	0	0	0	0	0	0	0	0	0	0	0	0	0	0
_	Os_F0695, OsFBDUF45, FBDUF45	Os08g0426100	LOC_Os08g33010	0	0	0	0	0	0	2	0	0	0	1.1	0	0	1	1.1	1.1	0.9	0	5.1	0	0	0	0	0	0	0	0	0	0	0	0	0	0	0.7	1	0
_	Os_F0696	NA	LOC_Os05g40570	0	0	0	0	0	0	2	0.9	0	0	0	0	0	0	0	2.1	0.9	0	0	1	0	2.1	0	0	1.9	0.9	1.9	0.9	1	2.4	2.9	0	3.4	2.2	1	0
_	Os_F0697	Os05g0570350	LOC_Os05g49510	0	0	0	2	0	1.9	3	1.8	5.6	1	2.2	2.1	7.5	0	1.1	0	2.6	1	0	6.9	0	0	3	0	0	0.9	0	0.9	0	0	2.9	0	4.6	0	0	0.9
_	Os_F0698, OsFBX461, FBX461	Os12g0595401	LOC_Os12g40370	15.1	27.3	20.2	6	8.8	9.3	7.9	13.2	19.4	3.1	0	2.1	4.7	3	10	1.1	1.7	0	5.1	2	0.9	0	3	0	0.9	0.9	3.8	5.6	3	1.2	10.6	3.8	0	6.5	7.1	4.5
_	Os_F0699, OsFBX84, FBX84	Os03g0353300	LOC_Os03g22990	1.1	1.9	0	2	0	1.9	4.9	7.9	0	5.2	3.3	3.2	1.9	5	7.8	3.2	3.5	6.1	13.3	4.9	6.5	3.1	5.1	7.8	15.8	23.5	15.2	14.1	6.9	7.3	20.3	44.2	24.1	18.1	12.2	10.9
_	Os_F0700	Os12g0535000	LOC_Os12g34960	0	0	0	0	0	0	0	0	0	0	0	0	0	0	0	0	0	0	0	0	0	0	0	0	0	0	0	0	0	0	0	0	0	0	0	0
_	Os_F0701, OsAFB6, AFB6, OsAFB5, AFB5, OsFBL70, FBL70	Os03g0187500	LOC_Os03g08850	774.2	819.1	894.1	820.2	765.2	924.7	2647	2289.2	2297.4	1817.3	1646.1	1614.2	1476.8	1489	1632.7	1365.3	1524.8	1924.6	1400.2	1273.2	1462.7	2276.8	1732	2194.7	1392.7	1454.1	1766	1949.3	1949.7	3051.8	1916.8	1185	1733	2566.4	2176.9	1790.8
_	Os_F0708	Os05g0538250	LOC_Os05g46090	0	0	0	1	0	0.9	1	0	0	2.1	0	0	0	0	0	0	0	0	0	0	0	0	0	0	0	0	0	0	0	1.2	0	0	1.1	0	1	0
_	Os_F0709	Os09g0242000	LOC_Os09g06660	0	0	0	0	0	0	0	0	0	0	2.2	0	0	0	1.1	0	0	0	0	0	0.9	0	0	0	0	0	0	0	0	0	1	0	0	0	0	0
_	Os_F0710	Os09g0502600	LOC_Os09g32580	19.4	33.1	32.6	27.9	20.3	62.4	99.6	101.4	81.4	156.4	128.4	103.2	267.1	319	279.3	305.9	296.3	273.6	426.5	336	314.2	399.4	294.6	367.2	234.1	247.8	245.2	200.1	241.4	212.9	193.4	178.1	151.8	232.7	217.6	202.6
_	Os_F0711, OsFBL69, FBL69	Os10g0148800	LOC_Os10g05800	1184.6	1357.7	1314.8	1274.1	1266	1187.3	760.7	835.7	933.6	927.9	831.2	922.6	1091.7	977.8	953.8	1154.3	1132.6	1135.4	955.3	962.8	982.6	1235.4	1241.4	1211.8	1019.2	1084.2	1094	1236.2	1247.4	1083.8	1294	1178.7	1069.4	1518.8	1533.3	1391.9
_	Os_F0712	Os01g0520260	LOC_Os01g33650	0	0	0	1	0.9	1.9	2	0	0	1	0	0	0	0	1.1	0	0	0	0	0	0	0	0	1	0	0	0	0	0	0	0	0	0	0	0	0
_	Os_F0715	Os09g0391600	LOC_Os09g22420	0	0	0	1	0	0	0	0.9	0	0	0	2.1	0	1	0	0	0.9	0	0	0	0.9	0	0	0	0	0	0	0.9	0	0	0	0	0	0	0	0
_	Os_F0716	Os03g0116800	LOC_Os03g02560	4079.6	4178.4	4444.8	4947.9	5147	5353.4	8560.6	7611.7	7834.1	6735.2	6896.8	7714.8	5831.2	6060.1	5346.6	5120.3	4521	5037.7	3849.9	4367.6	4078.6	4914.8	4338.7	4840.3	3350.2	4312.4	4307.6	3393.1	3851	5926	4458.3	6698.1	5417.3	5475.8	6317.1	4956.2
_	Os_F0718	Os11g0593100	LOC_Os11g38070	0	1	3.4	4	8	10.2	0	0	2.8	3.1	0	1.1	0	2	1.1	0	1.7	0	0	2	0	0	0	0	0	0	1	1.9	0	6.1	1	2.5	0	1.4	1	0.9
_	Os_F0720, FBL55, OsFBL55, OsAFB3, AFB3, OsFBL55, FBL55	Os11g0515500	LOC_Os11g31620	1086.3	1061.6	1032.5	913.7	928.9	933	2145.8	1999.2	1943	1750.5	1907.2	1711.1	2243.3	2228.1	2243.7	1989.9	1899.8	1869.5	1969.9	1980.8	2029.1	1584.3	1838.7	1479.7	1324.9	1564.8	1418.1	1257.9	1328.5	970.6	1719.5	2071.8	1850.2	1672.5	1755.9	1701.7
_	Os_F0723, OsFBL67, FBL67	Os11g0641200	LOC_Os11g42160	1609	1331.4	1281	1275	1195.2	1200.3	989.5	1017.2	1116.8	1092.6	995.5	1081.1	1183.5	1079.9	1121.8	1438.9	1241.5	1202.8	1003.4	978.6	1063.2	1280.8	1254.6	1372.5	871.5	1230.7	1288.9	1437.3	1348.3	1502.2	1607.3	1442.7	1337.4	2085	2390.4	2052.4
_	Os_F0724	NA	LOC_Os05g40430	1.1	0	0	1	0.9	0	0	0	1.9	0	0	1.1	0	1	1.1	0	0	0	0	1	0	0	3	0	0	2.8	2.9	0	0	0	0	0	0	0	0	0.9
_	Os_F0726, OsFBX487, FBX487	Os04g0486300	LOC_Os04g40920	221.4	182.1	180	174.2	180.5	216	189.4	184.2	180.4	115.7	152.3	156.4	100.3	119.9	152.5	60.8	104.5	107.2	74.7	79.8	94.6	48.5	80.3	58.4	44.6	43.2	49.4	40.4	37.6	31.6	53.2	51.8	39.1	30.4	33.6	49.1
_	Os_F0727	Os01g0583300	LOC_Os01g40120	0	1.9	0	4	0	2.8	14.8	11.5	8.3	36.5	43.5	24.5	39.4	24.8	30	22.4	25.9	17.4	18.4	25.6	9.3	2.1	22.3	20.5	13.9	7.5	3.8	11.3	5.9	4.9	7.7	1.3	6.9	8.7	2	7.3
_	Os_F0729	NA	LOC_Os05g40450	0	0	0	0	0	0	0	0	0	0	0	0	0	0	0	0	0	0	0	0	0	0	0	1.9	0	0	0	0	0	0	0	0	1.1	0	0	0
_	Os_F0732	Os12g0594700	LOC_Os12g40310	0	1.9	0	2	0	0	6.9	0	0	0	1.1	0	0.9	4	4.5	2.1	3.5	3.1	0	0	0	2.1	1	0	0.9	2.8	0	0.9	2	1.2	6.8	3.8	0	0.7	1	0.9
_	Os_F0733, OsFBDUF42, FBDUF42	Os08g0164100	LOC_Os08g06710	0	0	0	0	0	0	2	0	0	0	0	0	0	0	0	0	0	0	0	0	3.7	0	0	1	0	1.9	1	1.9	0	1.2	1.9	1.3	1.1	5.8	1	0
_	Os_F0734, OsFBX485, FBX485	Os01g0374400	LOC_Os01g27680	0	0	0	0	0	0.9	2	0.9	0	1	0	2.1	0	0	0	2.1	0	2	1	2	0	0	1	1	0	0	0	0.9	1	0	1	0	1.1	0.7	2	1.8
_	Os_F0736	Os09g0325500	LOC_Os09g15660	46.4	52.6	70.9	117.5	138	139.7	19.7	20.3	14.8	36.5	25	29.8	21.6	21.8	13.4	8.5	13	11.2	8.2	15.8	12.1	15.5	2	5.8	9.3	1.9	5.7	2.8	2	19.5	5.8	11.4	4.6	7.2	8.1	8.2
_	Os_F0737	NA	LOC_Os01g40240	3.2	0	0	3	4.4	7.4	14.8	20.3	5.6	22.9	7.6	16	15.9	7.9	17.8	4.3	2.6	8.2	10.2	4.9	2.8	0	4.1	1	1.9	2.8	1	3.8	1	2.4	1	6.3	5.7	5.1	0	0
_	Os_F0738	NA	LOC_Os02g44750	8.6	5.8	7.9	8	14.2	6.5	20.7	15	10.2	17.7	31.6	13.8	21.6	7.9	12.2	28.8	19.9	24.5	12.3	6.9	5.6	5.2	8.1	20.5	6.5	1.9	4.8	2.8	4.9	15.8	10.6	2.5	1.1	2.2	0	5.5
_	Os_F0739, OsFBX2, OsFBX2, FBX2	Os01g0152200	LOC_Os01g05890	60.5	61.4	56.2	45.8	27.4	19.6	22.7	25.6	16.7	15.6	8.7	23.4	30	17.8	7.8	9.6	8.6	15.3	8.2	5.9	11.1	8.3	9.1	5.8	5.6	5.6	15.2	3.8	4.9	3.6	17.4	6.3	10.3	14.5	3.1	8.2
_	Os_F0740	NA	LOC_Os09g32400	9.7	1	2.2	1	2.7	2.8	1	0.9	0.9	1	0	0	0.9	3	0	0	0	0	1	0	0	0	0	0	0	0.9	0	0	0	0	0	0	0	0	1	0
_	Os_F0741	Os07g0578125	LOC_Os07g39000	15.1	10.7	12.4	7	0.9	1.9	12.8	30.9	14.8	10.4	10.9	6.4	30	30.7	27.8	13.9	18.1	21.4	33.8	42.4	43.6	20.6	26.4	37	57.6	94.8	81.7	48.8	26.7	20.7	91.9	120	136.8	45.7	59	48.2
_	Os_F0742	NA	LOC_Os10g03900	10.8	8.8	2.2	11.9	14.2	14.9	31.6	26.4	22.2	39.6	32.6	34.1	40.3	62.4	67.9	70.3	84.7	72.5	48.1	31.5	51.9	67.1	69.1	85.7	53.9	54.4	47.5	94.9	102.9	59.6	62.9	63.2	55.2	116.7	85.4	123.6
_	Os_F0743	Os01g0800900	LOC_Os01g58670	267.8	263.9	303.7	681.8	1157.2	1715.2	187.5	204.5	209.1	272.1	367.7	258.6	147.1	202.1	143.6	207.8	139.1	162.3	141.1	187.2	177	143.5	166.6	117.9	229.5	217.8	213.9	125.9	144.4	315	399.4	414.4	331.2	226.9	250.1	212.6
_	Os_F0746	Os03g0792300	LOC_Os03g57830	5.4	6.8	13.5	2	0	0	1	0.9	2.8	0	0	0	0	0	0	0	0	0	0	0	0	0	0	0	0	0	0	0	0	0	0	0	0	0	0	0
_	Os_F0748	Os07g0286400	LOC_Os07g18630	0	0	0	0	0	0	0	0	0	0	0	0	0	0	0	0	0	0	0	0	0	0	0	0	0	0	0	0	0	0	0	0	0	0	0	0
_	Os_F0751	Os02g0658500	LOC_Os02g44104	772.1	813.3	839	984.4	923.6	1062.5	921.5	999.6	845.7	924.8	838.8	726.8	902.4	825.2	892.6	866.5	989.2	957.7	789.6	848.5	866.7	1124	959	1202.1	629	777.3	836.4	837.9	874.5	1341.6	792.1	735.2	864.8	911.3	832.7	864.9
_	Os_F0752, OsFBL64, FBL64	Os02g0798900	LOC_Os02g55550	204.1	183.1	202.4	185.1	229.1	216	324.6	297.9	256.3	206.4	203.5	194.7	336.4	331.9	402.9	186.5	262.6	241	359	366.6	293.8	308.6	257	330.2	315.9	497.5	450.5	295.9	331.4	251.8	397.5	502.8	294.4	383.5	342.6	409.8
_	Os_F0753	Os10g0161700	LOC_Os10g07430	194.4	220.1	249.7	184.1	207	182.5	262.4	277.7	243.3	218.9	207.8	218.1	228.6	200.1	212.6	183.3	173.7	203.2	223	204	212.3	224	239.7	227	143.1	165.2	147.3	139	109.8	222.6	159.6	175.6	188.6	153.7	148.4	159.9
_	Os_F0756, OsFBO17, FBO17	Os04g0476000	LOC_Os04g40030	421.1	337	430.8	315.5	323.8	291.5	1830.1	1447.4	1360.1	1094.7	1134.8	1106.7	985.8	1287.9	1213.1	715.2	825.1	1020	921.6	1057.4	1002	787.5	711.1	772.5	865.9	982.8	970.5	802.2	737	592.4	1033.8	1284.8	910.7	1002.6	1306.5	774.1
_	Os_F0757	Os05g0494600	LOC_Os05g41490	77.7	83.8	102.3	144.3	236.2	168.5	224	117.2	161.9	80.3	128.4	71.3	139.6	161.5	139.1	66.1	58.7	127.6	93.1	173.4	116.8	80.5	69.1	83.8	246.2	139.9	163.5	96.8	76.2	160.6	296.9	247.6	162.1	114.5	151.5	76.3
_	Os_F0758	Os11g0526800	LOC_Os11g32360	136.1	129.5	133.8	179.2	194.6	227.2	137.1	164	192.5	199.1	206.7	221.3	243.6	278.4	232.6	457.2	323.1	367.6	285.4	244.4	307.8	375.7	407.4	384.8	232.3	301.3	286.1	337.2	350.2	227.5	346.2	314.6	282.9	458.9	414.8	374.3
_	Os_F0761, Fbox-7	Os11g0208600	LOC_Os11g10250	22.7	25.3	29.2	52.8	38.9	49.4	49.3	28.2	62.9	76.1	51.1	45.8	60	51.5	54.5	52.2	56.2	65.3	38.9	47.3	55.6	43.3	45.7	46.8	33.4	41.3	39	35.7	34.6	20.7	47.4	30.3	36.8	55.8	22.4	40.9
_	Os_F0762	Os01g0751200/Os01g0751250	LOC_Os01g54770	0	0	0	0	0	0	14.8	5.3	16.7	7.3	22.8	6.4	14.1	18.8	14.5	10.7	7.8	9.2	8.2	4.9	3.7	4.1	4.1	2.9	4.6	0.9	1.9	1.9	4.9	0	4.8	0	0	0	7.1	0.9
_	Os_F0763	Os12g0558366	LOC_Os12g37150	0	0	0	0	0	0	0	0	0	0	0	0	0	0	0	0	0	0	0	0	0	0	0	0	0	0	0	0	0	0	0	0	0	0	0	0
_	Os_F0764	Os07g0591300	LOC_Os07g40160	0	1.9	2.2	1	7.1	8.4	6.9	3.5	7.4	4.2	10.9	9.6	7.5	4	4.5	5.3	5.2	11.2	5.1	7.9	6.5	7.2	2	3.9	0.9	2.8	1	8.5	5.9	0	7.7	2.5	4.6	3.6	0	7.3
_	Os_F0765	Os08g0230300	LOC_Os08g13360	316.4	297.1	331.8	290.6	378.6	360.4	916.5	945	864.2	679.8	812.7	710.8	905.2	1037.3	859.2	751.4	871.7	870.9	884.7	938.2	846.3	886.6	978.3	854.3	877	1064.5	991.4	999.5	929.9	834.4	1033.8	1291.1	893.5	1160.7	1517	1371
_	Os_F0766	Os05g0531300	LOC_Os05g45470	0	0	0	0	0.9	0	5.9	4.4	2.8	1	2.2	4.3	0.9	0	2.2	0	0.9	3.1	5.1	0	1.9	1	5.1	1.9	1.9	3.8	1	0.9	1	0	0	1.3	1.1	0	1	0
_	Os_F0767, OsTIR1, TIR1, OsAFB4, AFB4, OsFBL71, FBL71	Os02g0759700	LOC_Os02g52230	4823.7	4318.6	4724.8	4430.3	4196	4023.6	4524.5	4525.6	4967.7	4442.5	3847.1	4278.8	4458.5	3671.5	4327.1	5521.1	4933.9	5162.3	4138.3	3584.1	4578.3	6650.8	5053.8	6183.6	3778.6	3218.8	3400.9	4419.9	4886.7	5853.1	3952.5	3044.6	3786.7	6156.5	4445.3	5070.7
_	Os_F0768	Os02g0318200	LOC_Os02g21310	7.6	1.9	2.2	1	3.5	1.9	0	1.8	4.6	16.7	12	4.3	7.5	15.9	10	18.1	9.5	19.4	23.5	11.8	13	28.9	21.3	22.4	11.1	15	15.2	16.9	9.9	8.5	12.6	20.2	20.7	2.9	18.3	10.9
_	Os_F0769	NA	LOC_Os12g42360	1.1	0	0	0	0	0	0	0	0	0	0	0	0	0	0	0	0	0	0	0	0	0	0	0	0	0	0	0	0	0	0	0	0	0	0	0
_	Os_F0770	Os02g0317100	LOC_Os02g21220	5.4	0	0	3	3.5	0.9	0	0.9	3.7	0	1.1	1.1	0	1	0	1.1	0	3.1	0	0	3.7	0	0	1	0	0	1	0	0	1.2	4.8	3.8	0	0	1	2.7
_	Os_F0771	Os10g0520400	LOC_Os10g37600	674.9	529.8	460	432	459.1	485.1	455.8	518.3	540.3	455.6	389.5	368.2	474.1	534	422.9	377.3	399.1	378.8	457.2	490.8	423.6	472.7	421.6	534.8	400.4	399	501.9	504.5	448.1	653.2	544.5	544.5	433.5	573.5	621.2	529.7
_	Os_F0772	Os10g0568000	LOC_Os10g41850	247.3	239.6	262.1	412.1	383.9	446	231.8	214.2	217.4	231.5	208.9	226.7	233.3	243.7	181.4	214.2	270.4	243	166.7	190.2	163.1	279.7	268.2	258.1	87.3	86.4	104.6	130.6	120.7	137.4	111.2	93.5	92	137	121	144.5
_	Os_F0776	Os12g0595200	LOC_Os12g40350	1.1	1.9	4.5	4	0	0	1	0.9	0	2.1	2.2	1.1	2.8	1	1.1	13.9	4.3	1	0	1	2.8	4.1	4.1	1	7.4	3.8	2.9	7.5	1	1.2	3.9	11.4	1.1	6.5	2	2.7
_	Os_F0778	Os10g0520200	LOC_Os10g37580	0	0	0	0	0	0	0	0	0	0	0	0	0.9	0	0	0	0	1	0	0	0	1	0	1	0.9	1.9	0	0.9	0	0	0	0	0	0	0	0.9
_	Os_F0779	Os08g0499900	LOC_Os08g39060	962.1	919.4	857	872.9	831.6	875.3	1185.9	1084.2	1016.9	1069.7	916.1	976.8	1352.2	1297.8	1207.5	964.6	1041	1072.1	1266.2	1315.6	1367.3	1311.8	1581.7	1194.3	1724.4	2130.9	2081.6	1804.6	1597.6	1598.3	2821	3537.3	2749.5	2781	4050.8	2852.9
_	Os_F0780, OsFBX9, OsFBX9, FBX9	Os01g0509900	LOC_Os01g32640	81	112	120.3	119.4	148.6	127.6	321.6	297.1	294.2	328.4	337.3	323.5	219.3	283.3	262.7	255.8	267.8	306.3	247.5	205	260.5	284.9	257	244.5	147.7	152.1	205.3	110.8	164.2	209.2	179.9	109.9	164.4	188.5	126.1	174.4
_	Os_F0781	Os01g0375000	LOC_Os01g27730	8118.3	9606.4	9805.1	10375.6	10712.5	10543.8	7165.6	8019.8	8527.1	8704.7	7896.6	8718.2	6118.9	5777.7	6208	6737.2	5731.3	6219	4158.8	4371.5	4736.8	4879.7	5300.7	4529.6	2884.8	2378.7	2101.5	3165.8	2832.1	3202.6	3422.6	2366.2	3800.5	4031.6	3076.7	3495.2
_	Os_F0782	Os07g0530400	LOC_Os07g34620	224.6	298	348.7	246.8	317.6	273.8	302.9	283.8	240.6	249.2	258.9	189.4	202.4	317	239.3	169.5	242.8	225.6	185.1	253.3	224.3	167.2	107.7	188	291.7	208.4	202.5	205.7	208.7	374.6	466.1	380.3	449.6	253.7	340.6	245.3
_	Os_F0783, OsFBX505, FBX505	Os09g0562400	LOC_Os09g38900	8.6	9.7	16.9	15.9	16.8	24.2	14.8	14.1	14.8	27.1	16.3	20.2	16.9	12.9	17.8	23.4	25.1	20.4	22.5	27.6	22.2	20.6	16.3	24.4	26	9.4	31.4	37.6	31.7	23.1	32.9	37.9	36.8	42	35.6	53.6
_	Os_F0785, OsEnS-103, OsFBX228, FBX228	Os07g0242000	LOC_Os07g13830	1117.6	987.6	842.4	544.5	586.5	361.3	322.6	339.4	389.5	213.7	124	133	325.2	233.8	231.5	62.9	53.6	83.7	212.7	223.7	235.4	99.1	109.7	53.6	265.7	191.5	255.7	77	70.2	87.6	200.2	381.5	272.5	72.5	120	76.3
_	Os_F0786	NA	LOC_Os04g08160	1.1	0	0	0	0	0	0	0.9	0	0	0	0	0	0	0	0	0	0	0	1	0	0	0	2.9	0	0	0	0	0	0	0	1.3	2.3	0	2	0
_	Os_F0787	NA	LOC_Os05g40590	0	0	0	2	0	0	3	0.9	3.7	0	1.1	1.1	0.9	0	0	0	1.7	0	0	0	0	0	0	0	0	0	0	0	0	0	0	0	0	0	0	0.9
_	Os_F0789	Os09g0502900	LOC_Os09g32610	707.3	691.5	727.7	598.2	603.3	633.2	265.4	332.3	298.9	281.5	221.9	267.1	256.8	243.7	228.2	155.6	216.8	182.8	191.3	195.1	182.6	166.2	165.6	167.5	131	126.7	157.8	103.3	104.9	75.4	167.3	155.4	127.6	107.3	115.9	84.5
_	Os_F0790	Os08g0469500	LOC_Os08g36570	17.3	16.6	23.6	8	10.6	20.5	55.2	49.4	53.7	38.6	53.3	41.5	124.6	108	70.1	43.7	39.7	65.3	78.8	94.6	105.7	48.5	59.9	48.7	62.2	51.6	51.3	91.1	54.4	60.8	81.2	56.8	54	21	73.2	20.9
_	Os_F0791	Os01g0578800	LOC_Os01g39690	1.1	1	1.1	0	0	0	0	2.6	0	2.1	0	0	0.9	2	0	2.1	0.9	1	2	3.9	2.8	2.1	1	3.9	1.9	0.9	3.8	5.6	4	0	3.9	0	5.7	9.4	7.1	4.5
_	Os_F0792	NA	LOC_Os03g42730	88.5	107.1	118.1	97.5	132.7	154.6	23.7	70.5	41.6	65.7	82.7	79.8	50.6	51.5	51.2	99.1	88.1	73.5	58.3	58.1	52.8	88.8	69.1	89.6	49.2	76	66.5	110.8	124.6	137.4	91.9	113.7	58.6	121.1	157.6	207.2
_	Os_F0793	Os07g0598200	LOC_Os07g40710	1095	1003.2	1057.2	1019.2	1054.5	1006.6	2693.4	2605.7	2470.4	2293.7	2365.3	2414.5	2388.5	2904.7	2856.9	2009.1	2248.8	2623	3228	2816.4	2793.9	3171.6	2825.1	3011.9	4416.8	4277.7	5520.5	4065.7	3554.2	4307.1	5262	6411.3	5481.7	4833.4	6882.5	5871.1
_	Os_F0794, OsFBDUF48, FBDUF48, PEG3, OsFBDUF48, FBDUF48	Os10g0519800	LOC_Os10g37540	3.2	1	9	1	2.7	0.9	61.2	77.6	45.3	112.6	155.6	124.5	69.3	65.4	63.4	109.8	174.5	101.1	98.2	75.9	166.9	106.3	92.4	89.6	147.7	138	102.7	90.2	47.5	37.7	121.9	199.6	86.2	76.8	67.1	69.1
_	Os_F0795	NA	LOC_Os08g31270	0	0	0	0	0	0	0	0	0	0	0	0	0	0	0	1.1	0	0	0	0	0	0	0	0	0	0	0	0	0	1.2	1	0	0	0	0	0
_	Os_F0796, OsFBO3, FBO3	Os04g0385600	LOC_Os04g31610	1184.6	974	949.2	592.2	693.6	432.1	2301.7	1356.6	2053.1	1273	1448.1	1110.9	1304.4	3638.8	2670	1127.7	1751.2	2020.6	2617.4	4240.4	3355.6	1774.2	1019.9	2424.6	5111.8	3977.3	3612.8	4165.3	3595.8	2081.2	4683.7	4373.6	3848.8	2998.5	4631.3	1819.8
_	Os_F0797	Os01g0243200	LOC_Os01g14100	1523.7	1557.4	1564.4	1737.9	1890.6	2095.2	1410.8	1632.5	1746.9	1891.3	1724.5	1953.7	1055.1	1031.3	1220.9	950.7	1019.4	868.9	521.6	725.3	674.8	587.3	723.3	585.4	798.1	686.2	674.8	339.1	383.8	324.8	1414.9	1355.5	1131.5	661.2	752.4	838.6
_	Os_F0798	NA	LOC_Os04g08470	1.1	1	1.1	0	0.9	1.9	0	0	0	0	0	0	0	0	0	1.1	0.9	2	0	0	2.8	1	0	0	0	0.9	0	1.9	0	4.9	1	1.3	5.7	0	2	3.6
_	Os_F0799	NA	LOC_Os12g39460	0	1	2.2	0	0	0	0	0	0	0	0	0	0.9	0	3.3	1.1	0	0	5.1	2	3.7	0	3	0	16.7	27.2	30.4	5.6	7.9	4.9	13.5	40.4	73.6	4.3	33.6	26.3
_	Os0053, OsGL1-6, GL1-6	Os02g0814200	LOC_Os02g56920	2.2	1	3.4	5	1.8	1.9	132.2	135.7	129.5	249.2	174.1	100	1042.9	1421.6	1062.9	2027.2	1093.7	1927.7	4947.3	3542.7	2407.3	3788.8	1387.6	3223.3	1543.2	276.9	476.2	1357.4	1530.3	2522.7	550.3	92.2	1333.9	2087.9	670	1620.9
_	Os11gRGA3	Os11g0224900	LOC_Os11g11770	63.7	58.4	67.5	73.7	85.8	101.5	2362.9	2125.3	2099.4	2382.4	2890.8	2589	1312.8	1332.5	1585.9	1757.6	1335.6	1368.2	1243.7	1082	1463.7	942.3	1271.8	1029.6	763.7	663.7	590.3	706.4	690.5	490.2	833.6	596.3	760.1	709	567.4	775
_	Os2H16, 2H16	Os06g0316000	LOC_Os06g21110	2.2	3.9	1.1	1	0	1.9	0	0	0	1	1.1	1.1	0	1	1.1	0	0.9	0	0	0	0	0	0	0	0	2.8	0	0.9	1	2.4	0	0	0	0	0	0
_	Os2M1, 2M1	Os10g0478450/Os10g0478500	LOC_Os10g33830	22.7	11.7	25.9	10.9	8	10.2	25.7	19.4	19.4	7.3	10.9	10.6	29	22.8	36.7	10.7	26.8	15.3	31.7	28.6	38	22.7	33.5	13.6	49.2	67.6	56.1	31.9	20.8	7.3	130.6	113.7	126.5	44.2	108.8	96.3
_	Os2M2B1, 2M2B1, OsMBTB69, MBTB69	Os11g0630700	LOC_Os11g41260	81	55.5	54	69.7	91.1	79.2	75	50.2	54.6	69.9	80.5	64.9	51.5	48.5	51.2	62.9	68.3	41.9	53.2	47.3	48.2	44.4	49.8	42.9	37.2	57.3	39.9	55.4	57.4	30.4	64.8	46.7	56.3	73.9	59	75.4
_	Os2OG-Fe (II) oxy, 2OG-Fe (II) oxy	Os01g0830500	LOC_Os01g61440	217	173.4	258.7	279.7	314.9	326.8	168.7	157.8	169.3	155.3	139.3	137.3	179.9	173.4	200.3	441.3	502.8	400.2	216.8	174.4	268.8	398.4	267.2	509.5	304.7	221.5	212.9	313.8	382.8	445.2	294	298.1	294.4	347.3	251.1	247.1
_	Os5NG4, 5NG4	Os02g0103600	LOC_Os02g01326	21.6	40.9	50.6	68.7	71.7	61.5	7.9	10.6	12	12.5	19.6	11.7	13.1	8.9	2.2	3.2	11.2	15.3	2	1	1.9	1	4.1	2.9	3.7	4.7	1.9	1.9	4	2.4	1	0	1.1	5.1	1	5.5
_	Os8Tak3	Os01g0116000	LOC_Os01g02610	0	0	0	0	0	0	0	0	0	0	0	1.1	0	0	0	0	0	2	0	0	0	0	0	0	0	1.9	0	0.9	0	0	0	5.1	2.3	0	1	3.6
_	OsA6	Os09g0502200	LOC_Os09g32550	57.2	96.4	126	217	276	382.7	344.3	337.6	282.2	549.5	640.8	435.2	269.9	319	293.8	455.1	402.6	323.7	187.2	182.3	199.3	200.2	119.9	235.7	112.4	82.6	71.3	119.3	125.6	191	99.6	51.8	87.4	75.4	89.5	103.6
_	OsAAE3, AAE3, OsOCS, OCS, 4CL	Os04g0683700	LOC_Os04g58710	691.1	1064.6	1418.2	1483.1	1835.7	2219	9456.4	7884.1	9389.5	12551.9	13884.9	10336.7	5216.5	8052.4	7587	16431	14028.5	13214	6384.4	7666.9	6399.8	6724.1	6106.2	10464.9	3666.1	3570.9	3432.2	6081.7	5336.8	4326.5	4884.8	4393.8	3511.9	4728.3	5058.4	3314.4
_	OsAAO3, AAO3	Os07g0282300	LOC_Os07g18154	0	0	0	0	0	1.9	0	1.8	0	0	0	1.1	0.9	0	1.1	1.1	0.9	0	0	0	0	0	3	1	1.9	0.9	1	1.9	4	1.2	13.5	3.8	9.2	2.2	6.1	8.2
_	OsABA45, ABA45, OsGDP, GDP, OsASR, ASR	Os12g0478200	LOC_Os12g29400	5302	6328.9	6991.1	9480.8	9505	10896.7	4981.3	4463.9	4345	4048.4	5087.4	5714.2	6117	6302.8	4472.9	4390.2	4032	5696.2	6084.7	6748.4	5090	5560.9	6765.5	5326.4	10383.4	11570.6	11448.7	4999.5	6485.2	11618.5	22171.8	25690.6	25722.9	8562.7	16380	10528.4
_	OsABC1-2, OsAbc1-2	Os02g0575500	LOC_Os02g36570	1652.2	1706.4	1882.7	2185.8	2549.6	2604.5	792.2	852.4	899.3	897.7	674.6	777.9	1083.2	872.8	1078.4	563.8	911.4	728	749.7	876.1	914	896.9	730.4	960.5	1636.1	1572.3	2436.1	1026.8	811.1	1423.1	1933.2	2617.6	1523.7	876.5	1838.3	1139.3
_	OsaBGL1, OsBGL1, BGL1	Os03g0414900	LOC_Os03g30120	0	0	1.1	0	0	0	0	1.8	0	0	0	0	0	0	1.1	0	0	2	0	1	0.9	0	2	0	0	0	0	0	0	0	1.9	0	0	0	0	0
_	OsABP, OsRH31	Os06g0526600	LOC_Os06g33520	1548.5	1686	1697.2	1901.1	2040.1	2128.7	770.5	862.1	1096.4	1183.4	1095.6	1187.5	924.9	903.5	885.9	901.7	864.8	860.7	854	816.9	775.9	845.3	761.9	679	587.2	403.6	431.5	709.2	606.4	390.4	610.2	300.7	673.9	606.1	549.1	579.7
_	OsACK1, ACK1	Os01g0513900	LOC_Os01g33040	867.1	965.2	1038.1	1015.3	1149.2	1121.1	340.4	347.3	409.9	358.7	472.2	361.8	123.7	119.9	139.1	143.9	98.5	112.3	56.3	71.9	71.4	46.4	64	61.4	53	45.1	39.9	27.2	58.4	28	75.4	79.6	58.6	50.7	34.6	54.5
_	OsACO1, ACO1	Os03g0136900	LOC_Os03g04410	14782	16493.4	15939.1	13861.3	13563	12121.2	9113.1	9897.4	10883.8	9279.2	8021.7	9728.1	7099.1	6367.2	7441.2	5851.5	5986.2	6204.7	5314.5	5674.3	5572.9	4879.7	5402.3	4807.2	5581	6059.4	5170.7	4186	4255.6	3616.2	8773.6	7912.1	8291	5273.5	5367.5	5456.8
_	OsACO1, ACO1, OsACO2, ACO2	Os08g0191100	LOC_Os08g09200	17660.8	18577.7	18955.6	19724	19310.7	18423.5	6219.4	7889.4	8888.9	10320.7	8770.3	9933.4	10883.8	9275.9	10581.9	21677.1	17450.6	18001.5	15019	11820.6	13816.4	23550.3	18875.4	26268.8	15086.3	19577.8	21185.5	24188.6	26269.4	28078.1	23653.4	22931.6	20685	34093.6	35609	37001.1
_	OsACO4, ACO4	NA	LOC_Os06g14390	434.1	386.7	390.3	315.5	348.6	270	426.2	372.9	534.8	305.5	330.7	332	431	479.5	394	820.7	664.4	666.7	292.5	370.5	398.6	409.7	443.9	577.6	204.4	219.7	239.5	389.9	325.4	380.7	256.3	224.9	246.1	368.3	275.5	314.4
_	OsACP1, ACP1	Os01g0720400	LOC_Os01g52230	22.7	26.3	19.1	26.9	34.5	25.1	11972.2	10903.2	12895.3	11312.3	12853.5	11715.8	8378.1	10520.2	8882.4	3994.8	6677.3	6731.6	7464.5	8383.3	6508.2	3845.6	5946.8	3108.4	6537.9	4461.7	4479.7	4872.7	1965.6	2375.5	7586	7747.9	5844	3443.7	4464.6	3161.8
_	OsACS	Os03g0133500	LOC_Os03g04120	57.2	61.4	56.2	51.8	41.6	59.6	93.7	73.2	112	95.9	118.6	94.7	68.4	80.2	96.8	82.1	46.7	50	46	42.4	51.9	44.4	37.6	28.2	21.4	24.4	31.4	28.2	28.7	25.5	29	46.7	26.4	27.5	26.4	28.2
_	OsACS1	Os03g0152400	LOC_Os03g05780	4737.3	4544.6	4435.8	3433	3308.7	3142.7	2404.3	2663.9	3192.1	2681.6	2087.9	2370.8	1615.5	1624.7	1780.7	1217.2	1181	1208.9	769.2	950	1016.9	961.9	1019.9	965.3	723.8	615.8	714.8	804.1	777.5	1004.7	1137.3	572.3	823.4	879.4	824.6	813.2
_	OsACS2	Os10g0578950	LOC_Os10g42800	4.3	5.8	10.1	17.9	34.5	22.3	242.7	185.1	205.4	210.6	190.4	275.6	316.7	426	335	432.7	500.2	426.8	297.6	316.3	265.1	210.5	217.4	259.1	73.4	82.6	74.1	62.9	61.3	66.9	108.3	69.5	85.1	66	61	44.5
_	OsACS3	Os08g0143300	LOC_Os08g04770	2.2	9.7	2.2	12.9	3.5	4.7	3	6.2	13	7.3	15.2	8.5	14.1	9.9	11.1	8.5	17.3	21.4	13.3	25.6	6.5	12.4	13.2	22.4	19.5	18.8	17.1	14.1	9.9	7.3	15.5	30.3	16.1	26.1	21.4	15.4
_	OsACS4, ACS4	Os03g0132000	LOC_Os03g04000	953.5	1273	1167.4	1216.3	1297.8	1463.8	3129.5	3054.4	2717.5	2704.5	2687.3	2402.7	3305	3471.4	3166.3	2932.1	3611.2	3137.6	3632	3617.6	3046	2913.6	2889.1	3102.5	2304.1	2806.7	2656.6	2122.1	1771.7	2305	2505.8	3787.4	2435.6	2566.4	3065.5	2196.9
_	OsACS5, ACS5, 4ACS5, Os4ACS5	Os01g0901500	LOC_Os01g67530	159.8	181.2	187.8	159.3	160.1	154.6	180.5	223	187.8	134.5	104.4	109.6	215.5	243.7	215.9	125.8	206.5	161.3	147.3	150.8	152	198.2	140.2	146.1	170.9	119.2	156.8	117.4	108.8	126.5	216.6	107.4	187.4	118.9	117.9	106.3
_	OsACS6, ACS6, 4ACS6, Os4ACS6	Os01g0901600	LOC_Os01g67540	46.4	41.9	36	37.8	50.4	60.5	43.4	23.8	30.5	18.8	19.6	12.8	8.4	22.8	24.5	8.5	5.2	2	1	12.8	8.3	6.2	5.1	2.9	4.6	4.7	2.9	5.6	2	0	15.5	3.8	5.7	2.2	0	5.5
_	OsACS7, ACS7	Os07g0280200	LOC_Os07g17970	22.7	43.8	20.2	10.9	12.4	10.2	14.8	19.4	18.5	35.4	13.1	11.7	26.2	6.9	11.1	2.1	1.7	5.1	8.2	3.9	8.3	11.4	5.1	5.8	35.3	0	1	2.8	0	3.6	25.1	3.8	3.4	8	14.2	3.6
_	OsACS8	Os07g0639100	LOC_Os07g44560	1.1	0	3.4	0	0	0.9	2	0	0	0	0	0	0	0	2.2	0	0	0	0	0	0	0	0	0	0	0.9	1	0	0	2.4	0	0	0	0	0	1.8
_	OsACS9, ACS9, 4CL4, OsACOS12, ACOS12	Os04g0310800	LOC_Os04g24530	0	1	0	0	0	0	0	0	0	0	0	0	0	0	0	0	0	0	0	0	0	0	0	0	0.9	0.9	1.9	0	0	0	1	0	0	0	1	0
_	OsADT, ADT	Os04g0406600	LOC_Os04g33390	82.1	111	79.9	58.7	34.5	94	1091.2	643.5	728.2	573.4	472.2	463.9	576.3	840.1	743.4	793	852.7	576.9	409.1	460.2	490.4	423.2	277.3	636.1	281.5	245	255.7	248	206.7	237.2	393.6	349.9	277.1	153	149.5	169
_	OsAFB2, ABF2, OsAFB2-1, OsAFB2-2, OsFbox206, Os_F0492, OsTIR1, TIR1, OsFBL16, FBL16	Os04g0395600	LOC_Os04g32460	14046.6	14998.3	15660.2	15000	15740.1	14244.3	11811.4	12704.1	12072.7	11928.4	11871	12190.4	15849.2	15733.2	15583.5	14871.7	15073	15744.1	18541.6	18583.8	17741.1	17895.5	19015.6	16834.6	20182.3	22647.3	20949.8	18962.7	17739.4	19872.6	22466.8	27862.2	22601.9	25627.3	28121.6	27322.2
_	OsAFC2, AFC2, OsDR11, DR11, OsDR11L, OsDR11S	Os12g0460800	LOC_Os12g27520	2126.2	2203.1	2453	3029.9	3206.9	3289.9	7785.2	6492.2	6789.5	6885.4	8151.2	7621.1	10122	10775.8	10184.6	9407.1	9464.4	9885.5	12376	12047.3	11745.5	8307.3	10185.9	8892.6	8711.9	10803.6	8059.2	7283.2	7478.4	7210.5	13014.3	16248.7	14903.1	10532.5	11278.9	13026
_	OsAGD2	Os03g0299900	LOC_Os03g18810	2381.1	2564.5	2613.8	3287.7	3360.9	3600.9	2485.2	2474.3	2509.3	2607.6	2832	2720.9	2019.3	2129	2060.1	2228.7	1974.1	1985.9	1655.9	1656.6	1638.9	1834	1845.8	1676.4	1355.5	1164.9	1235.6	1538.7	1411.6	1375.7	1892.6	1340.4	1598.4	1869.7	1677.7	1793.5
_	OsAGSW1, AGSW1	Os05g0323800	LOC_Os05g25840	979.4	913.6	989.7	1038.2	1001.5	1042	2775.3	2577.5	2470.4	3153.9	3158.4	3122.1	3638.6	3910.3	3649.4	3739	4723.1	4137.2	4528	4590.3	3956.3	4168.6	4253.3	4039.6	4546	5250.2	3960.7	3872.2	2996.3	2724.6	4330.7	6034.8	4082.3	4120.1	4230.7	4713.6
_	OsAHL1, AHL1	Os02g0125200	LOC_Os02g03270	266.7	277.6	292.4	240.9	275.1	249.6	501.2	443.4	412.7	374.3	291.6	375.6	864	789.6	832.5	644.8	519.2	759.6	883.7	617.9	901	847.3	762.9	861.1	616	798.8	514.2	522.3	743.9	896.4	641.2	907.1	1039.5	738	781.9	755.9
_	OsAHL2, AHL2	Os09g0491708	LOC_Os09g31470	659.8	499.7	541	542.5	414	500	893.8	850.6	815.1	863.3	680	839.6	1971.5	2184.5	1938.8	2843.7	2104.5	2199.3	3084.8	2521.8	2545.4	2702	2648.3	2971	2997.2	4176.3	2926.6	3107.5	3017.1	2864.5	3421.6	4827.1	3766	3683.6	4314.1	3809.6
_	OsAIR1, AIR1, OsRING172, RING172	Os05g0497600	LOC_Os05g41795	1900.5	2050.2	1989.6	1505	1493.3	1448	2563.2	2686.8	2590.7	2257.2	2236.9	2274	2436.3	2485.7	2429.6	1707.5	2050.1	1847	1692.8	2104	1900.3	1397.5	1659.9	1554.7	1291.4	1254.1	1255.6	1293.6	1212.8	958.5	1720.5	1598.1	1429.4	1782	1648.2	1633.6
_	OsAKR, AKR	Os04g0339400	LOC_Os04g27060	3.2	0	0	0	0	0.9	20.7	29.1	19.4	77.2	93.6	60.7	101.2	127.8	155.8	673.6	709.3	503.4	415.3	281.8	245.6	1074.4	676.6	956.6	692.2	836.4	671	734.6	1043.6	551	1599.6	881.8	1086.7	1581.9	1702.1	2064.2
_	OsALD1, ALD1	Os03g0195100	LOC_Os03g09910	128.5	110.1	91.1	49.8	41.6	51.2	74	107.5	80.5	48	27.2	55.3	69.3	42.6	36.7	18.1	43.2	28.6	26.6	26.6	15.8	10.3	24.4	4.9	13	8.4	3.8	2.8	9.9	1.2	15.5	10.1	12.6	0.7	6.1	5.5
_	OsAM1, AM1	Os04g0682800	LOC_Os04g58620	2029	2136.9	2053.7	1889.2	1923.3	1974.1	2203.1	2343.9	2184.5	2194.7	2153.1	2178.2	2429.8	2101.3	2528.6	1973.9	2232.4	2087	2396.5	2318.8	2419.4	2086.9	2167.8	2231.7	1625	1679.4	1950.4	1789.6	1826.1	1384.2	2116	1725.7	1803.1	2253.2	1957.3	2190.5
_	OsAM1, SWI1, Osam1, AM1	Os03g0650400	LOC_Os03g44760	672.7	784.1	914.4	874.9	1035.1	1085.8	2237.6	2161.4	1849.6	1978.9	2416.4	1902.6	1816	1829.8	2110.1	1648.9	1492.9	1429.4	1633.4	1544.2	1686.1	1249.9	968.1	1226.4	694	709.7	669.1	671.7	776.5	705.5	698.2	596.3	653.2	777.9	497.2	675.1
_	OsAMI1, AMI1	Os04g0118100	LOC_Os04g02780	498.9	498.7	448.8	378.2	361.8	334.3	258.5	350.8	382.1	241.9	242.6	253.3	334.5	286.3	304.9	155.6	205.6	193	196.4	228.6	197.4	246.7	207.2	247.4	451.5	718.1	826.9	592.8	474.8	588.7	772.7	1169.8	638.2	752.5	1549.5	931.3
_	OsAMI2, AMI2, OsAMI1, AMI1	Os04g0117900	LOC_Os04g02754	5859.2	5730.9	6166.7	5255.5	5631.8	5109.4	1888.3	1890.8	2387.2	2082.1	2247.8	2258	1392.5	1449.4	1337.8	1540.1	1143.8	1302.8	982.9	1000.2	1000.2	1084.7	1039.2	932.2	562.1	704	632.1	1255	1274.1	1299.1	959.4	742.8	903.8	1543.5	1427.5	1569.1
_	OsANT1	Os07g0231400	LOC_Os07g12770	1373.6	1497	1567.8	1987.7	2121.5	2067.2	930.4	1006.7	975.2	942.5	1082.5	1056.7	1141.3	1257.2	1197.5	1247	1187	1429.4	1222.3	1242.7	1353.4	1752.5	1759.4	1611.2	1766.2	1847.4	1783.1	2125.9	1963.6	2357.3	2294.9	2608.7	2441.3	2961.5	3162.1	3242.6
_	OsANT2	Os03g0817200	LOC_Os03g60260	41	23.4	22.5	36.8	29.2	33.5	31.6	47.6	40.7	52.1	92.5	43.6	43.1	50.5	50.1	176.9	184	152.1	86.9	54.2	119.6	172.4	128	254.2	212.8	219.7	278.5	339.1	412.5	423.3	272.7	180.7	119.6	316.8	409.8	331.6
_	OsANT3	Os02g0670900	LOC_Os02g44980	380.1	403.2	425.1	423	447.6	453.5	2742.7	1975.4	2088.3	1396	1607	1306.7	1724.2	1727.8	1739.5	1093.6	1260.5	1752.1	1283.6	1637.8	1363.6	1324.2	1441.5	1194.3	3038.1	2828.3	4031	1946.4	1515.5	1462	4884.8	6351.9	5939.4	2147.4	4423.9	2498.5
_	OsANT4, ANT4, FCO8	Os04g0565500	LOC_Os04g47780	2.2	13.6	3.4	2	1.8	5.6	80.9	51.1	89.7	41.7	49	47.9	122.8	149.6	106.8	24.5	51	73.5	106.4	100.5	115.9	54.7	66	51.6	45.5	64.8	43.7	43.2	30.7	26.8	65.8	63.2	58.6	29	22.4	11.8
_	OsAP1	Os05g0137400	LOC_Os05g04630	17645.7	20062	19814.8	18125.4	18552.5	17233.4	11799.6	13492.1	14169.4	12417.4	10208.6	12542.6	9132.5	8758.7	9108.4	6300.2	7092.9	6668.3	6257.6	6937.6	6790	7514.7	7292.8	6737.9	7255.2	8610.8	8692.2	7772.6	8024.4	9235.7	12037.5	12040.6	11514.3	10987.8	13105	11753.1
_	OsAP10, AP10	Os01g0663400	LOC_Os01g47410	208.4	210.4	231.7	229.9	277.8	354.8	124.3	116.4	94.4	178.3	180.6	175.6	128.4	78.3	97.9	127.9	131.3	128.6	56.3	77.9	79.7	151.7	85.3	105.2	141.2	68.5	78.9	153.1	127.6	181.2	148	74.5	150.6	152.2	129.1	132.6
_	OsAP19	Os02g0473200	LOC_Os02g27360	857.4	784.1	905.4	963.5	973.1	1040.1	2861.1	2997.1	3167.1	5271.4	6164.5	6274	6563.1	5613.3	6380.5	9144.9	8613.4	7975.2	8540.5	6632.1	7585.3	8674.8	7187.1	10132.7	10928.7	12443.6	10222.5	7374.3	7169.8	7969.5	9206.8	17148.1	11347.5	9482.7	14764.4	11496
_	OsAP65	Os07g0592200	LOC_Os07g40260	885.5	1026.6	1017.8	1123.8	1220.9	1241.3	1425.6	1562	1438.8	1605.6	1464.4	1492.9	1515.2	1459.3	1598.2	1756.5	1835	1812.3	1426.8	1621.1	1578.6	1717.4	1695.4	1672.5	1681.6	1885.9	1768.9	1716.3	1753.9	1599.5	2184.7	2340.9	1903.1	2375.8	2352.8	2385
_	OsAPC6, APC6	Os03g0236900/Os03g0236966	LOC_Os03g13370	1198.6	1127.9	1201.2	1255.1	1387.2	1248.7	897.8	882.4	1009.5	1067.6	898.7	962	686.9	697.4	781.3	697.1	661.8	632	526.7	530.2	534.9	576.9	623.7	543.6	392.1	351.1	374.5	428.4	403.6	338.1	535.8	463.6	646.3	536.5	615.1	606.9
_	OsARAF1	Os07g0686900	LOC_Os07g48750	583.1	637	669.2	650	641.4	626.7	379.8	354.4	317.4	333.6	297	382	444.2	460.7	506.4	447.7	427.6	431.9	612.7	565.7	489.4	324.1	396.2	468.5	289.9	288.2	266.1	273.4	248.3	171.5	303.7	199.6	232.3	245	235.9	194.4
_	OsARAF3	Os11g0131900	LOC_Os11g03730	918.9	820.1	833.4	870.9	912.1	907	459.7	611.8	650.5	738.2	601.7	716.1	640	589.5	717.9	618.2	601.3	666.7	831.5	698.7	854.7	1147.7	1048.4	1069.6	2756.6	3886.3	4340.9	3262.5	3061.6	2766	4985.4	6800.4	4322.6	4836.3	7159	6605.2
_	OsARF15, ARF15, ETT1, OsETT1, ARF3b, OsARF3-1, ARF3-1, OsARF3, ARF3, DLN154, OsDLN154	Os05g0563400	LOC_Os05g48870	3602.4	3819	3984.8	4029.2	4239.4	3773.2	5093.8	5181.4	5388.7	5150.5	5726.1	5195	4903.6	5144.7	4909.2	2720	3395.3	3048.8	4507.5	5184.5	4412.3	3401.8	2184.1	2505.4	2225.1	1315.1	1884.8	2216	2097.1	2618.8	2066.7	1610.7	1743.3	2622.3	2493.1	1903.4
_	OsARF2, ARF2, OsETT2, ETT2, ARF3a, DLN16, OsDLN16, ARF3	Os01g0670800	LOC_Os01g48060	3051.6	3975.8	4199.6	5210.7	6019.3	5885.1	1898.2	2003.6	2180.8	2743.1	2785.3	2732.6	1160.1	1363.2	1237.6	1436.8	1180.1	1394.7	796.8	817.9	929.7	971.2	1045.3	917.6	590	533.2	587.4	928.1	1015.9	1054.6	752.4	419.4	679.6	1124.4	898.8	1153.9
_	OsARFA1a, ARFA1a	Os01g0813400	LOC_Os01g59790	18400.5	17639.8	17178.6	14712.3	13796.5	12840.1	15792.3	17038.4	17055.2	18524	15644.2	17069.3	13093.4	12834.4	12545.1	18514.7	14391.4	14770	11054.6	10970.1	10235.5	11648.2	12402.5	11270.4	11672.9	12216.4	10340.4	9450.4	8709	10484.9	13412.7	20518.6	15795.5	13843.5	16091.3	13487.6
_	OsARFA1d, ARFA1d	Os07g0223400	LOC_Os07g12200	4839.9	4456	4391.9	3755.5	3579.4	3011.4	3975.9	4466.5	4459.7	4279.9	3468.5	3820.1	4770.5	4732.5	4651	7936.3	6061.3	6256.8	5920	4883	5061.2	6806.7	5819.8	7178.2	4124.2	4031.8	3910.3	4316.5	4660.1	5440.7	4658.5	5049.4	5550.7	5307.6	5751.8	4823.5
_	OsARFA1f, ARFA1f	Os03g0811900	LOC_Os03g59740	35248.2	30493.4	30651.3	23844.7	19719.4	18239.1	28911	31538	31905.6	25281.1	20125.6	23146.4	25185	25988.9	24264.5	26238.9	22161.6	24676.9	23648.5	20946	21071.7	27325.7	25239.7	26296.1	22300.6	19055.8	23428.7	20235.6	22039.5	29011.1	25576	29395.9	28672.4	27638.4	31594.8	26978.8
_	OsARGOS	Os04g0444300	LOC_Os04g36670	1.1	2.9	0	0	0.9	0	3.9	3.5	2.8	9.4	4.4	20.2	4.7	5.9	4.5	9.6	4.3	20.4	14.3	4.9	6.5	17.5	12.2	15.6	30.7	14.1	14.3	40.4	59.4	20.7	28	16.4	17.2	54.4	59	149
_	OsARID1, ARID1	Os02g0469900	LOC_Os02g27060	1145.7	1233.1	1144.9	916.7	943.9	883.7	1552.9	1495.9	1450.8	1515.9	1428.5	1449.3	2070.9	2102.3	2121.3	1466.6	1762.4	1681.6	2341.2	2512.9	2290.5	1632.8	2296.8	1556.6	2250.2	2378.7	1808.8	1933.3	1912.1	1294.2	2798.8	3985.7	3269.3	3783.7	3790.5	3550.7
_	OsARID3, ARID3, SIP5	Os06g0622300	LOC_Os06g41730	3798.9	3654.4	3631.6	3602.2	3502.4	3172.5	2765.4	2908	2884.9	2899.5	2665.6	2548.5	2445.7	2129	2321.6	2454.6	2270.4	2214.6	2134.6	2144.4	1914.2	2175.7	2199.3	2150.8	1746.7	2201.3	2396.2	1872.2	1980.4	2508.1	2632.5	3226.5	2596.6	2921.7	3369.5	2878.3
_	OsARID4, ARID4	Os08g0451400	LOC_Os08g35000	1450.2	1400.6	1438.5	1344.7	1407.5	1309.2	1866.6	1851.1	1717.3	1735.9	1862.6	1680.2	1888.2	1844.7	1928.7	2461	1954.2	1986.9	1931.1	1922.6	1853	1718.4	2237.9	2112.8	1704.9	2160	1946.6	1782	1933.9	1414.6	2337.5	2815.9	2058.4	2563.5	2622.2	2518.5
_	OsARID6, ARID6	Os09g0544500	LOC_Os09g37250	771	769.4	717.6	522.6	422.9	341.7	187.5	200.1	213.7	104.3	76.2	111.7	119	65.4	102.4	87.4	62.2	84.7	34.8	49.3	37.1	33	48.8	46.8	19.5	19.7	31.4	31	26.7	6.1	25.1	24	43.7	26.8	22.4	29.1
_	OsARL1a, ARL1a	Os03g0200800	LOC_Os03g10370	280.8	213.3	204.7	155.3	122.1	125.7	518.9	495.4	410.8	385.8	397.1	344.8	446	487.4	449.6	406.1	343	411.5	531.9	449.4	504.3	487.1	540.4	505.6	728.4	713.4	583.6	893.4	745.9	524.2	929.4	880.5	1153.4	977.3	1309.6	1118.4
_	OsARL1b, ARL1b	Os02g0732500	LOC_Os02g49980	552.9	560	611.8	852	940.4	969.4	940.2	894.7	875.3	1094.7	1245.7	1085.4	961.4	826.2	978.3	1461.3	1134.3	1181.3	861.2	818.9	858.4	951.6	779.2	999.4	748.8	773.5	640.6	720.5	740.9	707.9	767.9	1020.8	888.9	949	1157.1	993.1
_	OsARP, OsCTP	Os02g0465900	LOC_Os02g26700	66018.3	66036.8	70365.3	73376.6	79280.2	59307.1	56562.1	65640.3	63804.6	59007.2	51712.1	56349.7	47622.6	54242.5	47620.7	43600.4	51697.7	47790.7	39573.7	44184.1	42624.5	54692.7	58603.1	51725.2	53172.9	50174.1	61740.1	45466	45980.3	86354.4	103552	85485.5	79084.4	66982.4	86036.2	86972.8
_	OsAsp2	Os11g0183900	LOC_Os11g08100	2202.9	1912.9	1799.5	1466.2	1531.4	1494.5	4057.8	3849.5	3894.4	5311	5382.3	5241.8	3746.3	3760.7	3657.1	5671.3	4637.6	4395.5	3830.4	3503.3	4035.1	3833.2	4332.6	4178	2957.2	3377.5	2809.7	3756.7	4210.1	3905.7	3804.6	4091.9	4089.2	5277.1	4672	5194.2
_	OsAsp3	Os12g0177500	LOC_Os12g07780	1876.8	1693.8	1787.1	1791.6	1619	1551.4	1242.1	1321.4	1460.1	1538.9	1407.9	1405.7	1820.7	1660.4	1734	2164.7	2039.7	2044.1	2485.4	2122.7	2201.5	2888.8	2403.5	2786.9	4161.3	4195.1	4900.7	3327.4	3590.8	3509.2	4195.3	7202.1	4459.4	4148.3	5428.5	5032.5
_	Os-AT1	Os05g0597200	LOC_Os05g51850	1574.4	1498	1486.8	1589.6	1652.6	1730.1	2810.8	2881.6	2558.3	2594	2802.7	2498.5	3317.1	3238.6	3023.9	3607.9	3346	3360.2	3356.9	3435.3	3402.9	3476.1	3163.3	3356.8	2629.3	3280.8	3158.5	2883	2738.1	3972.6	3705.9	4612.3	3847.7	4221.6	4847.9	3776
_	OsAT4c, AT4c	Os09g0544000	LOC_Os09g37200	4.3	2.9	6.7	9	4.4	11.2	4.9	4.4	3.7	2.1	16.3	17	1.9	5.9	2.2	35.2	9.5	3.1	0	2	3.7	8.3	3	4.9	10.2	9.4	3.8	4.7	2	1.2	1	7.6	19.5	0	1	1.8
_	OsAT-IV	Os05g0244700	LOC_Os05g15530	1034.5	869.8	1022.3	1438.3	1355.3	1635.2	4358.7	3472.2	3887	5322.5	5669.5	5553.6	4557.8	5028.8	4617.6	7377.8	5916.2	6461	5185.7	4964.7	4262.2	5811.7	5684.7	5913.8	5708.2	6685.5	5786.6	6007.5	5974.8	7867.3	6403.2	11222	8707.3	8135	10413.7	9311.8
_	OsATL1	Os06g0644700	LOC_Os06g43700	290.5	332.1	294.7	205	215	177.9	580.1	549.2	421	433.7	396	462.9	546.3	485.4	490.8	726.9	678.2	668.8	478.7	517.4	547.8	492.3	449	562.1	339.1	281.6	204.4	267.7	356.1	234.8	319.1	341.1	319.7	328.4	305	379.8
_	OsATL10	Os12g0574000	LOC_Os12g38570	0	0	0	0	0	0	0	0	0	0	0	0	0	0	0	0	0	0	0	1	0	0	0	0	0	0	0	0	0	0	0	0	0	0	0	0.9
_	OsATL11, OsAux/LAX1, OSLAX1	Os02g0101000	LOC_Os02g01100	1523.7	1229.2	1266.4	1230.3	1139.5	1026.2	994.5	1274.6	1465.6	1279.3	835.6	1174.8	1017.6	944.1	1232	1156.4	1202.6	1177.2	1367.5	1003.2	1213.4	2329.4	1871.2	2450.9	1935.3	2296.1	3094.8	3072.8	3021	4097.9	3764	2220.9	2882.9	5118.4	5617.6	5787.5
_	OsATL12	Os06g0228500	LOC_Os06g12320	0	0	0	0	0	0	0	0	0	0	0	0	0	1	0	0	0	0	0	0	0	0	0	0	0	0	0	0	0	0	0	0	0	0	0	0
_	OsATL13	Os04g0460300	LOC_Os04g38680	2766.6	2436.9	2745.4	3010.9	3008.8	2939.7	2057	1963.1	2053.1	2158.2	2176	1865.4	1906	1794.1	1992.2	1975	2279.9	1824.6	1638.5	1741.3	1350.6	2357.3	1570.5	2455.7	1843.3	2482.9	2658.5	3462.6	3166.4	4374	2240.8	2723.7	1957.2	4484.7	5645.1	4029.5
_	OsATL15, ATL15	Os01g0597600	LOC_Os01g41420	0	1	0	0	0.9	0.9	70	53.8	77.7	27.1	43.5	47.9	148.1	216	169.2	114	183.2	112.3	234.2	228.6	234.5	109.4	179.8	136.4	281.5	277.9	211	143.7	69.2	65.7	335.6	387.8	342.7	97.1	88.5	83.6
_	OsATL16, OsSTA21	Os01g0597400	LOC_Os01g41400	204.1	120.8	99	58.7	40.7	23.3	36.5	30.9	33.3	31.3	10.9	8.5	37.5	18.8	20	4.3	5.2	4.1	5.1	15.8	9.3	8.3	11.2	1	14.9	9.4	6.7	3.8	0	2.4	4.8	17.7	13.8	1.4	1	2.7
_	OsATL17, OsSTA19	Os01g0586500	LOC_Os01g40410	0	0	0	0	0	0	0	0	0	0	0	0	0	0	0	0	0	0	1	1	0	0	0	0	0	0	0	0	0	0	0	0	0	0	0	1.8
_	OsATL2	NA	LOC_Os09g26290	1.1	5.8	1.1	6	3.5	4.7	7.9	3.5	7.4	2.1	2.2	5.3	6.6	6.9	8.9	5.3	5.2	6.1	30.7	49.3	50.1	24.8	15.2	15.6	21.4	26.3	47.5	26.3	28.7	47.4	29	13.9	26.4	31.2	18.3	37.3
_	OsATL3	Os02g0727100	LOC_Os02g49510	9.7	16.6	32.6	18.9	20.3	20.5	147	94.3	136	162.6	220.9	166	114.3	94.1	89	42.6	202.2	116.4	124.8	100.5	79.7	54.7	44.7	23.4	60.4	71.3	47.5	51.7	28.7	25.5	21.3	8.8	67.8	84.1	59	5.5
_	OsATL5	Os06g0633800	LOC_Os06g42720	22820.3	21940.8	24363.1	17916.4	17499.8	22714.4	16907.2	20518.5	23518.1	26213.2	23287.3	25660.9	20095	20194.3	19720.3	31413.5	24024.2	23793.8	23558.5	19799.9	20804.8	29828.6	30233.6	29310	25140.8	27238.6	27778.1	34536.1	41697	36676.5	31843.8	38698.9	34346.2	52245.7	51758.2	58573.9
_	OsATL6	Os02g0191300	LOC_Os02g09810	1406	1185.3	1108.9	662.9	713	560.6	5454.8	3573.6	3962.9	2542.9	2499.1	2884.8	6636.2	7880	5856.3	5380.4	5027.2	6113.8	9355.7	8446.4	7954.3	7283.5	10500.8	7354.5	14834.6	15464.3	11846	10265.8	9136.3	8831.9	13502.7	27225.5	20847.1	12543.6	17420.2	16899.2
_	OsATL7	Os01g0825800	LOC_Os01g61044	99.3	214.3	92.2	117.5	91.1	109.9	142.1	202.7	251.7	696.5	1353.5	781.1	195.8	174.4	217	1160.7	559	551.3	255.7	263.1	206.7	331.3	243.8	409.1	914.2	938.7	1482.8	1143.2	794.3	993.8	2093.8	912.1	813	2097.4	2460.6	1789
_	OsATL8	Os11g0298000	LOC_Os11g19240	0	0	0	0	0.9	0.9	0	0	0	1	0	1.1	0	0	0	0	0	0	0	0	0.9	0	0	0	0	0	1	0	0	0	0	2.5	0	0	0	0
_	OsATL9	Os02g0788800	LOC_Os02g54730	1880	1825.2	1670.2	1877.2	1769.4	2086.8	5687.7	5785.2	5782.8	10079.9	7810.7	8075.5	10675.8	9914.9	11102.8	14736.3	11070.4	12235.9	19147.1	13633.8	15813.1	21834	17037.8	22999.7	11128.5	16240.6	17026.2	18887.6	20511.2	21432	17224.1	16913.2	15650.6	23021	37090.4	39917.6
_	OsATPS, ATPS	Os04g0111200	LOC_Os04g02050	231.1	249.3	280	166.2	176.1	171.3	5350.3	5808.2	4673.5	8951.8	10958.2	8689.5	5597.9	6410.8	7502.4	10849.2	10812.1	10323.5	8713.3	6878.5	9300.2	6274.1	14750.1	6248.9	5590.2	6286.5	4986.3	6128.6	4145.8	2977.6	8274.5	7678.4	7540.1	7708.7	5892.1	6642.5
_	OsBAK1-10	Os03g0266800	LOC_Os03g16010	1312	1301.2	1436.2	1645.3	1596	1672.4	2519.7	2611	2385.3	2467.8	2736.3	2409.1	2009	2036.9	2343.9	2649.7	2261.8	2278.9	2493.6	2107.9	2630.7	3018.9	1891.5	2486.9	1906.5	962.2	1035.1	2068.6	2397.8	2099.4	1775.6	499	1668.6	2356.2	1333	2016.1
_	OsBAT1	Os01g0607200	LOC_Os01g42234	196.5	244.5	155.2	122.4	131.8	117.3	510.1	491.9	389.5	725.7	844.3	719.3	723.4	494.4	508.6	766.3	871.7	953.6	454.1	410.9	559.9	449	436.8	338	419	288.2	233.8	238.6	208.7	273.7	356.9	397.9	466.9	316.8	308.1	266.2
_	OsBAT2	Os01g0945100	LOC_Os01g71700	34.6	65.3	36	32.8	12.4	16.8	62.2	59.1	55.5	24	28.3	48.9	20.6	25.8	23.4	5.3	14.7	6.1	21.5	4.9	6.5	6.2	11.2	3.9	14.9	9.4	8.6	6.6	6.9	2.4	15.5	11.4	6.9	5.8	7.1	5.5
_	OsBAT3	Os01g0945200	LOC_Os01g71710	21.6	39.9	12.4	16.9	1.8	5.6	28.6	45	20.4	10.4	13.1	19.2	17.8	12.9	8.9	3.2	3.5	5.1	11.3	13.8	6.5	3.1	8.1	1.9	64.1	4.7	5.7	6.6	2	4.9	44.5	15.2	19.5	5.1	9.2	3.6
_	OsBAT4	Os01g0945300	LOC_Os01g71720	0	0	1.1	0	0.9	0	0	0	2.8	0	0	0	0	0	0	0	0	0	0	0	0	0	0	0	1.9	0	1.9	0	0	1.2	1	1.3	2.3	1.4	3.1	1.8
_	OsBAT5	Os01g0945600	LOC_Os01g71740	17.3	25.3	23.6	6	2.7	6.5	37.5	22.9	25.9	21.9	25	50	52.5	64.4	64.6	89.5	119.2	141.9	147.3	119.2	196.5	116.6	257	137.3	238.8	220.6	151.1	254.6	172.1	88.8	285.3	262.8	319.7	212.4	249.1	285.3
_	OsBAT6	Os01g0945700	LOC_Os01g71760	15.1	30.2	20.2	10	7.1	9.3	15.8	20.3	15.7	10.4	8.7	18.1	8.4	10.9	13.4	7.5	12.1	3.1	10.2	11.8	20.4	7.2	13.2	4.9	10.2	7.5	9.5	19.7	14.8	4.9	8.7	16.4	20.7	5.1	11.2	13.6
_	OsBAT7	Os04g0435100	LOC_Os04g35540	441.7	542.5	472.4	517.6	482.1	496.3	1120.8	828.6	954.9	1201.1	1517.7	1368.4	1265	1037.3	1029.5	2150.9	1928.3	1788.8	1113.8	907.6	1322.8	1257.1	1081.9	1318	992.3	901.2	900.1	899.9	884.4	965.8	1187.6	1433.9	1086.7	815.6	816.5	816.8
_	OsBBD1	Os01g0702000	LOC_Os01g50622	394.1	343.8	395.9	478.8	558.2	505.6	460.7	474.2	393.2	402.4	427.6	384.1	405.7	456.7	460.8	388	450.1	385.9	472.5	480.9	423.6	446.9	620.7	498.7	658.7	632.7	761.3	595.6	602.4	530.3	935.2	900.7	859	772.1	836.8	918.6
_	OsBBI1, OsRING242, RING242	Os06g0125800	LOC_Os06g03580	178.2	150	126	119.4	128.3	106.2	352.2	359.6	376.6	266.9	268.7	301.1	441.3	450.8	508.6	437	495.9	541.1	726.2	536.1	689.7	583.1	745.6	615.6	1401	1814.5	1132	1679.6	994.2	689.7	1635.4	2718.6	1953.7	1946.6	2982.2	2418.6
_	OsBBR, BBR, OsGBP4, GBP4	Os10g0115500	LOC_Os10g02620	1.1	3.9	4.5	1	0	0.9	1	0	0.9	0	1.1	1.1	2.8	0	0	0	0	0	1	0	0.9	0	0	0	0	0	0	0	0	0	0	0	0	0	0	0.9
_	OsBBX1, OsDBB3c, BBX1, DBB3c	Os01g0202500	LOC_Os01g10580	5922.9	4773.5	4499.9	4036.2	4447.3	3595.3	4383.4	3510.1	3807.4	4800.2	4561.9	4123.4	3822.2	4852.4	3861.9	2368.3	2595.3	3043.6	4255.9	4515.4	4221.4	2654.5	3120.7	2328.1	3249	3033.9	3704.1	2077	1718.3	1824.5	3873.2	4127.2	3387.7	1689.9	2252.1	1673.6
_	OsBBX13, BBX13, OsRIP1, RIP1	Os04g0540200	LOC_Os04g45690	57.2	46.8	24.7	51.8	40.7	44.7	458.8	373.8	329.4	206.4	277.4	206.4	567.9	591.4	685.6	222.8	341.3	417.6	690.4	809.1	788.8	483	461.2	393.5	530.5	443.1	625.4	332.5	246.3	400.2	483.6	397.9	543.9	271.1	338.6	270.8
_	OsBBX14, BBX14, OsDBB3b, DBB3b	Os05g0204600	LOC_Os05g11510	55.1	41.9	33.7	34.8	41.6	44.7	23.7	28.2	31.5	18.8	19.6	17	18.7	29.7	33.4	9.6	23.3	11.2	9.2	12.8	18.5	10.3	6.1	16.6	13	12.2	12.4	4.7	6.9	13.4	14.5	5.1	9.2	11.6	7.1	9.1
_	OsBBX16, OsDBB3a, BBX16, DBB3a	Os06g0152200	LOC_Os06g05890	8873.1	8752.2	8367.7	8636.7	8398.2	7301.4	5801.1	6428.7	6257.5	5156.7	4493.4	5019.4	5061.9	5344.8	4928.1	3698.5	4080.3	4187.2	4374.6	4911.5	4531.9	3995.2	4695.2	3547.7	5673.9	5524.3	5119.3	3936.1	3656.1	4372.8	7384.8	8953.1	7774.7	5241.6	7310.5	6224.5
_	OsBBX2, BBX2	Os02g0176000	LOC_Os02g07930	171.7	167.5	128.2	57.7	82.3	87.5	732	591.5	651.4	578.6	597.3	538.4	693.4	970.9	1039.5	588.3	886.4	904.6	1190.6	1041.6	1388.6	803	741.6	848.4	716.3	717.2	645.4	660.4	631.1	420.9	679.9	608.9	647.4	437.2	451.4	265.3
_	OsBBX21, BBX21	Os06g0661200	LOC_Os06g45040	61.6	71.1	100.1	192.1	230	292.4	148	113.7	162.8	122	96.8	138.3	107.8	97.1	108	62.9	84.7	104.1	81.8	107.4	92.7	56.8	62	62.3	61.3	67.6	75.1	37.6	41.5	38.9	81.2	77.1	73.6	47.8	56.9	37.3
_	OsBBX22, BBX22	Os06g0713000	LOC_Os06g49880	747.3	606.8	778.3	693.8	626.4	646.2	839.6	774.8	850.3	835.1	838.8	583.1	632.5	926.3	879.2	481.8	673.9	787.2	752.8	1025.9	1084.5	823.6	555.7	645.8	793.4	711.5	714.8	627.5	698.4	1005.9	789.2	640.5	573.8	894.6	891.7	464.3
_	OsBBX24, BBX24	Os08g0178800	LOC_Os08g08120	443.8	363.3	301.4	200.1	217.6	111.7	609.7	427.5	497.8	392	385.1	353.3	606.3	651.9	597.7	450.9	441.5	552.4	740.5	702.6	697.1	526.4	731.4	578.6	637.3	796	558.9	753.4	749.8	643.4	861.7	962.6	1098.2	1081.7	1281.1	876.8
_	OsBBX29, OsDBB1, BBX29, DBB1, DLN230, OsDLN230	Os09g0527900	LOC_Os09g35880	2282.8	2449.6	2331.5	1943.9	1785.3	1501.1	2046.2	2016	2040.2	1801.6	1630.9	1772.8	1980	1975.4	1893.1	1880.1	1627.6	1792.9	1941.3	1939.4	1928.1	1674.1	1993.1	1730	1748.5	2053.9	2083.5	1730.4	1716.3	2132.3	2748.5	2928.3	3122.1	2457.7	3087.9	2355
_	OsBBX30, BBX30	Os12g0209200	LOC_Os12g10660	0	1	0	0	1.8	0	1	0	0	2.1	0	3.2	0	4	1.1	2.1	5.2	1	0	1	4.6	1	5.1	1.9	0.9	6.6	0	2.8	0	2.4	1.9	3.8	4.6	0.7	1	5.5
_	OsBBX4, OsSTH, BBX4, STH	Os02g0606200	LOC_Os02g39360	120.9	131.5	137.2	114.5	80.5	87.5	337.4	387.9	387.7	539	559.2	533.1	520.1	581.5	631	1610.5	1068.7	1632.6	1453.4	937.2	590.5	2755.7	1448.6	2750.9	1231	1141.5	2300.2	2880.2	3201.1	3297.5	2570.6	1287.3	1112	3653.2	6381.2	4467.4
_	OsBC1L2, BC1L2	Os03g0416250	LOC_Os03g30260	1.1	1	2.2	7	8	8.4	44.4	23.8	25.9	30.2	30.5	41.5	11.2	12.9	13.4	16	13	11.2	13.3	14.8	24.1	16.5	14.2	19.5	13	3.8	12.4	16.9	11.9	28	30	1.3	4.6	27.5	7.1	20
_	OsBCH2, BCH2, OsHYD1, HYD1	Os04g0578400	LOC_Os04g48880	257	225	299.2	354.3	284.9	458.1	1467.1	1332.8	1196.4	1608.7	1709.2	1332.3	1864.7	1752.5	1808.5	2238.3	2533.9	2371.8	1749	1793.5	1690.8	2149.9	1814.3	2146.9	1335.1	1387.4	1260.4	1380	1740	2543.4	1234	1783.8	1535.2	2645.5	1855.6	1257.4
_	OsBDG1, BDG1	Os11g0514400	LOC_Os11g31530	7.6	12.7	2.2	1	0	0	21.7	8.8	2.8	8.3	6.5	19.2	7.5	2	10	3.2	4.3	1	3.1	4.9	0	0	4.1	0	0.9	3.8	5.7	0	1	2.4	1.9	0	2.3	2.2	7.1	6.4
_	OsBetvI, BetvI	Os08g0374000	LOC_Os08g28670	2645.6	2251.8	2199.9	2423.7	2177.2	1878.2	1579.5	1531.2	1659	1537.8	1293.6	1298.2	2352	3065.2	2695.6	2156.2	1958.5	2631.2	4538.2	3778.3	4442.9	3236.6	5160.5	3647.1	4913	5431.4	4711.6	4664.1	3987.5	4897	6586.9	7315.8	6975.5	5484.5	6120.9	5162.4
_	OsBGLU1	Os03g0749300	LOC_Os03g53800	6466.1	4113.1	3754.2	3435	2623.9	2295.4	8734.3	7376.3	9233.1	6691.4	4514.1	5587.6	8895.4	9352.2	10311.4	14601	9181	12657.5	13254.6	9473.2	12436.1	16561	19833.4	21820	25068.3	32563	23927.7	33005.8	32303.5	26269.4	33752.8	36072.5	37866.2	51588.9	51877.2	55401.2
_	OsbHLH001, bHLH001, OsbHLH1, bHLH1, OsICE2, ICE2	Os01g0928000	LOC_Os01g70310	214.9	156.8	201.3	422	403.4	352	163.8	164	200.8	197.1	179.5	287.3	164.9	142.7	124.6	270.7	184	229.7	128.9	122.2	106.6	189.9	164.6	161.7	153.3	112.6	88.4	351.3	191.9	251.8	183.7	133.9	162.1	435	390.4	298.9
_	OsbHLH004	Os10g0544200	LOC_Os10g39750	3.2	14.6	11.2	36.8	31	97.8	24.7	37	27.8	84.5	47.9	43.6	104	78.3	168.1	805.8	689.4	577.9	208.7	86.7	397.7	800.9	636.9	792.9	274.1	189.6	344.1	731.8	746.9	1161.6	374.3	85.9	380.6	498.8	521.6	831.3
_	OsbHLH008, bHLH008, OsMYL2, MYL2, DLN6, OsDLN6, OsMYC1, MYC1	Os01g0235700	LOC_Os01g13460	6654	6469.2	6306.2	6169.2	6645.7	6718.5	6581.5	6530.1	5905	5098.3	5575.9	5245	5895.9	5840.1	5461.2	4276.2	4547.7	4459.8	5226.6	5212.1	5266.1	4851.9	4695.2	4626	4703.9	5412.6	5050	4188.8	4364.4	5956.4	5519.3	7991.7	6151	5746.9	6431	6649.7
_	OsbHLH011	Os08g0543700	LOC_Os08g43070	0	0	0	0	0	0	0	0	0	0	0	0	0	0	0	0	0	0	0	0	0	0	0	0	0	0	0	0	0	0	0	0	0	0	0	0
_	OsbHLH012, bHLH012, bHLH12, OsRb, Rb, Rb1, OsRb1	Os01g0576100	LOC_Os01g39480	0	0	0	0	0	0	0	0	0	0	0	0	0	0	0	0	0	0	0	0	0	0	0	0	0	0	0	0	0	0	0	0	0	0	0	0
_	OsbHLH014	Os11g0258700	LOC_Os11g15210	0	0	0	0	0	0	0	0	0	0	0	0	0	0	0	0	0	0	0	0	0	0	0	0	0	0	0	0	0	0	0	0	0	0	0	0
_	OsbHLH018	Os03g0725800	LOC_Os03g51580	221.4	240.6	285.7	218	260.1	244	1041.8	942.3	820.7	662.1	658.2	551.2	1005.5	1007.5	1137.4	668.3	641.9	694.3	2283.9	2506	2387.9	1366.5	870.6	1182.6	1611	1244.7	1632.9	990.1	761.7	1446.2	1999	1470.5	1411	1009.2	1068.6	879.5
_	OsbHLH019	Os03g0229100	LOC_Os03g12760	0	0	3.4	0	0	0	1	1.8	6.5	1	0	2.1	10.3	6.9	4.5	8.5	13	4.1	14.3	12.8	3.7	3.1	18.3	10.7	7.4	15	10.5	3.8	5.9	1.2	3.9	1.3	16.1	2.2	5.1	4.5
_	OsbHLH020, bHLH020, bHLH20	Os03g0671800	LOC_Os03g46860	1.1	0	0	0	0	0	0	0	1.9	0	0	0	0	0	0	1.1	0	0	0	0	0	0	0	0	0	0	0	0	0	0	0	0	0	0	0	0.9
_	OsbHLH021	Os12g0632600	LOC_Os12g43620	2.2	4.9	1.1	0	0.9	1.9	13.8	13.2	4.6	6.3	3.3	10.6	16.9	31.7	15.6	26.6	6	38.8	58.3	29.6	24.1	39.2	2	30.2	19.5	12.2	18.1	14.1	15.8	23.1	28	3.8	28.7	34.8	19.3	24.5
_	OsbHLH022	Os03g0671000	LOC_Os03g46790	3.2	1.9	0	0	0	0	0	0	0	0	0	1.1	0.9	0	1.1	0	0	0	4.1	3.9	0.9	2.1	1	1	1.9	3.8	2.9	0.9	3	2.4	1.9	1.3	17.2	2.2	2	0.9
_	OsbHLH023	Os10g0104300	LOC_Os10g01530	0	0	0	1	0	0	0	0	0	0	0	0	0	0	0	0	0	0	0	0	0	0	0	0	0	0	0	0	0	0	0	0	0	0	0	0
_	OsbHLH024	Os01g0575200	LOC_Os01g39330	15.1	3.9	1.1	2	0.9	4.7	24.7	15.9	17.6	6.3	17.4	12.8	25.3	53.5	54.5	68.2	56.2	88.8	113.5	71.9	148.3	136.2	215.4	89.6	219.3	380.2	169.2	100.5	133.5	35.3	142.2	202.1	192	110.2	188.1	149
_	OsbHLH026	NA	LOC_Os01g09930	0	0	0	0	0	0	0	0	1.9	0	0	3.2	5.6	1	0	7.5	1.7	1	2	3	1.9	1	1	0	1.9	0.9	0	0	0	0	1	0	1.1	0	0	0.9
_	OsbHLH028	Os05g0199800	LOC_Os05g11070	0	0	0	0	0	0	0	0	0	0	0	0	0	0	0	0	0	0	2	0	0	0	0	0	0	0.9	0	0.9	2	0	0	0	0	0.7	1	0.9
_	OsbHLH029	Os02g0221100	LOC_Os02g12820	14	5.8	7.9	1	1.8	0.9	12.8	7.9	1.9	1	4.4	2.1	4.7	4	8.9	7.5	13.8	4.1	7.2	11.8	8.3	7.2	5.1	11.7	6.5	23.5	7.6	25.4	21.8	0	23.2	26.5	16.1	13.8	14.2	13.6
_	OsbHLH030	Os06g0570900	LOC_Os06g37410	70.2	53.6	55.1	55.7	60.2	52.1	38.5	22	22.2	24	22.8	31.9	41.2	28.7	14.5	17.1	23.3	17.4	10.2	19.7	14.8	6.2	18.3	23.4	16.7	10.3	1	2.8	4.9	8.5	4.8	11.4	12.6	9.4	10.2	9.1
_	OsbHLH032	Os09g0475400	LOC_Os09g29930	1202.9	1261.3	1297.9	1424.4	1360.6	1494.5	1588.4	1461.5	1732.1	1182.3	1082.5	1303.5	2445.7	2022	2096.8	1550.8	1675.2	1837.8	2480.3	2284.3	2095.9	1827.8	1927.1	2105.1	1095.4	1209.1	1222.3	1136.7	1017.9	1289.3	1559	1234.3	1503	1161.4	1187.6	1134.8
_	OsbHLH033, bHLH033, bHLH33, OsZFP, ZFP	Os01g0871200	LOC_Os01g65080	6983.3	6406.8	6513.1	5377.9	5079.8	4780.7	5584.1	5530.5	5848.5	5327.7	4306.3	4436.3	5350.5	5594.5	5120.7	5013.7	4793.1	5417.5	5133.5	4704.6	5105.7	7676.7	6269.8	6400.9	5960	6390.7	6720	6311.8	7172.7	8763.8	7743.6	9540.5	7831	10219.3	10719.7	10364.8
_	OsbHLH035, bHLH035, OsbHLH35, bHLH35, bHLH107	Os01g0159800	LOC_Os01g06640	69.1	75	75.4	52.8	55.7	51.2	139.1	134	104.6	101.1	156.7	163.9	319.5	310.1	269.3	467.9	366.3	572.8	652.6	454.3	477.4	1068.2	841.1	1181.6	1801.5	1936.6	2157.6	1902.3	1657.9	1969.3	2339.4	2712.3	2000.9	1950.2	3500.7	2577.6
_	OsbHLH036	Os05g0163900	LOC_Os05g07120	1.1	5.8	0	0	0	0	4.9	3.5	6.5	0	5.4	1.1	72.2	136.7	42.3	25.6	31.1	23.5	263.9	123.2	117.7	45.4	89.4	58.4	118.9	145.5	199.6	108	63.3	18.2	131.5	113.7	202.4	44.2	120	39.1
_	OsbHLH037, bHLH037	Os01g0218100	LOC_Os01g11910	118.8	139.3	126	176.2	154.8	202.1	167.7	134	186.9	199.1	185	185.2	158.4	260.6	133.6	204.6	236.7	293	274.1	176.4	242.9	248.7	284.4	273.7	502.6	446.8	314.6	436.8	490.6	523	428.4	574.8	745.2	613.3	649.7	575.1
_	OsbHLH038	Os08g0432800	LOC_Os08g33590	17.3	7.8	9	12.9	10.6	10.2	197.3	167.5	144.3	117.8	131.6	150	197.7	243.7	231.5	131.1	175.4	211.4	203.5	266.1	197.4	164.1	111.7	159.8	205.3	124.8	166.3	124.9	96.9	125.3	136.4	133.9	111.5	101.5	94.6	86.3
_	OsbHLH039	Os09g0410700	LOC_Os09g24490	6.5	1.9	14.6	11.9	8	11.2	38.5	23.8	28.7	21.9	21.8	25.5	56.2	92.1	85.7	33	43.2	58.2	102.3	125.2	86.2	56.8	37.6	60.4	66	46.9	70.3	47	32.6	57.2	59	61.9	37.9	38.4	40.7	26.3
_	OsbHLH040, bHLH40	Os03g0260600	LOC_Os03g15440	4.3	6.8	20.2	10	10.6	14	72	57.3	63.8	49	56.6	58.5	91.8	80.2	80.1	52.2	78.6	101.1	77.7	71	73.2	68.1	27.4	75	44.6	33.8	62.7	41.3	41.5	25.5	50.3	31.6	19.5	39.1	30.5	18.2
_	OsbHLH041	Os03g0811400	LOC_Os03g59670	9.7	2.9	7.9	6	1.8	3.7	252.6	210.7	236.9	187.7	167.6	125.6	334.5	420.1	390.6	214.2	355.1	357.4	475.6	558.8	496.9	321	296.6	340	531.4	504.1	478.1	380.5	311.6	266.4	595.7	630.4	446.2	440.1	437.2	298
_	OsbHLH042, bHLH042	Os08g0477900	LOC_Os08g37290	29.2	16.6	29.2	12.9	3.5	6.5	17.8	27.3	26.8	10.4	44.6	20.2	75.9	172.4	148	97	191.8	250.1	326.3	454.3	376.3	207.5	285.5	340	1011.8	783.8	662.5	790	579.7	373.4	1091.9	1437.6	1028	772.1	1124.5	491.5
_	OsbHLH043	Os09g0463900	LOC_Os09g28900	2.2	2.9	2.2	0	1.8	1.9	0	0	0	0	0	0	0	0	3.3	0	0	1	0	1	0	0	2	0	0	0	0	0	1	0	0	0	0	0.7	0	0
_	OsbHLH045	Os10g0376900	LOC_Os10g23050	0	0	0	0	0	0	0	0.9	2.8	9.4	10.9	18.1	0.9	1	1.1	29.8	11.2	8.2	5.1	5.9	8.3	64	80.3	143.2	21.4	82.6	85.5	272.4	308.6	96.1	167.3	70.7	103.5	207.3	507.4	502.4
_	OsbHLH046	Os09g0468700	LOC_Os09g29360	73.4	95.5	79.9	81.6	79.6	72.6	56.2	51.1	53.7	103.2	64.2	57.5	51.5	33.7	99.1	260.1	387	249.1	96.1	36.5	130.7	453.1	305.8	445.2	108.7	33.8	77.9	120.2	100.9	195.8	66.7	43	103.5	149.3	106.8	99
_	OsbHLH047, bHLH047	Os08g0483900	LOC_Os08g37730	219.2	205.5	201.3	250.8	227.4	254.2	543.6	410.8	407.1	331.5	305.7	297.9	555.7	565.7	476.3	294.2	324.8	319.6	474.6	602.1	532.1	313.8	356.6	358.5	469.2	450.6	382.1	370.1	390.7	399	639.3	683.4	619.8	315.4	356.9	383.4
_	OsbHLH048	Os02g0759000	LOC_Os02g52190	6.5	4.9	7.9	17.9	20.3	16.8	138.1	118.1	124.9	181.4	132.7	134.1	92.8	93.1	93.5	93.8	97.6	98	62.4	68	60.3	83.6	66	71.1	41.8	29.1	30.4	55.4	38.6	38.9	38.7	35.4	49.4	23.2	36.6	33.6
_	OsbHLH049	Os02g0691500	LOC_Os02g46560	433	381.8	458.9	525.5	594.5	597.8	333.5	290	361.8	239.8	257.9	232	191.2	166.4	193.7	155.6	132.2	193	286.4	165.6	188.2	291.1	180.8	228.9	233.2	115.5	132.1	217	255.2	356.4	399.4	145.3	309.3	242.9	148.4	180.8
_	OsbHLH050	Os04g0590800	LOC_Os04g50090	3.2	5.8	4.5	10	6.2	12.1	20.7	23.8	11.1	32.3	20.7	26.6	16.9	13.9	22.3	21.3	17.3	16.3	12.3	2	7.4	11.4	7.1	11.7	6.5	3.8	6.7	10.3	6.9	21.9	10.6	8.8	3.4	9.4	8.1	7.3
_	OsbHLH052	Os03g0122100	LOC_Os03g03000	13	12.7	12.4	5	12.4	0.9	3.9	12.3	12	7.3	4.4	2.1	6.6	3	7.8	3.2	7.8	2	6.1	4.9	4.6	2.1	3	1.9	0.9	1.9	0	0	0	2.4	4.8	1.3	0	2.2	1	0
_	OsbHLH064	Os02g0433600	LOC_Os02g23823	789.4	815.2	713.1	850	936.9	942.4	1060.6	1149.5	1120.5	1293.9	1148.9	1258.8	1733.5	1661.4	1720.6	1857.8	1651.8	1774.5	1499.4	1368.8	1467.4	1824.7	1700.5	1846.9	1682.6	1778.9	1681.4	1558.5	1789.5	1912.1	1879.1	3149.4	2403.4	2633.9	2532.8	2601.2
_	OsbHLH065, OsbHLH65	Os04g0493100	LOC_Os04g41570	377.9	415.9	761.4	1214.3	1634.9	2134.3	2156.7	2016.9	1795.9	2170.7	3109.5	2999.7	2584.4	2402.4	2427.3	4322	3391.8	3521.5	3048	2814.5	3478.9	3799.1	3581.9	3939.3	2875.5	2727	2386.7	3349	3977.6	5619.5	2611.2	2731.3	2749.5	4774.7	4150.4	4156.7
_	OsbHLH066	Os03g0759700	LOC_Os03g55220	45.4	88.6	96.7	191.1	147.7	203	102.6	105.8	104.6	173.1	130.6	175.6	389.8	239.7	204.8	931.5	680.8	651.4	443.9	308.4	400.4	722.5	539.4	822.1	248.1	307	362.1	431.2	330.4	768.7	287.2	403	380.6	415.4	528.7	382.5
_	OsbHLH067	Os05g0501200	LOC_Os05g42180	0	0	0	0	0	0	1	4.4	0.9	0	2.2	1.1	2.8	0	11.1	2.1	0.9	2	2	3	2.8	1	3	1	0	0	0	0	2	3.6	1.9	3.8	1.1	0	2	0
_	OsbHLH068, bHLH068, bHLH68	Os04g0631600	LOC_Os04g53990	29.2	25.3	45	56.7	49.5	77.3	106.6	94.3	108.3	97	112.1	76.6	212.7	184.3	164.7	138.6	182.3	171.5	314	274.9	227.1	244.6	343.4	193.8	249	260	270.9	256.5	224.5	133.8	358.8	367.6	302.4	409.6	270.5	370.7
_	OsbHLH069	Os01g0784900	LOC_Os01g57580	1.1	2.9	2.2	1	0	0	16.8	8.8	23.1	7.3	7.6	4.3	25.3	15.9	31.2	5.3	12.1	12.3	25.6	12.8	15.8	10.3	11.2	6.8	15.8	8.4	12.4	10.3	1	7.3	16.4	5.1	13.8	14.5	14.2	5.5
_	OsbHLH070	Os08g0179400	LOC_Os08g08160	0	0	0	0	0	0	0	0	0	0	0	0	1.9	2	0	0	0.9	0	1	0	0	0	1	1	0	0	0	0	0	0	2.9	0	3.4	0.7	0	0.9
_	OsbHLH071, bHLH071, bHLH71	Os01g0105700	LOC_Os01g01600	79.9	106.2	91.1	102.5	80.5	123.8	76	53.8	94.4	59.4	58.8	58.5	78.7	50.5	63.4	48	63.9	41.9	48.1	48.3	64	40.3	55.9	45.8	41.8	25.3	28.5	47.9	36.6	32.8	41.6	68.2	60.9	71	45.8	53.6
_	OsbHLH072	Os02g0276900	LOC_Os02g17680	31.3	27.3	28.1	22.9	16.8	16.8	140.1	149	103.6	101.1	101.2	111.7	522.9	509.2	484.1	235.6	304.1	412.5	658.7	630.7	603.5	385	430.7	309.8	338.2	410.2	491.4	301.5	240.4	231.1	523.2	548.3	494.5	268.2	383.3	284.4
_	OsbHLH073, OsbHLH73, bHLH073	Os05g0228400	LOC_Os05g14010	85.3	66.2	66.4	40.8	50.4	47.5	92.7	74	100.9	95.9	59.8	89.4	137.7	169.4	134.7	142.8	155.5	157.2	224	184.3	190	152.7	134.1	208.5	145.9	182.1	162.5	120.2	135.5	204.3	194.4	250.1	181.7	162.4	165.7	165.4
_	OsbHLH074	Os01g0230200	LOC_Os01g13000	5.4	2.9	12.4	6	6.2	2.8	3.9	2.6	6.5	6.3	3.3	1.1	15	14.9	13.4	10.7	4.3	13.3	8.2	12.8	15.8	9.3	14.2	13.6	14.9	15	7.6	14.1	13.8	9.7	12.6	7.6	19.5	14.5	21.4	5.5
_	OsbHLH075	Os04g0565900	LOC_Os04g47810	138.2	146.1	129.3	108.5	86.7	86.6	39.5	46.7	54.6	39.6	27.2	42.6	36.5	11.9	24.5	27.7	26.8	30.6	30.7	34.5	9.3	10.3	14.2	18.5	16.7	9.4	6.7	18.8	9.9	6.1	14.5	8.8	18.4	10.1	13.2	5.5
_	OsbHLH076	Os02g0671300	LOC_Os02g45010	23.8	28.2	25.9	23.9	39.8	26.1	5.9	12.3	16.7	21.9	28.3	23.4	12.2	10.9	5.6	35.2	19.9	10.2	10.2	9.9	11.1	7.2	26.4	17.5	7.4	5.6	2.9	2.8	13.8	8.5	15.5	22.7	10.3	13	14.2	17.3
_	OsbHLH078	Os03g0279500	LOC_Os03g17130	63.7	63.3	36	31.9	31.8	43.8	16.8	26.4	16.7	14.6	20.7	8.5	8.4	14.9	15.6	10.7	9.5	19.4	12.3	11.8	6.5	15.5	17.3	25.3	18.6	21.6	16.2	15	29.7	23.1	13.5	22.7	19.5	25.4	18.3	25.4
_	OsbHLH082	Os09g0510500	LOC_Os09g33580	303.4	280.5	266.6	240.9	215	149.9	2822.6	2908.9	2407.5	2113.4	2234.7	2259.1	2606.9	2669.9	2933.7	2919.3	1887.7	2921.1	2907.9	3703.4	3246.2	2493.5	3014	2224.9	2412.8	3060.2	2181.4	1183.6	1575.8	639.8	3545.4	2525.4	3398.1	1929.2	1698	1540.9
_	OsbHLH083	Os05g0103000	LOC_Os05g01256	348.8	395.4	371.1	376.2	332.6	282.1	219	291.8	211.9	133.5	145.8	120.2	125.6	103	116.9	157.7	106.3	128.6	104.3	112.3	85.3	63	98.5	78.9	44.6	53.5	47.5	42.3	65.3	56	60.9	74.5	55.2	39.9	31.5	37.3
_	OsbHLH084	Os03g0728900	LOC_Os03g51910	38.9	36	32.6	32.8	25.7	32.6	714.3	630.3	567.2	728.8	767	648	447.9	407.2	545.3	643.8	790.5	738.2	589.1	619.9	638.7	576.9	792.4	846.5	800.9	1087	692.9	764.7	618.3	411.1	1248.5	1177.4	1301.7	1065.7	1087.9	906.7
_	OsbHLH085, DLN227, OsDLN227	Os09g0474100	LOC_Os09g29830	1862.7	1708.4	1730.9	1396.5	1293.4	1024.3	1630.8	1853.8	1839.4	2043.5	1535.2	1624.9	923.9	757.9	968.3	806.8	979.7	1270.1	678.1	610	789.8	597.6	780.2	611.7	341.9	366.1	312.7	458.4	379.9	327.2	533.8	310.8	646.3	476.3	296.9	327.1
_	OsbHLH086, TA1	Os06g0275600	LOC_Os06g16400	1603.6	1693.8	1586.9	1700.1	1671.2	1556	1527.2	1562	1556.3	1308.5	1250.1	1292.9	1240.7	1133.4	1313.3	771.7	911.4	900.5	956.3	1058.4	992.8	768.9	904.1	711.1	988.5	1013.8	969.5	800.4	722.1	490.2	1312.4	1283.5	1207.4	1059.9	1304.5	1148.4
_	OsbHLH087	Os08g0487700	LOC_Os08g38080	363.9	356.5	352	262.8	227.4	201.1	109.5	125.2	128.6	139.7	117.5	123.4	86.2	78.3	49	137.5	121.8	119.5	53.2	69	91.8	101.1	128	85.7	66.9	90.1	80.8	91.1	103.9	101	125.7	91	133.4	174	94.6	121.7
_	OsbHLH088, OsFBO13, FBO13	Os03g0231950	LOC_Os03g12940	3626.1	3923.2	4024.2	3038.8	3150.3	2913.7	2163.6	2236.3	2240	1644.2	1367.6	1495.1	944.5	821.3	974.9	467.9	502.8	520.7	415.3	481.9	442.2	311.7	480.5	246.4	282.4	305.1	321.3	252.7	256.2	158.1	520.3	358.8	381.8	385.7	378.2	378
_	OsbHLH089, bHLH089, bHLH89	Os03g0802900	LOC_Os03g58830	308.8	336	296.9	282.7	234.4	247.7	1077.4	967	901.2	784	725.7	734.2	594.1	569.6	687.8	450.9	390.5	441.1	412.2	479.9	510.8	375.7	523.2	404.3	349.3	436.5	414.4	326.9	321.5	215.3	595.7	405.5	558.9	377.7	442.3	489.7
_	OsbHLH090	Os01g0915600	LOC_Os01g68700	494.6	477.3	523	476.8	458.3	459.1	7187.3	5989.7	5874.4	7852.9	7271	6090.9	9540.1	8545.7	9627	10784.2	10082.1	10791.1	12234.9	10087.2	11891.1	11014.5	9123.3	9856	6681	6432	5406.4	5375.2	6244.9	8921.9	6027.9	5811.2	6698.4	6503.1	5003.5	6125.5
_	OsbHLH091, bHLH091	Os08g0524800	LOC_Os08g41320	91.8	108.1	79.9	87.6	93.8	95	395.6	387	349.7	348.2	451.5	305.4	242.7	275.4	274.9	345.3	303.2	336.9	190.2	159.6	230.8	226	300.7	283.5	264.8	309.8	352.6	373.9	329.4	277.3	508.7	266.6	263.3	401.6	875.4	515.2
_	OsbHLH092	Os09g0501600	LOC_Os09g32510	2870.2	2712.5	2545.2	2580	2294	2114.7	7776.3	7821.5	7478.8	8978.9	6417	7212.5	4982.3	4649.3	5590.3	4185.6	4416.4	5595.2	5058.8	5041.6	5025.1	4064.4	4752.1	3959.8	4180.8	3355	3617.6	2371	3002.2	3298.7	5656.6	4417.8	5290.8	3595.2	3277	3923.2
_	OsbHLH094, bHLH094, bHLH94	Os07g0193800	LOC_Os07g09590	22.7	32.1	19.1	48.8	54.8	59.6	62.2	61.7	86	80.3	59.8	59.6	73.1	69.3	74.6	146	91.6	109.2	107.4	79.8	79.7	136.2	115.8	95.5	51.1	49.8	68.4	83.6	83.1	86.4	67.7	37.9	51.7	89.2	58	106.3
_	OsbHLH095, bHLH095	Os06g0613500	LOC_Os06g41060	407.1	386.7	408.3	341.4	332.6	411.6	499.2	448.7	442.3	344.1	318.8	293.7	710.3	727.2	857	524.4	563.3	688.2	1904.5	1807.3	1814.1	1395.4	971.1	996.5	1509.7	1679.4	1959	1325.5	1046.6	1683.4	1646	1912.6	1452.4	1272.3	1490.6	1253.8
_	OsbHLH097	Os02g0564700	LOC_Os02g35660	24.8	24.3	20.2	21.9	31.8	36.3	23.7	25.6	37	21.9	33.7	25.5	15.9	25.8	28.9	21.3	21.6	12.3	17.4	24.6	22.2	11.4	8.1	20.5	15.8	14.1	19	11.3	8.9	7.3	21.3	13.9	13.8	16.7	8.1	17.3
_	OsbHLH098	Os03g0797600	LOC_Os03g58330	1797.9	1899.3	1784.9	1338.8	1270.4	1166.8	1061.6	1103.6	1157.5	972.8	842.1	933.2	1199.4	1083.8	1049.5	996.6	977.1	1085.3	750.7	866.2	824.1	996	926.5	1088.1	616.9	740.6	817.4	975.1	988.2	1200.5	918.7	806	849.8	1044.7	1062.5	1004
_	OsbHLH099	Os07g0182200	LOC_Os07g08440	834.7	854.2	915.5	912.7	949.3	1061.5	1267.8	1178.6	1205.6	1228.2	1167.4	1167.3	1110.4	1069	1040.6	1210.8	1333.9	1268.1	796.8	854.4	841.7	1114.7	1155	1168	524.9	702.2	732.8	1052.1	1082.2	1297.8	696.3	560.9	672.7	1073	1075.7	992.1
_	OsbHLH100	Os09g0417400	LOC_Os09g25040	61.6	38	63	52.8	64.6	47.5	202.3	144.6	180.4	187.7	202.4	184.1	214.6	352.7	409.6	312.3	441.5	506.4	470.5	547.9	445.9	461.3	260.1	574.7	741.4	531.3	709.1	775	811.1	638.6	602.5	986.6	471.5	721.4	1225.2	510.6
_	OsbHLH108, OsbHLH108/SPT, bHLH108, SPT	Os06g0164400	LOC_Os06g06900	615.5	740.2	918.9	1302.9	1437.6	1651	4426.8	3847.7	3849.1	3293.6	4025.6	3599.9	3071.6	3032.5	3200.8	2183.9	2232.4	2333	2195	2485.3	2539.9	2159.1	2335.4	2019.3	1836.8	2034.2	2175.7	1907	1953.7	1924.3	2390.7	2807.1	2303.3	2628.8	2804.2	2553.1
_	OsbHLH109, bHLH109	Os01g0900800	LOC_Os01g67480	109.1	144.1	88.9	47.8	60.2	66.1	853.4	761.6	669.9	1592.1	1465.5	1368.4	1712.9	1690.1	1500.3	3023.8	2786.2	2996.7	2175.5	1561	1961.5	2683.4	2120.1	2694.4	1085.2	905.9	926.7	696.1	890.3	1918.2	978.7	713.8	1091.3	756.2	676.1	706
_	OsbHLH110	Os02g0603600	LOC_Os02g39140	5.4	1	2.2	2	0	2.8	11.8	7.9	13.9	39.6	31.6	16	30.9	30.7	18.9	102.3	64.8	84.7	100.2	41.4	109.4	233.3	260.1	253.3	249	184.9	192.9	381.4	577.7	437.9	225.3	139	276	588.7	466.7	744.1
_	OsbHLH111	Os04g0489600	LOC_Os04g41229	4.3	1.9	2.2	5	6.2	5.6	7.9	3.5	6.5	8.3	9.8	8.5	7.5	17.8	6.7	30.9	24.2	21.4	41.9	17.7	31.5	43.3	73.1	67.2	149.6	72.3	221.5	378.6	312.6	281	230.2	94.7	135.7	375.5	622.3	960.3
_	OsbHLH113, bHLH113	Os10g0556200	LOC_Os10g40740	5.4	5.8	3.4	8	1.8	8.4	222	152.5	175.8	394.1	298.1	259.6	401.1	366.6	381.7	415.7	754.2	480.9	419.4	373.5	401.4	691.5	485.6	574.7	222	225.3	231.9	235.8	262.1	249.4	241.8	127.6	309.3	169.6	140.3	183.5
_	OsbHLH114	Os02g0795800	LOC_Os02g55250	41	39.9	39.4	45.8	35.4	27	86.8	108.4	79.6	35.4	62	42.6	71.2	66.4	82.4	52.2	44.9	59.2	81.8	69	77.9	45.4	58.9	38	131	66.6	96	93.9	57.4	125.3	243.7	73.3	129.9	84.8	142.3	144.5
_	OsbHLH118	Os01g0707500	LOC_Os01g51140	143.6	165.6	148.5	187.1	167.2	228.1	354.2	322.6	428.4	873.7	534.2	484.2	534.1	604.3	508.6	1238.5	1016.8	1094.5	556.4	482.9	941.8	1107.4	827.9	1105.6	493.3	492.8	433.4	509.2	732	968.2	663.4	464.9	571.5	914.9	563.3	670.5
_	OsbHLH120, bHLH120	Os09g0455300	LOC_Os09g28210	0	0	0	4	0.9	0	16.8	12.3	19.4	5.2	7.6	12.8	15	33.7	24.5	24.5	39.7	55.1	56.3	53.2	63	52.6	88.4	62.3	154.2	250.6	182.5	78.9	30.7	8.5	172.1	197.1	239.2	56.5	71.2	89
_	OsbHLH121	Os08g0471401	LOC_Os08g36740	0	0	0	0	0	0	6.9	0	0	1	6.5	0	30.9	59.4	33.4	30.9	31.1	33.7	92.1	137	125.1	28.9	80.3	38	263.9	390.5	265.2	150.3	69.2	10.9	483.6	301.9	576.1	45.7	102.7	58.1
_	OsbHLH122	Os06g0210600	LOC_Os06g10820	10.8	19.5	16.9	8	11.5	6.5	1	6.2	3.7	3.1	4.4	4.3	2.8	2	2.2	5.3	1.7	1	2	2	0	0	0	0	0	0	0	0	0	2.4	2.9	1.3	1.1	0	0	0
_	OsbHLH124	Os08g0108500	LOC_Os08g01700	146.9	159.7	164.2	225	253	294.3	3583.3	3457.2	2959	2722.2	2669.9	2033.5	3757.6	3498.1	3828.5	2271.3	2523.5	2441.2	5189.8	4669.1	4655.2	3427.6	1981.9	2611.6	1457.7	1285.1	1461.9	1189.3	1228.6	1886.6	1160.5	1008.1	1325.9	1117.2	739.2	871.3
_	OsbHLH125, bHLH125, OsRSL1, RSL1	Os01g0111500	LOC_Os01g02110	18.4	18.5	10.1	24.9	8	18.6	35.5	23.8	28.7	15.6	16.3	27.7	50.6	40.6	30	42.6	25.1	49	30.7	14.8	26	47.5	39.6	39	10.2	13.1	5.7	21.6	25.7	42.6	20.3	1.3	8	42.8	16.3	9.1
_	OsbHLH126, bHLH126, OsRSL2, RSL2	Os02g0710300	LOC_Os02g48060	237.6	232.8	596.1	1165.6	1243	1423.8	529.8	450.4	478.4	324.3	504.8	456.5	603.5	664.8	639.9	308	387.9	432.9	725.2	584.4	930.7	560.4	639	632.2	671.7	542.6	576	497.9	450.1	562	731.1	744.1	543.9	431.4	548	445.2
_	OsbHLH127, bHLH127, OsRSL3, RSL3	Os06g0496400	LOC_Os06g30090	4.3	0	0	0	0	0	0	0	2.8	0	0	0	0	1	0	0	0	0	0	1	2.8	0	0	0	2.8	0	1	2.8	0	0	0	3.8	1.1	2.2	1	4.5
_	OsbHLH128, bHLH128, OsRSL6, RSL6, DLN190, OsDLN190	Os07g0588400	LOC_Os07g39940	0	0	0	0	0	0	3	0	1.9	1	1.1	3.2	2.8	0	4.5	4.3	4.3	13.3	10.2	3	3.7	4.1	1	1	37.2	3.8	6.7	11.3	5.9	4.9	7.7	39.2	25.3	24.6	28.5	9.1
_	OsbHLH129, bHLH129, OsRSL4, RSL4, DLN79, OsDLN79	Os03g0205300	LOC_Os03g10770	0	0	0	0	0	0	0	0	0	0	2.2	0	0	0	0	0	0	0	0	0	0	0	0	0	0	0	0	0	0	0	0	0	0	0	0	0
_	OsbHLH130, bHLH130, OsRSL9, RSL9, DLN264, OsDLN264	Os12g0589000	LOC_Os12g39850	50.8	56.5	42.7	53.7	42.5	42.8	3.9	14.1	19.4	12.5	10.9	10.6	5.6	4	7.8	4.3	10.4	11.2	12.3	3	6.5	8.3	10.2	4.9	1.9	7.5	5.7	1.9	8.9	2.4	14.5	10.1	4.6	3.6	3.1	6.4
_	OsbHLH131, bHLH131, OsRSL5, RSL5, DLN93, OsDLN93	NA	LOC_Os03g42100	51.8	78.9	38.2	55.7	58.4	52.1	18.7	25.6	33.3	45.9	32.6	27.7	30	14.9	18.9	29.8	27.6	37.8	30.7	28.6	37.1	51.6	48.8	43.8	66	26.3	27.6	30.1	53.4	25.5	42.6	17.7	28.7	73.2	34.6	49.1
_	OsbHLH132, bHLH132, OsRSL7, RSL7	Os11g0634700	LOC_Os11g41640	0	0	0	0	0	0	0	0	0	0	0	0	0	0	0	0	0	0	0	0	0	0	0	0	0	0	0	0	0	0	0	0	0	0	0	0
_	OsbHLH134, bHLH134, DLN100, OsDLN100	Os03g0764200	LOC_Os03g55550	48.6	50.6	36	25.9	21.2	14.9	15.8	30.9	54.6	30.2	35.9	52.1	41.2	42.6	41.2	61.8	49.2	26.5	45	37.4	23.2	34.1	48.8	26.3	34.4	16	16.2	31	18.8	4.9	33.8	35.4	35.6	15.2	27.5	22.7
_	OsbHLH135	Os12g0597800	LOC_Os12g40590	473	415.9	402.6	320.5	311.4	290.5	209.2	197.5	226.7	350.3	276.3	139.4	286.7	117.9	182.5	67.1	157.2	65.3	85.9	106.4	145.5	58.8	73.1	39.9	19.5	22.5	23.8	18.8	35.6	616.7	48.4	40.4	54	15.9	14.2	13.6
_	OsbHLH136	Os12g0599000	LOC_Os12g40710	33.5	45.8	29.2	16.9	18.6	10.2	7.9	11.5	5.6	5.2	3.3	5.3	0.9	3	3.3	0	0	1	3.1	1	7.4	2.1	3	3.9	7.4	1.9	1	2.8	1	4.9	6.8	24	2.3	1.4	1	1.8
_	OsbHLH137	Os12g0598200	LOC_Os12g40630	1.1	1	4.5	5	2.7	0.9	0	0	0	0	1.1	0	0	3	3.3	0	1.7	0	1	3	0	1	0	1	0	0.9	0	0	0	0	0	10.1	5.7	0.7	1	0.9
_	OsbHLH138, bHLH138, OsPIF4, PIF4, OsSACL2, SACL2	Os03g0391700	LOC_Os03g27390	887.6	827.9	846.9	964.5	918.3	1002	3853.6	3855.6	3595.5	2908.9	3142.1	2988	4098.6	4404.6	4288.2	3156	3400.4	3530.7	4631.3	4253.2	4302	3286.2	2873.8	3092.8	2444.4	2349.6	2650	2294	2240.6	2509.3	3574.4	2148.9	2649.4	2519.3	2810.3	2971.9
_	OsbHLH139, bHLH139, OsSACL3B, SACL3B	Os02g0315600	LOC_Os02g21090	4.3	1.9	6.7	2	10.6	8.4	292	281.2	235	230.4	261.1	233	587.5	656.8	513.1	354.9	451	447.2	857.1	915.5	803.7	432.4	524.2	389.6	284.3	244.1	258.5	262.1	270.1	173.9	349.1	376.5	300.1	305.2	196.2	250.8
_	OsbHLH140	Os03g0591300	LOC_Os03g39432	2.2	1	1.1	7	3.5	9.3	80.9	49.4	55.5	56.3	96.8	89.4	279.2	300.2	179.2	446.6	336.1	407.4	453.1	474	343	295.2	374.8	257.2	371.6	401.8	397.3	302.5	340.3	448.8	509.7	553.3	541.6	454.6	461.6	377.1
_	OsbHLH145	Os04g0429300	LOC_Os04g35000	13	2.9	6.7	4	1.8	0.9	0	0	0.9	0	0	0	0	1	1.1	0	0	0	0	0	0.9	0	0	0	0.9	0	0	1.9	0	0	0	1.3	0	0.7	0	0.9
_	OsbHLH146, bHLH146, OsZOU-2, OsZOU2, ZOU-2, ZOU2	Os02g0547600	LOC_Os02g34320	0	0	0	0	0	1.9	0	0	0	0	1.1	0	0	0	0	0	1.7	0	0	0	0	0	0	0	3.7	5.6	0	1.9	0	1.2	8.7	13.9	13.8	0.7	0	4.5
_	OsbHLH147, bHLH147	Os02g0548100	LOC_Os02g34370	2.2	1	0	2	7.1	7.4	0	4.4	3.7	2.1	3.3	0	0	0	0	1.1	0	0	0	0	0	2.1	0	0	1.9	0.9	1.9	0	0	0	0	0	1.1	0	1	0
_	OsbHLH149, bHLH149, DLN30, OsDLN30, OsMYC4, MYC4	Os01g0865600	LOC_Os01g64560	1528	1710.3	1778.1	2056.4	2094.9	2236.7	2605.6	2738.8	2520.4	2210.3	2026.9	2168.6	2639.7	2666.9	2740.1	1852.4	2051.8	2151.3	2727.8	2727.8	2554.7	2310.9	2406.5	2075.8	2348.7	2580.5	2590.1	2229.2	2179.2	2054.4	2698.2	3409.7	2858.7	2989.1	3388.9	2961.9
_	OsbHLH150	Os12g0160400	LOC_Os12g06330	0	0	0	0	0	0	0	0	0	0	0	0	0	0	0	0	0	0	0	0	0	0	0	0	0	0	0	0	0	0	0	0	0	0	0	0
_	OsbHLH151	Os11g0158500	LOC_Os11g06010	1673.8	1954.8	1808.5	1495	1485.4	1347.4	1421.7	1634.3	1540.5	1189.6	1298	1238.6	1221	1296.8	1312.2	1168.2	1141.3	1185.4	1200.8	1153	1146.7	1068.2	938.6	1017	707	601.7	615.9	896.2	743.9	800.4	983.5	476.3	724.5	779.4	801.2	954.9
_	OsbHLH155	Os06g0724800	LOC_Os06g50900	0	0	0	0	0	0	0	0	0	0	0	0	0	0	0	0	0	0	0	0	0	0	0	0	0	0	0	0	0	0	0	0	0	0	0	0
_	OsbHLH157, bHLH157	Os02g0178700	LOC_Os02g08220	86.4	62.3	65.2	94.6	117.7	121.1	62.2	73.2	62	107.4	94.7	85.1	121.8	49.5	152.5	277.1	272.1	230.7	184.1	52.2	240.1	351.9	290.5	411.1	60.4	46.9	37.1	135.3	229.5	507.2	156.7	34.1	207	324.8	92.5	97.2
_	OsbHLH158. bHLH158	Os06g0653200	LOC_Os06g44320	2.2	3.9	6.7	10	7.1	9.3	307.8	380.8	328.5	352.4	297	271.3	1139.4	925.3	824.7	739.7	763.7	624.9	988	556.8	589.5	732.8	523.2	698.4	225.8	66.6	98.9	185.1	134.5	265.2	214.7	24	265.6	123.2	73.2	85.4
_	OsbHLH159	Os05g0157400	LOC_Os05g06520	1.1	1	0	0	0	0	7.9	2.6	6.5	1	4.4	1.1	3.7	4	8.9	6.4	3.5	4.1	10.2	3	8.3	3.1	8.1	1.9	7.4	8.4	6.7	5.6	7.9	6.1	5.8	6.3	13.8	5.1	3.1	5.5
_	OsbHLH160, bHLH160, SIP19, OsSIP19	Os11g0111800	LOC_Os11g02054	3.2	0	2.2	1	0	0.9	30.6	11.5	33.3	17.7	8.7	11.7	10.3	5.9	8.9	7.5	0.9	5.1	4.1	2	14.8	3.1	4.1	1	15.8	4.7	2.9	5.6	4	0	21.3	10.1	24.1	11.6	5.1	3.6
_	OsbHLH161	Os12g0111400	LOC_Os12g02020	4.3	1.9	0	3	0.9	1.9	8.9	7.1	11.1	5.2	5.4	11.7	11.2	23.8	12.2	17.1	12.1	24.5	44	38.4	25	48.5	39.6	34.1	52	51.6	73.2	58.2	38.6	111.9	98.6	26.5	59.8	63.8	51.9	61.8
_	OsbHLH162, bHLH162	Os05g0337200	LOC_Os05g27090	4.3	1	0	2	4.4	7.4	43.4	36.1	35.2	21.9	21.8	16	95.6	115.9	102.4	76.7	63.1	75.6	116.6	135	192.8	112.5	234.7	107.2	309.4	290.1	246.2	186	145.4	90	505.8	433.3	343.8	229.1	267.4	260.8
_	OsbHLH163, bHLH163, OsHLH61, HLH61	Os07g0676600	LOC_Os07g47960	3.2	10.7	9	11.9	7.1	11.2	14.8	15.9	23.1	34.4	32.6	29.8	19.7	14.9	26.7	16	18.1	16.3	13.3	11.8	27.8	12.4	10.2	8.8	10.2	1.9	4.8	15	4	3.6	7.7	15.2	11.5	3.6	2	8.2
_	OsbHLH166, bHLH166	Os03g0338400	LOC_Os03g21970	271	229.9	221.6	257.8	245.9	420.9	3438.3	3273.9	3459.5	5342.3	5062.4	4433.1	5136.9	4249.1	4928.1	4654.5	4184.9	4277	6447.8	5111.6	5840.8	5863.3	3804.3	4682.5	2148	2203.2	2495	2174.7	2512.6	2548.2	1464.2	1943	1562.8	1558.7	1870.8	1671.7
_	OsbHLH167	Os09g0519100	LOC_Os09g34330	13	6.8	6.7	2	6.2	0	3.9	2.6	2.8	0	1.1	1.1	3.7	0	1.1	3.2	0.9	4.1	5.1	4.9	1.9	6.2	0	9.7	16.7	15	12.4	7.5	7.9	8.5	15.5	12.6	13.8	7.2	15.3	11.8
_	OsbHLH168, bHLH168	Os02g0791300	LOC_Os02g54870	0	0	0	0	0	0	6.9	1.8	7.4	3.1	0	2.1	20.6	27.7	32.3	49	14.7	49	137.1	66	58.4	90.8	83.3	99.4	66.9	48.8	64.6	86.4	82.1	76.6	77.4	17.7	59.8	80.5	48.8	102.7
_	OsbHLH169, bHLH169	Os01g0630300	LOC_Os01g43950	13	11.7	14.6	16.9	59.3	103.4	442	335	338.6	208.5	303.5	246.9	323.3	322	338.3	126.8	129.6	172.6	172.9	221.7	229	87.7	160.5	73.1	81.8	130.5	120.7	89.2	48.5	32.8	192.5	130.1	142.6	79	66.1	69.1
_	OsbHLH171, bHLH171	Os08g0260400	LOC_Os08g16030	3.2	2.9	4.5	7	6.2	0	85.8	112.8	89.7	100.1	54.4	86.2	184.6	214	190.3	149.2	184	243	285.4	182.3	284.6	261.1	316.9	241.6	161.7	156.8	164.4	206.7	189.9	236	290.1	117.5	211.6	163.8	233.9	173.5
_	OsbHLH176, bHLH176	Os03g0311600	LOC_Os03g19780	8.6	6.8	19.1	22.9	31	33.5	318.7	292.7	292.4	167.9	155.6	151.1	314.8	306.1	315	181.2	241	278.7	283.3	288.7	308.7	315.8	239.7	281.5	191.4	192.4	230	191.6	187.9	271.2	259.2	121.3	195.5	207.3	162.7	127.2
_	OsbHLH177, bHLH177	Os08g0414500	LOC_Os08g31950	72.3	50.6	76.5	183.1	227.4	149	52.3	26.4	53.7	66.7	134.9	170.3	62.8	56.5	46.7	110.8	79.5	111.3	59.3	80.8	94.6	81.5	57.9	77.9	68.8	45.1	42.8	70.5	27.7	105.8	50.3	45.5	87.4	53.6	34.6	41.8
_	OsbHLH178, bHLH178	NA	LOC_Os07g48900	4.3	3.9	7.9	5	6.2	3.7	107.5	77.6	99.9	106.3	114.2	90.4	171.5	188.2	174.7	168.4	208.2	214.4	370.3	355.8	316.1	295.2	208.2	258.1	439.5	362.3	485.7	264	230.5	330.8	589	435.8	355.3	246.5	378.2	201.7
_	OsbHLH179, bHLH179	Os12g0180800	LOC_Os12g08025	20.5	29.2	34.9	95.6	74.3	82.9	107.5	99.6	112	181.4	153.4	226.7	180.9	167.4	191.4	270.7	216.8	229.7	94.1	108.4	102	236.3	208.2	217.2	101.3	123.9	140.7	147.5	230.5	295.6	132.5	132.6	134.5	266.8	187.1	222.6
_	OsbHLH180, bHLH180, OsSACL3C, SACL3C	Os01g0626900	LOC_Os01g43680	737.5	746.1	907.6	844.1	951	835.3	978.7	989.9	1019.6	991.5	1078.2	1003.5	1416.8	1518.7	1330	1122.3	1219.9	1144.6	1154.8	1278.1	1212.5	1080.6	954.9	1089.1	690.3	597	619.7	748.7	828	695.7	667.3	569.8	708.4	867.8	673.1	873.1
_	OsbHLH181, bHLH181	NA	LOC_Os12g31430	0	0	0	0	0	0	2	0	0	0	0	0	0	1	3.3	0	0	0	2	0	0	0	0	0	0	0	0	0	0	0	0	0	0	0	0	0
_	OsbHLH182, bHLH182	Os01g0243400	LOC_Os01g14110	79.9	79.9	109.1	77.6	82.3	94	110.5	88.1	98.1	98	95.7	81.9	58.1	60.4	86.8	107.6	149.5	162.3	105.3	85.7	111.2	114.6	80.3	124.7	121.7	82.6	102.7	112.7	148.4	144.7	50.3	29.1	70.1	95.7	100.7	51.8
_	OsbHLH183, bHLH183	Os01g0518300	LOC_Os01g33400	6.5	13.6	21.4	16.9	24.8	14.9	12.8	14.1	8.3	13.6	15.2	12.8	8.4	6.9	11.1	6.4	6.9	4.1	4.1	3	2.8	2.1	5.1	2.9	1.9	0.9	0	4.7	3	1.2	1.9	5.1	0	2.2	1	0.9
_	OsbHLH184, bHLH184	Os12g0536300	LOC_Os12g35070	48.6	63.3	37.1	31.9	30.1	25.1	50.3	56.4	49	40.7	54.4	43.6	15.9	11.9	26.7	33	19.9	19.4	13.3	12.8	4.6	5.2	3	15.6	9.3	7.5	3.8	9.4	8.9	10.9	7.7	0	3.4	19.6	10.2	10
_	OsbHLH187, bHLH187	Os01g0108400	LOC_Os01g01840	7.6	8.8	0	0	0	0	3	0	1.9	1	0	0	0	0	0	0	0	0	0	0	0	0	0	1.9	1.9	0	1.9	2.8	0	0	0	0	8	0.7	0	0.9
_	OsbHLH188, bHLH188	Os07g0101200/Os07g0101300	LOC_Os07g01130	647.9	711	733.3	866	805.1	926.5	741.9	899.1	881.8	1079.1	928.1	1032.2	1250	1177.9	1335.5	1605.2	1730.5	1619.3	1512.7	1460.5	1417.3	1390.2	1615.2	1472.9	747.9	908.7	816.5	1089.7	1166.3	707.9	941	501.5	931.4	1428.2	900.8	1312
_	OsBI-1, OsBI1, BI1	Os02g0125300	LOC_Os02g03280	925.4	1138.6	1485.7	2012.6	2134.7	2673.4	11131.7	10538.2	9900.2	16030	18839.6	17433.2	14296.5	16874.5	14844.5	17627.9	17300.2	17464.5	17024.7	15458.9	17322.2	13462.6	23125.7	12299.1	12935.5	17179.4	14640.4	10425.5	11238.4	11127.1	29385.4	26209.8	30527.3	16109.8	21743.4	17822.3
_	OsBIANK1, BIANK1, XB25	Os09g0513000	LOC_Os09g33810	11840.5	11731.6	12402	11979.1	11404.4	10878.1	10142.1	11165.9	11844.2	13445.4	13861	13750.4	11882.7	11229.5	11322	15680.7	12718.8	13214	12788.2	11022.4	12058.9	13600.9	11795	12919.6	13740.1	14795	16371.3	13829.8	13738.1	18070	18759.8	23558.2	18217.3	19562.9	23854.2	21569.2
_	OsBIHD1, BIHD1	Os03g0680800	LOC_Os03g47740	275.4	326.3	355.4	340.4	414	599.7	1176	1138	1076.1	1731.8	1784.3	1567.4	2868.3	2647.1	2391.7	3732.6	2901.1	3308.1	3206.5	2476.5	2928.3	3930.2	3261.9	3892.5	3879.8	4877.5	4011.1	2993.9	4313.9	3898.4	4131.5	6507.3	5335.7	4303.5	4670	5336
_	OsBiP1, BiP1, BiP, Bip3, OsBiP3, BIP1/OsBIP3, OsMed37_2, Med37_2	Os02g0115900	LOC_Os02g02410	4744.8	3942.7	3755.3	4058.1	3896.1	4831	6996.9	6475.4	6637.8	14863.4	12729.5	14968.8	15167.1	15673.8	13709.3	70688.7	50032.9	38693.4	11866.7	12245.3	13816.4	13772.3	14617	18143.8	5746.3	4426	3702.2	7148.8	7320.1	6609.6	6625.6	5645.7	7406.7	7259.2	6328.3	5366.9
_	OsBIP110, BIP110, OsUBP7-4, UBP7-4, OsUBP28, UBP28	Os06g0184300	LOC_Os06g08530	5565.5	5677.3	5655	5878.6	6368.8	6110.4	5251.6	5600.1	6511	8881.9	7636.6	8258.5	8866.3	8380.3	8860.2	14326	13071.3	12911.8	12069.2	10607.5	11203.3	16659	15077.2	17127.8	13512.5	15626.7	17338.9	17028.5	17856.2	19336.2	23320.7	18996.4	18232.2	28172	25236	26173.8
_	OsBIP116b	Os07g0185432	LOC_Os07g08790	1202.9	1278.8	1209	1350.7	1235.9	1307.4	1913	1730.4	1749.7	1864.2	2154.2	1926	2702.4	2590.7	2690	2784	2744.7	2670	3501.1	3438.3	3471.5	2848.6	3158.3	2784	3348.4	3547.4	3005.5	2810.7	2666.9	2607.8	4142.1	4943.3	3887.9	3398.7	4402.6	3784.2
_	OsBiP3, BiP3	Os05g0367800	LOC_Os05g30480	0	0	0	0	0	0	2	0	0.9	0	0	1.1	4.7	3	3.3	2.1	3.5	0	11.3	6.9	5.6	11.4	1	7.8	24.2	17.8	24.7	15	20.8	9.7	21.3	40.4	6.9	13	20.3	10
_	OsBiP4, BiP4, OsMed37_5, Med37_5, BiP2	Os05g0428600	LOC_Os05g35400	0	2.9	0	9	4.4	5.6	0	0	1.9	8.3	1.1	0	0.9	6.9	1.1	26.6	10.4	4.1	1	1	1.9	1	0	1	3.7	2.8	2.9	5.6	11.9	2.4	4.8	8.8	4.6	7.2	15.3	19.1
_	OsBiP5, OsBiP, BiP, BiP5, OsMed37_7, Med37_7	Os08g0197700	LOC_Os08g09770	2.2	0	0	0	0	0	0	0	2.8	0	4.4	2.1	0.9	0	0	9.6	3.5	5.1	0	0	0.9	0	1	1	1.9	0	0	3.8	0	1.2	3.9	0	11.5	2.9	12.2	9.1
_	OsBLE1	Os05g0122900	LOC_Os05g03150	2981.4	2788.5	2955.7	2680.5	2472.7	2319.6	2109.3	2384.4	2472.3	2173.8	2011.7	2052.7	1697.9	1879.3	1649.4	2014.4	1661.3	1793.9	1493.3	1471.3	1436.8	1655.5	1437.4	1510.8	1054.5	801.7	890.6	1220.3	1189	1662.7	1295.9	1038.4	1063.7	1453.6	1458	1517.3
_	OsBLH1	Os12g0160500	LOC_Os12g06340	1878.9	1281.8	1308	603.2	566.2	411.6	499.2	480.4	626.4	408.7	235	278.8	466.6	664.8	674.4	208.9	257.5	294.1	852	1027.8	864.9	434.5	310.8	621.5	2734.3	2707.2	2473.2	1529.3	1332.5	1289.3	2482.6	3513.3	2145.8	1059.9	2447.3	1051.2
_	OsBLH6	Os03g0165300	LOC_Os03g06930	17.3	29.2	23.6	11.9	15.9	12.1	7.9	8.8	16.7	9.4	12	12.8	10.3	11.9	16.7	38.4	22.5	43.9	26.6	20.7	38.9	34.1	26.4	37	66.9	50.7	21.9	72.3	153.3	43.8	62.9	16.4	46	137.7	65.1	104.5
_	OsBphi262	Os05g0402900	LOC_Os05g33400	834.7	1233.1	1284.4	999.3	1144.8	1370.7	2969.6	2584.5	2456.6	2385.5	3339	2867.8	4569	4543.3	5032.7	17573.6	13929.2	14428	5995.7	6163.1	6460	8364.1	8947.6	12645.9	5535.4	6703.3	5781.8	8143.7	7901.8	8036.4	8234.9	7744.1	6763.9	11303.9	9575.9	6340.8
_	OsBRI1	Os10g0114400	LOC_Os10g02500	17.3	13.6	10.1	5	2.7	2.8	9.9	4.4	0.9	3.1	2.2	2.1	2.8	1	1.1	2.1	3.5	6.1	0	2	5.6	2.1	0	5.8	1.9	0	0	2.8	6.9	6.1	6.8	3.8	1.1	3.6	0	1.8
_	OsBTBN19, BTBN19	Os09g0420900	LOC_Os09g25330	356.3	352.6	338.5	279.7	283.1	296.1	5687.7	5475.8	4835.4	6748.8	8279.6	7771.2	5269	5645	5245.3	4851.7	5649.2	5605.4	4631.3	4728.2	4900.9	3115.9	3921.2	3237.9	1998.4	2430.3	1876.3	1860	1655.9	1830.6	2604.4	2989	2518.4	2736.8	2410.7	2289.6
_	OsBTBP2, BTBP2	Os10g0438000	LOC_Os10g30190	659.8	432.4	582.6	630.1	614	614.6	396.6	431	461.7	555.7	492.9	534.2	580	554.8	569.8	773.8	673.9	661.6	678.1	666.2	610.9	761.7	621.7	699.4	524	459	569.3	590.9	652.9	723.7	463.2	462.4	549.7	630	588.7	574.2
_	OsBUL3, BUL3, OsbHLH174, bHLH174	Os10g0403800	LOC_Os10g26410	0	0	0	0	0	0	1	0	2.8	1	0	0	0.9	1	2.2	0	1.7	2	2	1	4.6	0	1	0	4.6	8.4	4.8	0.9	1	6.1	8.7	8.8	10.3	10.9	11.2	2.7
_	OsBURP01, OsBURP1	Os05g0215000	LOC_Os05g12400	40	48.7	52.9	85.6	83.2	129.4	30.6	22	44.4	21.9	19.6	43.6	20.6	17.8	16.7	11.7	16.4	23.5	12.3	8.9	18.5	15.5	7.1	4.9	7.4	4.7	6.7	0	4	4.9	4.8	7.6	10.3	5.1	3.1	6.4
_	OsBURP02, OsBURP2	Os05g0217800	LOC_Os05g12640	0	0	3.4	0	0	0.9	0	0.9	2.8	0	0	0	0.9	0	0	0	0	0	1	0	0	0	2	0	300.1	0.9	0	0	1	0	5.8	0	0	0.7	0	0
_	OsBURP04, OsBURP4	Os02g0288600	LOC_Os02g18690	15.1	17.5	12.4	18.9	11.5	6.5	14.8	6.2	10.2	9.4	16.3	11.7	11.2	10.9	18.9	20.3	23.3	12.3	18.4	26.6	10.2	14.4	11.2	19.5	22.3	26.3	20.9	21.6	13.8	19.5	29	48	23	8	29.5	20
_	OsBURP06, OsBURP6	Os05g0215066	LOC_Os05g12410	0	0	0	1	0.9	0.9	1	0.9	0	0	1.1	0	1.9	0	0	0	0.9	0	0	0	0.9	0	0	0	0	0	0	0	0	0	0	0	0	0	0	0
_	OsBURP08, OsBURP8	Os05g0221900	LOC_Os05g13490	0	2.9	2.2	3	4.4	2.8	0	6.2	1.9	0	1.1	1.1	0.9	5	2.2	2.1	0.9	1	7.2	1	2.8	2.1	1	0	0.9	2.8	2.9	1.9	1	2.4	4.8	1.3	6.9	1.4	1	0
_	OsBURP09, OsBURP9	Os06g0240050	LOC_Os06g13240	0	0	0	0	0	0.9	0	0	0	0	0	0	1.9	2	0	2.1	0	2	0	3.9	7.4	3.1	3	4.9	5.6	2.8	7.6	3.8	4.9	0	2.9	13.9	5.7	4.3	12.2	5.5
_	OsBURP10	Os06g0281800	LOC_Os06g17000	0	0	0	0	0	0	0	0	0	0	0	0	0	1	0	0	0	0	0	0	0.9	0	0	0	1.9	0	1	0	0	0	0	2.5	1.1	0.7	1	0
_	OsBURP11	Os06g0302000	LOC_Os06g19800	2.2	0	0	0	0	0	1	0	0	0	0	1.1	0	0	0	0	0	0	1	0	0	0	0	0	0	0	0	0	0	0	1.9	0	0	0	0	0
_	OsBURP12	Os08g0380100	LOC_Os08g29200	34.6	24.3	27	39.8	33.6	41	261.4	272.4	224.8	166.8	145.8	161.7	296.1	252.6	270.4	241.9	235	331.8	403	389.3	459.8	714.2	435.8	517.3	301.9	161.5	137.8	320.3	448.1	704.3	360.7	67	384.1	535.8	218.6	321.6
_	OsBURP14	Os09g0329000	LOC_Os09g16010	2.2	2.9	4.5	0	0	0	0	0	0.9	0	1.1	4.3	0.9	2	0	3.2	0	3.1	0	0	0	0	0	0	0	0	0	0	0	2.4	0	0	0	0	0	0
_	OsBURP17	Os11g0170900	LOC_Os11g06980	2.2	9.7	1.1	4	11.5	7.4	3.9	3.5	2.8	0	3.3	5.3	2.8	4	3.3	5.3	2.6	0	0	7.9	3.7	1	1	5.8	2.8	4.7	3.8	0	2	1.2	22.2	13.9	3.4	0	5.1	3.6
_	OsC4H, C4H	Os02g0467000	LOC_Os02g26770	3.2	0	0	0	2.7	0	283.2	244.2	279.4	369.1	348.2	313.9	173.4	151.6	246	352.8	322.2	315.5	161.6	108.4	188.2	206.4	202.2	283.5	123.6	113.6	117.9	154.1	100.9	93.7	148.9	142.8	108.1	97.9	145.4	136.3
_	OS-CAD	Os03g0581100	LOC_Os03g38440	198.7	214.3	190.1	219	183.1	197.4	384.8	355.2	361.8	352.4	318.8	330.9	313	314.1	380.6	301.6	346.4	287.9	257.7	254.2	223.4	227.1	255	234.8	208.1	195.3	186.3	183.2	187.9	137.4	190.5	184.4	146	187	151.5	209
_	OsCaM1, OsCam1-1, OsCaM1-1, CAM3, Cam1-1	Os03g0319300	LOC_Os03g20370	813.1	988.6	1290	1578.6	1962.2	2364.3	2504.9	2661.2	2234.5	3117.4	3161.7	3463.7	3060.4	3133.6	2676.6	4438.2	3659.6	3706.3	2479.3	2052.7	2564	2224.2	1965.7	2108.9	1469.8	1003.5	867.8	1185.5	1153.4	1595.8	1517.4	1005.6	1703.1	1765.3	1355.3	1736.3
_	OsCam1-3, OsCaM1-3, CAM1	Os01g0267900	LOC_Os01g16240	2923.1	2588.8	2596.9	2549.1	2313.4	2071	2145.8	2545.7	2397.3	2180.1	1875.7	2131.4	2210.5	2342	2020	3092	2376.7	2843.5	2055.9	1878.3	1929.9	2856.8	2529.5	2780.1	1771.7	2004.1	2053.1	2465	2557.1	3419.1	2719.5	2587.3	3138.2	3474.1	4258.2	3527.9
_	OsCaM3, OsCam3, CaM3	Os01g0279300	LOC_Os01g17190	4320.4	4366.4	4071.4	3812.2	4093.4	3862.5	4378.5	4628.7	4318.2	4967	4563	4754.4	5849.1	5466.7	5124	8564	7200.9	7058.3	6013.1	5573.8	5244.8	6473.3	5427.7	6324.9	5537.3	6070.6	5685.8	4992	5419.9	6200.9	6353.9	9227.2	7072.1	7517.3	9069.5	7634.6
_	OsCAT1	Os01g0209800	LOC_Os01g11160	3.2	1	0	0	0.9	0.9	25.7	52.9	42.6	50	82.7	55.3	48.7	73.3	54.5	231.3	172.8	211.4	77.7	54.2	174.3	387	200.1	445.2	238.8	52.6	38	147.5	198.8	161.8	98.6	39.2	100	110.2	92.5	92.7
_	OsCAT10	Os12g0613100	LOC_Os12g41890	1.1	0	2.2	0	0.9	0	1	7.1	0	9.4	14.1	5.3	34.7	35.7	18.9	62.9	25.9	55.1	37.8	52.2	32.4	42.3	34.5	60.4	40.9	57.3	88.4	79.8	111.8	81.5	60.9	56.8	36.8	102.9	102.7	88.1
_	OsCAT3	Os03g0641200	LOC_Os03g43970	0	13.6	0	2	0	0.9	3	3.5	1.9	4.2	3.3	3.2	1.9	8.9	4.5	2.1	1.7	10.2	2	3.9	0	7.2	4.1	7.8	53	2.8	5.7	6.6	10.9	0	8.7	18.9	3.4	17.4	16.3	4.5
_	OsCAT5	Os04g0543600	LOC_Os04g45950	712.7	751.9	682.7	827.1	790.9	732.8	349.3	354.4	373.8	285.7	262.2	292.6	372	186.3	217	138.6	118.4	123.5	130.9	196.1	118.7	86.7	113.8	60.4	68.8	98.6	101.7	74.2	66.3	90	141.2	190.8	140.3	147.9	160.6	166.3
_	OsCAT6	Os06g0539400	LOC_Os06g34830	40	27.3	36	29.9	18.6	21.4	26.6	6.2	57.4	20.9	60.9	30.9	59	190.2	94.6	54.4	143.4	80.7	121.7	164.6	150.2	103.2	23.4	97.4	103.1	84.5	70.3	108	101.9	26.8	99.6	85.9	55.2	53.6	36.6	32.7
_	OsCAT8	Os11g0155500	LOC_Os11g05690	18.4	11.7	11.2	8	8	5.6	42.4	30.9	25.9	39.6	52.2	60.7	47.8	50.5	60.1	62.9	91.6	149.1	81.8	69	107.5	178.6	69.1	139.3	139.4	81.7	62.7	139	246.3	128.9	71.6	17.7	71.3	164.6	109.8	107.2
_	OsCAT9	Os12g0156866	LOC_Os12g06060	28.1	15.6	28.1	22.9	15.9	14.9	7.9	11.5	9.3	2.1	2.2	11.7	3.7	19.8	11.1	3.2	7.8	12.3	19.4	34.5	33.4	18.6	5.1	14.6	81.8	22.5	41.8	41.3	36.6	14.6	46.4	50.5	69	47.1	42.7	47.2
_	OsCatB	Os05g0310500	LOC_Os05g24550	8594.5	9257.7	9942.3	9631.1	9653.6	9476.7	7030.4	6955	7419.6	7562	6836.9	6892.2	7666	7062.7	8026.6	12963.8	10940.8	11067.8	11864.6	9306.7	9758.1	14261.5	12693	16429.3	10677.9	11352.8	9802.4	11390.2	13701.5	16109.3	13075.2	16212	14530.6	16502	15359.2	14912.2
_	OsCCD1, CCD1	Os12g0640600	LOC_Os12g44310	1092.8	944.8	994.2	893.8	882.9	926.5	639.3	727.2	803.1	736.1	588.6	644.8	653.1	560.7	687.8	707.7	832	810.7	707.8	637.6	673	1229.2	976.2	1029.6	1141.8	1157.4	1344	1311.4	1463	1494.9	1544.5	1805.3	1511	1864.6	2210.4	1719
_	OsCCD8a, OsCCD8c, CCD8a, CCD8c	Os01g0566500	LOC_Os01g38580	1.1	1	0	0	0.9	0	1	0.9	0	3.1	2.2	5.3	6.6	3	4.5	5.3	6	7.1	8.2	10.8	5.6	7.2	8.1	14.6	4.6	4.7	8.6	2.8	1	1.2	2.9	5.1	4.6	1.4	3.1	1.8
_	OsCCT34, OsCMF10, CO9	Os10g0466500	LOC_Os10g32900	2.2	1	1.1	3	0.9	1.9	0	0	0.9	0	1.1	1.1	0	1	1.1	0	0.9	1	0	2	0	1	0	1.9	0	0	0	4.7	1	2.4	1	1.3	1.1	2.2	2	1.8
_	OsCCT40	Os12g0101200	LOC_Os12g01100	0	0	1.1	0	0	0	0	0	0	0	0	0	0	0	0	0	0	0	0	0	0	0	0	0	0	0	0	0	0	0	0	0	0	0	0	0
_	OsCDAP1, GID1L2	Os07g0162400	LOC_Os07g06830	108	96.4	63	94.6	133.6	112.7	68.1	48.5	67.5	159.5	133.8	270.3	75.9	68.4	52.3	163.1	226.4	249.1	70.6	63.1	41.7	82.6	80.3	68.2	66	43.2	23.8	84.5	41.5	76.6	35.8	46.7	52.9	101.5	77.3	49.1
_	OsCDAP2	Os07g0162700	LOC_Os07g06860	0	0	0	0	0	1.9	0	0	0	0	1.1	0	4.7	13.9	11.1	1.1	5.2	2	4.1	9.9	17.6	3.1	7.1	13.6	20.4	25.3	18.1	16	12.9	6.1	19.3	15.2	39.1	18.1	27.5	19.1
_	OsCDAP3	Os07g0162900	LOC_Os07g06880	544.2	629.2	1053.8	952.6	1283.7	1372.6	416.3	294.4	446.9	334.7	523.3	360.7	130.2	234.8	166.9	138.6	189.2	150.1	89	176.4	115.9	80.5	31.5	98.4	94.8	68.5	87.4	80.8	85.1	94.9	83.2	103.6	72.4	53.6	93.5	57.2
_	OsCDGSH, CDGSH	Os07g0467200	LOC_Os07g28400	235.4	223	174.3	183.1	176.1	197.4	103.6	112.8	149.9	86.5	103.4	112.8	185.5	132.8	126.9	106.6	249.7	193	134	120.2	148.3	295.2	217.4	233.8	212.8	179.3	226.2	165.3	199.8	344.2	228.2	197.1	282.9	228.4	213.5	130.8
_	OsCDKC;2, OsCDK2	Os03g0349200	LOC_Os03g22700	157.7	132.5	82.1	52.8	58.4	101.5	1638.7	1540.8	1345.3	1446.1	1600.4	1379.1	1001.7	1054.1	1273.2	1285.4	1079.1	1271.2	1182.4	1253.5	1302.4	1387.1	904.1	1318	824.1	684.3	693.9	785.3	901.2	1029	965.2	379	752.1	947.5	566.3	750.5
_	OsCDR1	Os01g0178600	LOC_Os01g08330	2.2	3.9	0	0	0.9	0	0	0	0	0	0	0	0.9	0	2.2	0	0	0	0	0	0	0	0	0	0	0	0	0	1	0	0	1.3	1.1	0	0	0
_	OsCEP15, CEP15	NA	LOC_Os11g18470	0	0	0	0	0	0	0	0	0	0	0	0	0	0	0	0	0	0	0	0	0	0	0	0	0	0	0	0	0	0	0	0	0	0	0	0
_	OsCEP2, CEP2	Os01g0306301	LOC_Os01g20010	0	0	0	0	0	0	0	0	0	0	0	1.1	0	0	0	0	0	0	0	1	0	0	0	0	0	0	0	0	0	0	0	0	2.3	0	0	0
_	OsCER2, CER2, HMS1I, OsHMS1I, OsCER26L, CER26L	Os04g0611200	LOC_Os04g52164	382.3	346.7	397	396.2	483	408.8	1140.5	1002.3	1290.7	1462.8	2107.4	1650.4	1614.5	2439.1	2218.1	2756.3	2051.8	2172.7	2134.6	2829.3	2802.2	1999.2	926.5	2138.2	1599.9	782.9	749	2336.3	2176.3	1818.4	807.5	822.4	775.1	1621.8	1107.3	910.4
_	OsCERK	Os02g0656200	LOC_Os02g43906	1480.5	1548.6	1852.4	2184.8	2298.4	2384.8	1397	1532.9	1595.1	1982	1920.3	2047.3	1957.5	1862.5	1656.1	2809.6	2515.8	2550.5	1691.7	1793.5	1701.9	1822.7	2255.2	2081.7	1479.1	1673.7	1195.7	1362.1	1401.7	1074	1273.7	2486.2	1627.2	2109.7	1885.1	2161.5
_	OsCFR	Os03g0267300	LOC_Os03g16050	5.4	12.7	4.5	8	6.2	1.9	11.8	25.6	21.3	14.6	15.2	11.7	9.4	22.8	21.1	4.3	12.1	8.2	9.2	6.9	11.1	8.3	13.2	8.8	14.9	7.5	6.7	14.1	8.9	1.2	7.7	10.1	17.2	8.7	7.1	4.5
_	OsCGT, CGT	Os06g0288300	LOC_Os06g18010	17.3	33.1	21.4	15.9	15.9	8.4	48.3	37	31.5	26.1	27.2	22.3	14.1	11.9	31.2	18.1	15.6	16.3	7.2	10.8	10.2	35.1	5.1	7.8	8.4	16.9	14.3	7.5	10.9	4.9	5.8	10.1	6.9	2.9	6.1	4.5
_	OsCHB701, CHB701	Os12g0176700	LOC_Os12g07730	542.1	521.1	526.4	646	693.6	708.6	1096.1	1081.6	1036.3	993.6	912.8	910.9	1127.3	1082.8	1200.9	778.1	912.3	924	845.9	1042.6	912.1	940.2	904.1	877.7	925.4	927.4	1166.3	896.2	905.1	987.7	1206.9	1599.3	1147.6	1138.9	1507.9	1372.8
_	OsCHB702, CHB702, DLN49, OsDLN49	Os02g0194000	LOC_Os02g10060	1832.5	1749.3	1675.8	1558.7	1487.1	1428.4	2280	2256.6	2251.1	2177	1979.1	1945.2	2370.7	2387.6	2308.3	2004.8	1932.6	2143.1	2000.6	2265.6	2157	2188	2481.7	2144	1953.8	2162.8	2106.3	1795.2	1841.9	1913.3	2683.7	3001.6	2518.4	2639.7	2921.2	2662.1
_	OsCHB704, CHB704	Os04g0110300	LOC_Os04g01970	1072.3	1017.8	981.9	1155.6	1150.1	1215.2	1268.8	1353.1	1321.3	1373.1	1325.2	1325.9	1688.6	1899.2	1939.9	1718.1	1732.2	1840.9	2006.8	2330.6	2371.2	1911.4	3276.1	2057.3	2702.7	3751.1	3158.5	2277.1	2389.9	1565.4	5106.3	5059.5	4618.1	4052.6	4164.7	3906.8
_	OsCHB706, CHB706	Os03g0722100	LOC_Os03g51220	1862.7	2130.1	2021.1	2239.5	2333.8	2345.7	2792	2958.3	2886.8	3074.6	3099.7	3113.6	3297.5	3103.8	3464.6	3764.6	3520.5	3534.8	2896.6	2939.6	3249.9	3438.9	3385.8	3299.3	2677.6	2696.9	2751.7	2401.1	2656	2413.2	2872.3	3498.1	2723	3488.6	3222.1	3018.2
_	OsCHI2, CHI2	Os02g0778500	LOC_Os02g53810	156.6	180.2	162	195.1	183.1	222.6	183.5	207.2	164.7	139.7	178.4	170.3	136.8	108	111.3	76.7	77.8	88.8	94.1	73.9	80.6	86.7	81.3	83.8	108.7	54.4	101.7	97.7	93	65.7	142.2	109.9	126.5	84.8	99.6	94.5
_	Oschib1, PR-8, PR8, OsPR8, OsPR8b, PR8b	Os10g0416500	LOC_Os10g28080	369.3	506.5	160.8	233.9	725.4	1380	96.7	59.9	33.3	157.4	159.9	258.6	60.9	53.5	35.6	322.9	97.6	79.6	39.9	17.7	39.9	84.6	39.6	96.4	110.6	23.5	18.1	69.5	23.7	161.8	63.8	30.3	62.1	53.6	40.7	52.7
_	Oschib2	Os10g0416800	LOC_Os10g28120	185.7	179.2	266.6	319.5	273.4	556.8	232.8	195.7	198.9	148	223	189.4	179.9	175.4	204.8	188.7	218.6	259.3	165.7	189.2	200.2	128	190	127.6	107.8	134.2	97	100.5	76.2	36.5	214.7	164.2	142.6	129	132.2	139.9
_	OsCHS, FAE, OsFAE1	Os05g0574600	LOC_Os05g49900	93.9	90.6	97.8	92.6	86.7	115.5	134.2	80.2	119.4	132.4	243.7	317.1	198.7	181.3	152.5	497.7	339.5	296.1	224	144.9	221.5	263.2	281.4	336.1	169.1	218.7	208.2	171.9	294.8	315	193.4	337.3	547.4	243.6	261.3	280.7
_	OsCIA	Os10g0159700	LOC_Os10g07210	0	1	1.1	1	0	6.5	2	0.9	2.8	2.1	4.4	4.3	1.9	0	3.3	3.2	1.7	8.2	8.2	6.9	2.8	7.2	2	4.9	33.4	12.2	24.7	43.2	52.4	12.2	34.8	6.3	13.8	111.6	83.4	46.3
_	OsCKA2-2, CKA2-2	Os07g0114400	LOC_Os07g02350	2486.9	2562.5	2313.5	2401.8	2508.1	2283.3	2427	2519.3	2432.5	2900.5	2579.6	2834.8	3647	3319.8	3354.4	4102.4	3894.6	3566.4	3912.3	3920.2	3749.6	4030.3	3962.8	4051.3	3808.3	4117.2	4061.5	3945.5	3721.4	4034.6	4552.2	5974.2	4897.6	5524.3	5827.1	5668.5
_	OsCKA2-4, CKA2-4	Os03g0763000	LOC_Os03g55490	988.1	1058.7	1111.2	1198.4	1010.3	961.9	1129.6	1150.3	1075.1	1134.4	1091.3	1002.4	1102.9	1128.4	1133	939	1129.2	1052.7	958.4	1069.2	1041	846.3	985.4	868.9	897.5	1074.8	1048.4	942.2	866.5	704.3	1351	1312.6	1187.9	1365.1	1650.2	1332.9
_	OsCLE101, CLE101	Os01g0170900	LOC_Os01g07620	1.1	1.9	1.1	2	0.9	1.9	3	2.6	4.6	2.1	0	5.3	8.4	7.9	4.5	9.6	1.7	6.1	8.2	6.9	10.2	18.6	10.2	10.7	13.9	8.4	14.3	22.5	8.9	19.5	14.5	11.4	20.7	11.6	6.1	14.5
_	OsCLE102, CLE102	Os01g0339400	LOC_Os01g23705	0	0	0	0	0	0.9	3	0.9	2.8	4.2	10.9	1.1	0	0	1.1	1.1	1.7	3.1	0	0	4.6	0	1	0	0	0	0	3.8	1	2.4	1	5.1	0	2.9	1	0
_	OsCLE103, CLE103	Os01g0509400	LOC_Os01g32560	1.1	1	1.1	6	3.5	10.2	103.6	88.1	114.7	80.3	55.5	75.6	50.6	45.6	46.7	35.2	38.9	44.9	25.6	37.4	50.1	53.7	34.5	38	29.7	18.8	37.1	54.5	28.7	70.5	54.2	22.7	49.4	32.6	31.5	44.5
_	OsCLE205, CLE205	Os02g0809300	LOC_Os02g56490	13	9.7	14.6	12.9	16.8	28.9	69.1	68.8	57.4	51.1	66.4	108.5	111.5	94.1	95.7	150.3	101.9	151.1	114.6	132.1	127.9	122.8	91.4	133.5	40	34.7	43.7	76.1	49.5	79.1	63.8	24	33.3	69.6	63	57.2
_	OsCLE206, CLE206	Os02g0826300	LOC_Os02g58000	2.2	9.7	4.5	0	0.9	1.9	3	2.6	5.6	2.1	0	1.1	0	4	3.3	5.3	5.2	8.2	2	3	1.9	3.1	6.1	2.9	13	1.9	3.8	8.5	2	7.3	4.8	3.8	1.1	7.2	4.1	7.3
_	OsCLE303, CLE303	Os03g0366100	LOC_Os03g25060	1.1	0	0	2	0	0	7.9	15	16.7	25	15.2	14.9	8.4	12.9	17.8	40.5	27.6	22.5	9.2	7.9	26.9	19.6	19.3	13.6	18.6	6.6	1.9	17.8	23.7	26.8	5.8	2.5	14.9	32.6	14.2	10
_	OsCLE305, CLE305	Os03g0692100	LOC_Os03g48570	0	0	0	0	0	0	5.9	2.6	0.9	7.3	4.4	2.1	4.7	5.9	0	6.4	4.3	4.1	3.1	3	5.6	2.1	0	3.9	5.6	0	0	7.5	4	10.9	4.8	0	3.4	8	7.1	8.2
_	OsCLE404, CLE404	Os04g0658800	LOC_Os04g56370	0	0	0	0	0	0	9.9	2.6	3.7	4.2	2.2	2.1	3.7	2	5.6	0	1.7	4.1	2	7.9	0.9	8.3	1	2.9	8.4	8.4	6.7	1.9	2	0	3.9	5.1	3.4	2.2	2	2.7
_	OsCLE502, CLE502	Os05g0117300	LOC_Os05g02630	0	0	0	0	0	0	0	0	0	0	0	0	0.9	1	1.1	0	0	0	1	3.9	0	0	0	0	0.9	0.9	1.9	1.9	0	0	0	1.3	0	0	1	0
_	OsCLE503, CLE503	Os05g0170600	LOC_Os05g07830	1.1	0	1.1	4	2.7	3.7	0	0	0	8.3	2.2	3.2	0	1	0	2.1	1.7	2	0	0	1.9	2.1	0	0	0	0	0	0	0	0	1	0	0	0.7	0	0
_	OsCLE507, CLE507	Os05g0505900	LOC_Os05g43030	0	1.9	0	0	0	0.9	4.9	5.3	17.6	11.5	7.6	7.4	6.6	4	7.8	8.5	2.6	6.1	12.3	6.9	4.6	8.3	5.1	11.7	5.6	4.7	8.6	5.6	4	8.5	20.3	5.1	5.7	13.8	6.1	6.4
_	OsCLE603, CLE603	Os06g0697300	LOC_Os06g48220	5.4	4.9	2.2	6	1.8	3.7	33.5	43.2	36.1	32.3	20.7	17	15	10.9	10	5.3	17.3	15.3	22.5	23.7	13.9	19.6	17.3	8.8	14.9	2.8	8.6	7.5	4	14.6	7.7	7.6	10.3	5.8	5.1	3.6
_	OsCLE701, CLE701	Os07g0194400	LOC_Os07g09625	0	0	2.2	0	1.8	0.9	45.4	29.1	21.3	57.3	89.2	79.8	42.2	37.6	60.1	83.1	42.3	58.2	23.5	16.8	23.2	49.5	41.6	40.9	24.2	26.3	18.1	29.1	52.4	30.4	32.9	37.9	17.2	31.2	23.4	42.7
_	OsCLIP, CLIP	Os07g0525100	LOC_Os07g34110	0	0	0	0	1.8	0	1	0	0	0	0	0	0	0	0	0	0	0	2	0	0	0	0	0	0	0	0	0	0	0	0	1.3	0	0	0	0
_	OsCLP, CLP	Os01g0937050	LOC_Os01g71080	13	15.6	40.5	16.9	10.6	21.4	28.6	21.2	37.9	27.1	29.4	59.6	18.7	19.8	42.3	520.1	192.7	349.2	63.4	32.5	135.3	111.5	107.7	205.5	104.1	40.4	18.1	242.4	217.6	377.1	85.1	36.6	152.9	221.8	104.7	78.1
_	OsClp10, CLP10	NA	LOC_Os06g39712	0	0	0	0	0	0	0	0	0	0	0	1.1	0	0	0	0	0	0	0	0	0	0	0	0	0	0	0	0	0	0	0	0	0	0.7	0	0
_	OsClp12, CLP12	Os11g0219000	LOC_Os11g11210	36.7	39.9	56.2	28.9	45.1	43.8	37.5	39.7	35.2	22.9	28.3	17	52.5	45.6	55.6	46.9	45.8	53.1	76.7	62.1	55.6	81.5	52.8	70.1	149.6	123.9	102.7	76.1	72.2	90	150.9	284.2	111.5	85.5	102.7	98.1
_	OsClp13, CLP13	NA	LOC_Os12g10590	0	0	0	0	0	0	0	0	0.9	0	0	0	0	0	0	0	0	0	0	2	0	0	0	0	0	0	0	0	0	0	0	0	0	0	0	0
_	OsCLP3, OsClp3, CLP3	Os02g0634500	LOC_Os02g42290	916.8	845.4	894.1	846.1	928	789.6	1908.1	1811.5	1664.5	1615	1749.5	1668.5	2685.6	2690.7	2419.5	2777.6	2686	2848.6	2619.4	2502.1	2321.1	2584.4	2065.2	2572.6	2387.7	2677.2	2532.1	1977.4	2141.6	2486.2	2468	3314.9	2861	2458.4	2895.7	2092.4
_	OsClp5, CLP5	Os03g0344900	LOC_Os03g22430	774.2	750	696.2	710.7	665.3	623	903.7	1062.2	886.4	903.9	881.3	826.8	1229.4	1221.5	1116.3	966.7	1078.2	1072.1	941	1020.9	954.8	980.5	944.7	853.3	655.9	639.3	729	748.7	588.6	670.2	772.7	739	857.9	744.6	808.3	683.2
_	OsClp9, CLP9	Os06g0136800	LOC_Os06g04530	3046.2	2794.3	2766.7	2478.4	2533.7	2221.8	1988	2115.6	2464.9	2206.2	1687.5	1940.9	1944.4	2032.9	2021.1	1563.6	1568.9	1511.1	1821.6	1706.8	1963.3	2042.5	1787.9	1815.7	2025.4	2137.4	2409.5	2198.2	2407.7	2112.8	2572.5	2709.8	2457.4	2668.7	2690.3	2638.5
_	OsCLT1, CLT1	Os01g0955700	LOC_Os01g72570	581	747	824.4	1452.2	1520.8	2040.2	1888.3	1778	1682.1	1722.4	1959.5	1729.2	1878.8	1889.3	1946.5	3044	2597.8	2560.7	2139.7	2122.7	2040.2	2370.7	2624.9	2430.4	1919.5	1989.1	1794.5	2635	2453.2	2536.1	2571.5	3172.2	2586.2	3970	4422.9	3973.1
_	OsCLT2, CLT2	Os12g0511300	LOC_Os12g32650	124.2	115.9	119.2	113.5	115	79.2	715.3	745.7	746.7	1280.3	1549.3	1479.1	1441.2	1461.3	1331.1	3250.8	2294.6	2269.7	1663.1	1569.8	1509.1	1569.8	1977.9	1647.2	1564.6	2007	1238.5	1462.6	1790.5	1255.3	1488.4	2812.1	2063	2440.3	1932.9	2330.5
_	OsCLVATA, CLVATA	Os02g0111800	LOC_Os02g02140	77.7	94.5	108	71.7	44.2	44.7	37.5	22.9	53.7	13.6	21.8	19.2	6.6	16.8	17.8	4.3	7.8	12.3	7.2	12.8	4.6	4.1	1	3.9	4.6	1.9	3.8	11.3	7.9	4.9	2.9	1.3	0	2.2	3.1	3.6
_	OsCMO	Os06g0698785	LOC_Os06g48510	182.5	151.9	150.7	135.4	123	104.3	391.7	317.3	379.4	417	379.7	551.2	592.2	559.7	601	655.5	514	559.5	575.8	576.5	492.2	599.6	709.1	551.3	830.6	1170.6	1270.8	990.1	1016.9	772.4	1257.2	1575.3	1261.5	1175.2	2096.6	1749
_	OsCMT2, CMT2	Os05g0224800/Os05g0224900	LOC_Os05g13780	1816.3	1754.1	1905.2	1911.1	2125	2061.6	971.8	1328.4	1239.8	1773.5	1628.7	1694.1	1180.7	963.9	1297.7	1543.3	1575.8	1570.3	1111.8	1114.6	1270.9	1641	1765.5	1900.5	1465.2	1661.5	1775.5	1922	2119.9	1654.2	2301.7	2347.2	2031.9	3098.6	2935.4	3047.3
_	OsCNIH1, CNIH1	Os06g0136500	LOC_Os06g04500	780.7	759.7	714.2	790.3	699.8	691.9	749.8	847.1	766.1	744.4	733.3	742.7	864.9	860.9	813.6	657.6	689.4	728	755.9	792.3	698	703.9	614.6	721.8	606.7	500.3	646.3	496	453.1	485.3	680.8	812.3	622.1	619.9	722.9	688.7
_	OsCNIH2, CNIH2	Os12g0506400	LOC_Os12g32180	241.9	256.2	296.9	348.4	390.1	458.1	704.4	620.6	693.9	979	1039	1014.1	1224.7	1199.7	1249.8	1962.2	1529.2	1514.2	1577.2	1398.4	1475.7	1506.9	1370.4	1469	1551.6	1670	1283.2	1352.7	1266.2	905	1579.3	2318.2	1906.6	1584.1	1945.1	2072.4
_	OsCOLE1, COLE1	Os05g0529000	LOC_Os05g45280	6160.5	6244.2	5764.1	5151	4690.5	4206.2	3983.8	4089.2	4559.7	3272.7	2696	3348.7	2696.8	2512.4	2487.4	2203.1	1968	2125.8	1833.9	1920.7	1807.6	1905.2	2214.5	2157.7	1939.9	2475.4	2366.7	2022.5	2107	2371.9	2898.4	3441.2	2979.5	3253.7	3793.5	3043.7
_	OsCOP9, COP9	Os08g0119000	LOC_Os08g02550	1274.2	1292.5	1200	1263.1	1189	1078.3	1276.6	1376	1397.1	1416.9	1390.5	1288.6	1012	995.6	1059.5	768.5	806	765.8	579.9	603.1	599.7	632.7	558.7	491	403.2	330.4	424.9	428.4	364	349.1	525.1	324.7	517.5	440.8	474.8	530.6
_	Oscor413-pm1	Os03g0767800	LOC_Os03g55850	4250.3	5031.6	5766.3	8082.3	8016	8687.9	3034.7	3163.7	3289.3	3699.2	3780.8	4577.8	3684.5	2912.6	3104	4828.3	5149.9	5040.8	3528.7	3526	3428.8	5231.7	4469.7	4969.9	9163.5	8710.3	9751.1	4263.9	5424.8	10426.5	11963.1	19433.5	14509.9	6626.3	10722.8	9265.5
_	OsCOX6b1, COX6b1, OsCOX6b-1, COX6b-1	Os03g0390400	LOC_Os03g27290	2822.7	3031	3007.4	3290.6	3057.4	2905.3	1811.4	2038.9	1902.3	1910.1	1847.4	2056.9	1444.9	1311.7	1445.7	1672.3	1511	1588.7	1243.7	1260.4	1257	1456.3	1271.8	1336.5	1256.1	1008.2	1156.7	1225	1143.5	1485.2	1923.6	1393.4	1580	1605.8	1784.4	1655.4
_	OsCP1, CP1	Os11g0255300	LOC_Os11g14900	13	26.3	14.6	7	5.3	3.7	5.9	3.5	2.8	1	1.1	2.1	43.1	62.4	37.8	8.5	30.2	56.2	27.6	37.4	154.8	19.6	17.3	47.7	371.6	368.9	198.7	137.2	185	1061.9	855.9	660.7	964.8	912	268.4	1440.1
_	OsCP12	Os03g0306800	LOC_Os03g19380	164.1	175.3	171	251.8	195.5	184.4	248.6	244.2	248	236.7	161	226.7	268.9	237.8	194.8	190.8	209.1	244	190.2	206	109.4	219.8	140.2	135.4	186.7	99.5	187.2	276.2	312.6	282.2	215.7	104.9	110.4	357.4	606	506.1
_	OsCPn60alpha2, OsCPn60a2	Os03g0859600/Os03g0859700	LOC_Os03g64210	5175.7	4797.8	4993.6	5180.8	4596.8	4373.8	3646.4	3992.3	4234	4041.1	3835.2	3822.3	3663.9	3815.2	3739.5	4300.7	4247.1	4421	3897.9	3992.1	3890.5	4735.2	4794.8	4677.7	4711.3	4823.1	4646	5147	4794.7	5426.1	6585	7434.6	6975.5	7433.9	8321.2	7297.5
_	OsCPn60beta2, OsCPn60b2	Os02g0102900	LOC_Os02g01280	2371.3	1988.9	2204.4	1899.1	1944.5	1572.8	1135.6	1406.9	1568.3	1641.1	1216.4	1412.1	1656.7	1544.5	1675	2494.1	1965.4	2234	2409.7	2089.2	2228.4	2903.3	2382.2	2776.2	2375.6	2533.6	2289.7	2828.5	2892.4	2154.1	3130.5	3000.4	3409.6	3651	3304.5	3226.3
_	OsCPP5, CPP5	Os05g0509400	LOC_Os05g43380	2277.4	2123.3	2000.8	1808.6	1725.1	1515	1841	1948.1	1864.4	1581.6	1398.1	1384.4	1582.7	1471.2	1523.6	1183.1	1256.2	1276.3	1332.7	1378.7	1250.5	1152.8	1311.5	1182.6	1259.8	1625.8	1385.8	1254.1	1241.5	1142.1	1899.4	1951.8	2304.5	1787.1	1827.1	1706.3
_	OsCPR1, CPR1	Os04g0653400	LOC_Os04g55960	3090.5	3833.6	3118.8	3444.9	3606.8	3716.4	5537.7	5951.8	5702.3	6749.8	6567.1	6205.9	6364.4	6148.2	7383.3	9812.1	9129.2	9057.4	8289.9	7458	6953.1	7359.9	7265.3	7907.8	7753.1	8840.8	6476.6	6719.5	6284.4	6042.8	8045.3	10462.7	9683.6	10135.9	9455.9	8179.8
_	OsCPR2	Os08g0243500	LOC_Os08g14570	482.7	569.8	445.4	489.7	620.2	760.8	3243.9	3163.7	2683.2	4517.6	5111.4	4686.3	2846.8	2826.5	3348.9	5480.6	4748.2	4772.2	2895.6	2713	3013.6	3222.2	4027.8	3672.4	2922.9	3135.3	2363.9	2498.8	2368.2	1946.2	4238.8	4190.4	3728.1	3012.3	3282.1	3764.2
_	OsCPR3	Os09g0558900	LOC_Os09g38620	6701.5	6002.6	6056.5	6112.5	5692	5447.4	3105.8	3895.3	4079.4	4646.9	3711.1	4144.7	3775.4	3525.9	4055.6	3090.9	3368.5	3312.2	3421.3	3743.8	3957.2	3315.1	3315.7	2971	3363.3	3505.1	3593.8	2688.6	2568	3518.9	4690.4	5077.2	4864.2	3516.9	3598.3	3638.8
_	OsCR7, CR7	Os11g0162200	LOC_Os11g06340	902.7	943.8	1010	1069	985.5	897.7	825.8	915.9	883.6	1009.2	974.8	972.6	1051.4	1000.6	912.6	1716	1454.9	1631.6	1331.7	1163.8	1058.6	1857.8	1338.9	1693	1202.2	1005.4	1190	1383.7	1477.9	2070.2	1335.6	1326.5	1389.1	1708.8	1788.5	1679
_	OsCROC-1, CROC-1, CROC1, OsCROC1, OsUEV1B, UEV1B	Os12g0605400	LOC_Os12g41220	4409	4352.7	4312.1	3825.1	3390.1	2995.6	3853.6	4218.8	4147	3704.4	3092.1	3325.3	4180.2	4299.6	4142.4	4290	4006.9	4150.4	4208.9	3980.3	3876.6	4768.3	3970.9	4479	3698.7	3891.9	4445.4	4093	3707.5	5573.3	5013.5	5621.7	4835.5	5082.1	6524.6	5294.2
_	OsCRR1	Os04g0439600	LOC_Os04g35890	10.8	21.4	13.5	10.9	4.4	7.4	11.8	15.9	13.9	68.8	67.5	51.1	36.5	29.7	25.6	211	166.7	114.4	27.6	21.7	54.7	42.3	20.3	74	22.3	16	7.6	36.6	19.8	18.2	13.5	2.5	8	6.5	2	9.1
_	OsCRR2	Os08g0109800	LOC_Os08g01830	2.2	9.7	1.1	2	0	1.9	24.7	15	34.2	51.1	70.7	61.7	7.5	30.7	33.4	58.6	67.4	40.8	25.6	23.7	23.2	48.5	12.2	65.3	53.9	11.3	11.4	32.9	35.6	26.8	26.1	22.7	13.8	21.7	26.4	22.7
_	OsCRR3, CCR3	Os05g0127300	LOC_Os05g03620	227.8	246.4	244.1	141.3	138.9	118.3	766.6	460.1	614.4	570.3	692	564	434.8	777.7	773.5	631	689.4	687.1	462.3	719.4	735.1	522.2	179.8	549.4	649.4	509.7	452.4	540.2	573.7	394.1	799.8	591.2	471.5	371.2	372.1	370.7
_	OsCRR4	Os11g0222000	LOC_Os11g11490	97.2	85.7	65.2	35.8	38.9	27	304.9	186.9	197.1	133.5	138.2	87.3	124.6	237.8	244.8	92.7	118.4	232.8	233.2	316.3	241.9	270.4	63	366.3	1088.9	922.8	672.9	767.5	905.1	568	822	1222.9	625.6	696	1017.8	711.4
_	OsCSP2, CPS2	Os08g0129200	LOC_Os08g03520	9040.4	7880.5	7782.9	7469.1	7481.7	7666.4	6203.7	6046.2	7353	7746.6	6987.1	7462.6	7857.1	8259.4	7980.9	10409	9042.8	9152.4	9382.3	8107.4	7412.9	10051.6	7002.2	9537.5	7004.3	5525.3	7169.6	8380.4	7902.8	10536	6368.4	5350.1	6713.3	8136.5	8303.9	6739.7
_	OscTPI	Os01g0841600	LOC_Os01g62420	523.7	264.9	227.2	315.5	238.9	214.2	4119	4535.3	3806.5	8477.4	7085	7875.4	14554.2	13283.2	11658.1	18821.7	21862.7	17759.6	13505.2	13709.7	11827.1	11815.4	10902.1	12304	4602.6	4089	2793.5	3266.3	3454.3	4883.6	2651.8	3839.2	3913.2	2535.3	3148.9	2981
_	OsCTR1, CTR1	Os09g0566550	LOC_Os09g39320	1630.6	1739.5	1499.2	1758.8	1749.9	1513.2	2462.5	2533.4	2384.4	2065.4	2152	2148.4	3320	3138.5	3305.5	2392.8	2981.4	2872.1	3490.9	4010.8	3585.5	2455.4	3473.2	2508.3	2923.8	3544.6	3353.3	2655.7	2586.8	1546	4922.6	5775.8	4401.9	3506	4404.6	4254.8
_	OsCTR1, OsRING325, RING325	Os04g0243700	LOC_Os04g16970	0	1	0	0	0.9	2.8	0	0	0	0	0	1.1	0	0	1.1	1.1	0	2	0	1	0	5.2	4.1	0	1.9	0	4.8	0	2	3.6	5.8	1.3	1.1	5.1	4.1	2.7
_	OsCTR3, CTR3	Os04g0610900	LOC_Os04g52140	2093.8	1905.1	2246	2409.8	2319.6	2583.1	2825.6	2584.5	2763.7	2789	2505.6	2637.9	4187.7	5286.3	5413.4	4147.2	5100.7	4731.4	5678.7	7061.8	6011.4	4198.6	3174.5	5335.2	6386.5	6535.3	6294.2	4323.1	4150.7	4108.8	6207.8	9426.8	5919.9	3573.4	4977	3144.5
_	OsCttP1, CTTP1	Os01g0664000	LOC_Os01g47450	643.6	665.2	709.7	694.8	651.1	623	557.4	752.8	672.7	584.9	525.5	556.5	991.4	911.4	999.4	725.8	781	822.9	1068.8	1145.1	1068.8	938.2	1128.6	999.4	1154.8	1255.1	1334.5	1132	1024.8	960.9	1413.9	1379.5	1333.9	1471.7	1681.7	1327.4
_	OsCttP2, CTTP2	Os02g0815700	LOC_Os02g57060	424.4	440.2	389.1	316.5	303.4	331.5	322.6	297.1	346	192.9	164.3	179.8	339.2	283.3	288.3	202.5	209.1	183.8	318.1	254.2	220.6	322	290.5	336.1	426.4	497.5	582.7	378.6	371	386.8	503.9	696.1	522.1	295.1	509.4	397.9
_	OsCttP3, CTTP3	Os06g0318600	LOC_Os06g21380	142.5	144.1	147.3	147.3	142.4	210.4	143.1	116.4	139.7	128.2	113.2	129.8	239.9	162.5	179.2	139.6	220.3	212.4	179	158.7	142.8	211.6	175.7	171.4	257.4	176.5	250.9	88.3	117.7	232.3	287.2	448.5	410.5	164.6	191.2	170.8
_	OsCUL1, CUL1	Os01g0369000	LOC_Os01g27150	14402.9	13433.1	12656.2	11001.7	11750.3	11195.6	5931.4	7506.8	8828.8	9354.2	7100.2	8593.7	6808.6	6315.7	7337.7	9342.1	7695.9	7552.5	6299.5	6032	7098.7	7743.8	7659.5	8327.7	7091.6	7869.2	7719.9	7898.5	8441.9	5928.5	8839.3	10630.7	8979.8	11047.2	11327.7	11214.3
_	OsCYCA3-1, CYCA3-1	Os02g0605000	LOC_Os02g39260	0	0	0	0	0	0	0	0	0	0	0	0	0	0	0	0	0	0	0	0	0	0	0	0	1.9	0	0	0	1	0	0	0	0	0	0	0
_	OsCycC_1, CycC_1	Os09g0504400	LOC_Os09g32680	5799.8	5965.6	5732.6	5425.7	5226.7	4697.8	4344.9	4941.6	5318.4	4665.7	3852.6	4526.7	3771.6	3795.3	4110.1	3659	3521.4	3359.1	3096.1	3442.2	3308.3	3398.7	3406.1	3223.3	3126.3	3183.2	3166.1	3201.5	3171.4	2766	4159.5	4210.6	3756.8	4287.5	4196.2	4377.4
_	OsCYCP4;3	Os02g0125400	LOC_Os02g03294	25.9	16.6	28.1	19.9	17.7	12.1	92.7	36.1	80.5	119.9	220.9	282	103.1	91.1	106.8	324	126.1	170.5	94.1	65	97.3	118.7	149.3	94.5	72.5	59.1	71.3	58.2	91	54.7	100.6	91	89.7	74.7	49.8	35.4
_	OsCYCP4;4	Os04g0544200	LOC_Os04g46000	2.2	0	1.1	1	0.9	0	3	0.9	0	4.2	7.6	4.3	2.8	3	7.8	24.5	9.5	14.3	7.2	7.9	2.8	7.2	4.1	10.7	7.4	0	4.8	6.6	13.8	19.5	5.8	1.3	5.7	10.9	8.1	7.3
_	OsCYL1, CYL1	Os02g0187100	LOC_Os02g09420	10488.5	9607.3	9499.2	7697.1	8061.2	6645.9	5242.7	5744.7	6027.1	4822	4503.2	4632.1	3434.3	3630.9	3378.9	3548.2	2977.1	3249.9	2140.7	2412.4	2492.6	3010.6	2944.9	3042.1	1829.4	1711.3	1690	2490.3	2666.9	2792.7	2207.9	1919	1906.6	2882.5	3282.1	2438.6
_	OsCYL2, CYL2	Os06g0638700	LOC_Os06g43180	113.4	85.7	93.3	69.7	52.2	51.2	108.5	97.8	99.9	80.3	66.4	66	97.5	113.9	115.7	57.6	71.7	96	82.8	75.9	70.4	66.1	53.8	59.4	65	69.5	64.6	103.3	112.8	96.1	127.7	48	83.9	116	100.7	123.6
_	OsCYL3, CYL3	Os08g0319900	LOC_Os08g23100	941.6	851.3	781.7	711.7	760.8	690.9	889.9	905.3	966.9	917.5	938.9	851.3	990.5	1106.6	1006.1	1175.6	1188.8	1185.4	888.8	1046.6	927.9	935.1	1052.4	1019.9	755.3	723.7	666.3	794.7	832.9	652	895.5	1038.4	918.8	1136	1048.3	1149.3
_	OsCYP71Z, CYP71Z	Os06g0671300	LOC_Os06g45960	0	0	0	0	0	0.9	0	0	0	0	0	0	0	0	0	1.1	0.9	1	1	0	0	0	0	0	0.9	0	0	0.9	0	0	0	0	0	0	0	0
_	OscytME3, OsEnS-13, NADP-ME, OsNADP-ME	Os01g0743500	LOC_Os01g54030	7799.7	9728.1	10861.2	12273.7	13680.6	12581.2	4097.3	3920.9	4976	4035.9	4481.4	4990.7	1624.8	1545.5	1498	1422.9	1257	1072.1	879.6	981.5	718.4	538.8	875.7	428.6	388.4	307.9	436.3	221.7	285.9	456.1	608.3	731.5	530.1	321.2	340.6	398.9
_	OscZOG1, cZOG1	Os04g0271700	LOC_Os04g20330	0	0	0	7	4.4	0.9	16.8	14.1	20.4	15.6	34.8	16	8.4	10.9	6.7	5.3	6	18.4	3.1	6.9	5.6	8.3	3	6.8	7.4	2.8	2.9	6.6	3	3.6	4.8	1.3	8	10.1	6.1	10.9
_	OsDAD1;2, DAD1;2	Os08g0143600	LOC_Os08g04800	3.2	1.9	0	2	0.9	0.9	13.8	4.4	1.9	29.2	15.2	18.1	5.6	23.8	35.6	25.6	47.5	49	39.9	47.3	42.6	65	15.2	57.5	78	60.1	57	71.4	77.2	20.7	111.2	99.8	43.7	63.1	67.1	37.3
_	OsDAD1;3, DAD1;3	Os02g0653900	LOC_Os02g43700	109.1	147.1	140.6	92.6	190.2	201.1	955	741.3	826.3	629.7	663.7	444.8	523.8	1016.5	918.2	413.5	563.3	526.8	701.6	998.3	863.9	434.5	263.1	659.5	645.7	472.2	702.4	396.4	377.9	239.6	883.9	689.8	391	324.1	430.1	233.5
_	OsDAD1;4, DAD1;4	Os10g0562200	LOC_Os10g41270	0	0	0	0	0	0.9	0	0	0.9	0	1.1	2.1	0	0	0	0	0.9	0	0	0	0	0	0	0	0.9	0	0	0	0	0	0	0	0	0	0	0
_	OsDAHPS1, DAHPS1	Os03g0389700	LOC_Os03g27230	598.2	629.2	615.2	607.2	706	961.9	294	335.8	337.7	380.6	377.5	423.5	269.9	254.6	219.3	1588.1	705	753.5	282.3	211.9	215.1	713.2	492.7	949.8	348.4	207.5	171.1	399.2	589.6	358.8	379.1	291.8	285.2	479.2	492.1	467
_	OsDBH	Os04g0486800	LOC_Os04g40970	44.3	36	54	63.7	93.8	85.7	51.3	69.6	57.4	64.6	65.3	90.4	97.5	55.5	75.7	84.2	99.4	59.2	90	116.3	105.7	64	74.2	54.6	45.5	30	37.1	46	55.4	34.1	37.7	20.2	31	28.3	43.7	32.7
_	OsDeg-like 5	Os03g0608600	LOC_Os03g41170	0	0	0	0	0	0.9	0	0	0	0	0	1.1	0	0	1.1	1.1	0	2	0	2	0	3.1	5.1	1	3.7	0	0	0	4	1.2	1	0	1.1	1.4	0	0.9
_	OsDegp1, DEGP1, OsDeg-like 1	Os01g0278600	LOC_Os01g17070	169.5	138.3	126	159.3	174.3	217	446.9	521	474.7	566.1	602.7	490.6	443.2	441.8	587.6	366.6	533.9	422.7	388.7	408	379.1	268.3	365.7	306.8	215.5	224.4	177.7	210.4	202.8	133.8	272.7	281.7	262.2	213.1	246.1	199.9
_	OsDegp10, DEGP10, OsDeg9.2	Os06g0234100	LOC_Os06g12780	2655.3	2778.8	2494.6	2092.2	2114.4	1873.5	3080.1	3042.9	2959.9	2714.9	2606.8	2603.9	2948	2826.5	2922.6	2418.4	2470	2395.3	2658.3	2986.9	2681.7	2041.5	2543.7	1994	2145.2	2191.9	2057.8	1658	1791.5	1302.7	2820.1	2929.6	2685.1	2337.3	2251.1	2043.4
_	OsDegp11, DEGP11, OsDeg-like 2	Os08g0144400	LOC_Os08g04920	2778.4	2430.1	2567.7	2770.1	2823	2943.5	1939.6	2219.6	2127.2	2442.8	2256.5	2329.3	2682.8	2397.5	2406.2	3191.1	2780.1	2698.5	2437.4	2336.5	2551.9	2634.9	2545.7	2686.6	1594.3	1571.4	1598.7	1901.3	2000.2	2504.5	1630.5	1327.7	1852.5	2133.6	1890.2	2430.4
_	OsDegp12, DEGP12, OsDeg14	Os11g0246600	LOC_Os11g14170	918.9	1023.7	1047.1	1017.3	1026.2	981.5	851.4	950.2	879.9	1139.6	1052.1	1010.9	1616.4	1535.6	1581.5	1531.6	1617.3	1618.3	1389	1414.1	1603.6	1691.6	1525.8	1484.5	833.4	903	836.4	980.7	1036.7	971.9	961.3	934.8	956.7	1098.3	892.7	971.3
_	OsDegp13, DEGP13, OsDeg-like 3	Os12g0141500	LOC_Os12g04740	468.7	444.1	474.6	535.5	528.2	498.2	569.3	697.3	589.4	639.1	640.8	659.7	790.9	693.5	653.3	797.2	736.9	748.4	810.1	660.3	699.9	748.3	647.1	701.4	495.2	293.8	339.3	554.2	466.9	475.6	465.2	259	619.8	569.1	502.3	479.7
_	OsDegp14, DEGP14, OsDeg-like 4	Os12g0141600	LOC_Os12g04750	1211.6	1301.2	1137.1	923.7	1057.2	876.2	459.7	525.4	543.1	595.3	551.6	606.5	625.9	553.8	565.4	733.3	630.7	586.1	477.7	492.7	555.3	534.6	436.8	488	389.3	519.1	436.3	512.9	591.5	474.4	646	562.2	715.3	769.9	770.7	707.8
_	OsDegp15, DEGP15, OsDeg5	Os12g0616600	LOC_Os12g42210	209.5	138.3	157.5	140.3	117.7	110.8	134.2	128.7	141.6	110.5	152.3	100	167.7	161.5	163.6	91.7	101.1	110.3	117.6	118.3	95.5	109.4	79.2	107.2	76.2	67.6	85.5	81.7	90	86.4	72.5	73.3	74.7	67.4	52.9	75.4
_	OsDegp3, DEGP3, OsDeg9.1	Os02g0742500	LOC_Os02g50880	6125.9	5460.1	5252.3	4650.3	4339.3	4053.4	3740.2	4193.3	4217.3	4449.8	3657.8	3978.7	4382.6	4045	4074.5	4627.9	4693.7	4590.5	4352.1	4313.4	4451.3	5063.5	4905.5	5017.6	5687.8	5434.2	4860.8	5191.1	5624.6	5215.7	6035.7	8010.6	6613.3	8051.6	7057.3	6716.1
_	OsDegp4, DEGP4, OsDeg-like 6	NA	LOC_Os03g62900	2.2	0	0	2	0	0	7.9	0.9	0	0	2.2	0	0	5	3.3	0	0.9	1	5.1	3.9	7.4	0	1	0	5.6	13.1	3.8	3.8	3	0	5.8	25.3	4.6	4.3	7.1	7.3
_	OsDegp5, DEGP5, OsDeg8	Os04g0459900	LOC_Os04g38640	10.8	3.9	2.2	2	8	1.9	42.4	37.9	39.8	11.5	31.6	17	80.6	50.5	61.2	43.7	91.6	62.3	71.6	57.2	45.4	88.8	90.4	82.8	64.1	114.5	84.6	57.3	90	97.3	89	130.1	112.7	64.5	76.3	89
_	OsDegp6, DEGP6, OsDeg2	Os05g0147500	LOC_Os05g05480	1065.8	1170.7	1359.8	1437.3	1450.9	1392.1	732	736.9	617.1	547.4	513.5	568.2	542.6	362.6	512	546.8	438.9	503.4	452.1	406	340.2	635.8	611.5	692.6	572.3	708.7	789.9	669.8	659.8	580.2	492.3	710	555.4	712.7	828.7	717.8
_	OsDegp8, DEGP8, OsDeg15	Os05g0497700	LOC_Os05g41810	415.7	364.3	393.6	479.8	469.8	522.4	1386.2	1346	1349.9	1505.5	1685.3	1512.1	1280	1394.9	1444.6	1309.9	1454	1381.4	1218.2	1212.1	1339.5	1249.9	1613.2	1330.6	1289.6	1548.9	1462.8	1493.6	1508.5	1244.3	2017.4	2275.2	2102.1	2331.5	2758.5	2604.8
_	OsDegp9, DEGP9, OsDeg1	Os05g0568900	LOC_Os05g49380	185.7	194.8	224.9	225.9	193.7	242.1	152.9	185.1	130.5	188.7	156.7	150	218.3	231.8	209.2	207.8	184	179.7	204.6	218.8	232.7	219.8	251.9	256.2	437.6	454.3	382.1	292.2	298.7	248.1	928.4	755.5	818.8	355.2	510.4	528.8
_	OsDER2, DER2	Os03g0852200	LOC_Os03g63520	1295.8	1185.3	1107.8	1053.1	1025.3	1015.9	1648.6	1581.4	1729.3	1773.5	1709.2	1784.5	1923.8	1999.2	1748.4	2551.6	1975.8	1935.8	1523	1542.2	1506.3	1508.9	1597.9	1531.3	1358.3	1586.4	1523.6	1223.1	1315.6	1415.8	1844.3	2438.2	1905.4	1852.3	2237.9	1977
_	OsDG2	Os02g0606000	LOC_Os02g39340	1161.9	1138.6	1085.3	961.5	905	833.4	2354	2190.5	2023.5	1977.8	2050.9	1986.7	2154.3	2268.7	2191.4	1810.9	2011.2	1875.6	1732.6	1764	1900.3	1558.5	1801.1	1455.3	1293.3	1501.9	1400.1	1342.4	1108.9	1185.9	1872.3	1889.9	1728.4	1755.9	2184	1814.4
_	OsDGAT	Os02g0714100	LOC_Os02g48350	1377.9	1395.7	1528.5	1408.4	1379.2	1330.7	771.5	765.1	927.1	984.2	887.8	946	621.3	648.9	621	883.6	611.7	763.7	479.7	566.6	578.4	533.6	698.9	491	634.6	602.7	546.5	500.7	557.9	622.8	838.5	745.4	911.9	746.7	620.2	702.3
_	OsDGAT, DGAT, OsDGAT1-1, DGAT1-1	Os05g0196800	LOC_Os05g10810	1301.2	1350.9	1402.5	2045.5	2164.8	2204.1	1861.7	2012.4	2145.7	2948.5	3154.1	3129.5	2272.3	2075.5	2464.1	2986.5	2771.5	2476	2206.2	2175.9	2323.9	2082.8	2591.4	2196.6	2392.4	2801.1	2347.7	2365.4	2460.2	1569.1	3171.1	4215.7	3406.1	4175.9	4178.9	3899.5
_	OsDGL1	Os07g0209000	LOC_Os07g10830	3058.1	2916.1	3036.7	3193.1	3107.9	3167	2270.1	2689.4	2667.5	3312.4	2894.1	3060.4	3675.1	3105.8	3378.9	6175.5	4635	4717.1	3984.9	3220.5	3569.7	4759	3941.5	5116	2386.8	1897.1	2154.8	3270	3725.4	3469	2588.9	1625.9	2773.6	3872.1	3270.9	3292.6
_	OsDH1, DH1	Os08g0545200	LOC_Os08g43190	6420.7	5414.4	5732.6	7392.5	7033.2	6132.8	13278.5	11521.1	12837.9	10356.2	10140.1	10930.5	14230	14474	13267.4	13359.3	11587.1	15064.1	16670.8	15971.4	14184.4	16540.3	18974	16948.5	25479	29082.2	28303.7	24725	24761.8	30598.4	33110.7	45043.2	36778.3	33191.8	37854	26524.5
_	OsDi19-2	Os05g0358000	LOC_Os05g28980	2791.4	2928.8	2923.1	3093.6	3204.3	3104.6	2658.9	2671.8	2463	2375.1	2351.1	2376.1	2105.5	2028	2224.8	2447.2	2353.3	2297.3	2011.9	2175.9	1980.9	2010.5	2309	1879.1	1586.9	1572.3	1592.1	1531.2	1573.8	1553.3	2248.5	2296.7	2050.3	2082.9	2474.8	2396.8
_	OsDi19-3	Os01g0672400	LOC_Os01g48190	3146.7	3035.9	3292	3260.8	3188.4	3221.9	7669.7	6677.3	7505.7	7006.3	8184.9	7438.1	7213.4	7393.6	6866.9	6541.1	6042.3	6571.3	6376.2	6666.6	6736.2	5756	6964.6	5207.6	5897.8	6590.7	5732.4	5651.4	4969.8	5647.5	6600.5	10331.3	7620.6	7000.4	10113.7	8669.5
_	OsDi19-4, Di19-4	Os02g0304900	LOC_Os02g20170	1824.9	1967.4	1930	2138	1916.2	1918.2	1884.4	1748.9	2002.3	2175.9	2093.3	2105.9	1311.9	1173	1283.2	1808.7	1349.5	1426.4	1024.9	928.3	1026.1	1144.6	1216	1181.6	836.2	782.9	768	707.4	818.1	1220	1014.5	1277.2	1268.4	1011.3	1074.7	1053.9
_	OsDi19-6	Os05g0107900	LOC_Os05g01730	111.2	113	114.7	124.4	89.4	68.9	245.7	208.9	249.8	116.8	115.3	113.9	167.7	142.7	185.9	134.3	129.6	176.6	195.4	153.7	203.9	165.1	157.5	123.7	135.6	126.7	86.5	111.8	114.7	80.3	94.8	101.1	161	79	95.6	76.3
_	OsDi19-7	Os12g0556100	LOC_Os12g36900	647.9	588.3	546.6	561.4	564.4	561.5	1770.9	1760.3	1679.3	1788.1	1678.8	1528.1	1692.3	1806	1796.3	1367.5	1581.9	1611.2	1478	1565.9	1557.3	1595.6	1728	1452.4	1475.4	1658.7	1498.9	1429.8	1425.4	1415.8	1852	2443.2	1887	2404.8	2615.1	2025.2
_	OsDJ-1A, DJ-1A	Os01g0217500	LOC_Os01g11860	103.7	135.4	155.2	149.3	110.6	222.6	63.1	90.8	115.7	91.7	68.5	142.6	41.2	35.7	54.5	90.6	82.9	82.7	47	40.4	80.6	110.4	97.5	104.2	118.9	39.4	55.1	136.2	126.6	216.5	178.9	37.9	147.2	197.2	112.9	198.1
_	OsDJ-1B, DJ-1B	Os01g0217800	LOC_Os01g11880	1299	1232.1	1305.8	1420.4	1448.2	1523.4	1161.2	1116	1157.5	980	1018.4	939.6	539.7	623.1	595.4	393.3	400.9	459.5	260.8	417.8	418.1	406.6	431.7	327.3	443.2	442.1	326	522.3	509.4	510.9	624.7	382.8	455.4	567.7	486	576.9
_	OsDJ-1C, DJ-1C, OsDJ-1C.1, OsDJ-1C.2, OsDJ-1C.3	Os04g0671700	LOC_Os04g57590	6712.3	5397.8	5810.2	5078.3	4729.5	4208.9	3741.1	4108.6	4605	3640.8	2680.8	3029.5	2959.2	3151.4	2891.4	1991	2146	2028.8	2065.1	2309.9	1989.3	2368.7	2005.3	2016.4	1715.1	1588.3	1848.7	1745.4	1614.4	2205.2	2057	1863.4	1913.5	1967.6	2136.2	2089.7
_	OsDJ-1D, DJ-1D, OsDJ-1D.1, OsDJ-1D.2, OsDJ-1D.3, OsDJ-1D.4, OsDJ-1D.5	Os05g0519600	LOC_Os05g44330	225.7	237.7	209.2	265.8	247.7	249.6	136.1	190.4	179.5	172	144.7	197.9	242.7	174.4	207	151.3	158.1	142.9	131.9	166.5	172.4	157.9	183.9	133.5	231.3	213.1	255.7	255.5	195.9	147.2	346.2	305.7	258.7	231.3	218.6	296.2
_	OsDJ-1E, DJ-1E	Os06g0531200	LOC_Os06g34040	8807.2	8868.1	10104.2	9552.4	9685.4	9058.6	5208.2	5626.6	5863.3	4730.3	4820.9	4700.2	3391.2	3489.2	3088.4	2356.6	2322.2	2425.9	1915.7	2567.1	2653.9	1939.3	2475.6	1576.1	2011.4	2052	2194.7	1572.6	1536.2	2540.9	3504.8	2866.4	3219.8	2050.2	2471.7	2187.8
_	OsDJ-1F, DJ-1F	Os11g0591550	LOC_Os11g37920	0	0	0	0	0	1.9	2	0	0	0	2.2	1.1	0.9	3	0	0	0	0	0	0	0	0	0	0	2.8	0.9	0	0	0	0	0	0	0	0	0	0
_	OsDjA1	Os02g0656500	LOC_Os02g43930	50742.8	47855.5	48599.1	41337.1	40268.7	37539.7	32964.9	40226	39996.9	41810.5	36969.9	40745.7	40821.5	39782.3	38759.5	49253.6	42846.7	43650.5	42621.7	38902	38177.9	49526.1	45656.2	49537.4	37461.3	40522.3	41108.8	39592.9	42853.4	49550.3	42590.2	54612.8	43490.5	54516.3	55014.9	52258.5
_	OsDjA11	Os12g0168400	LOC_Os12g07060	7959.5	8338.2	8020.2	6809.2	7264.1	6832.1	4719.8	5391.2	5787.5	5216.2	4436.8	4878.9	3985.3	3753.7	3892	3259.3	3251.8	3310.1	2960	3029.3	3232.3	3047.8	3167.4	2875.6	2378.4	2156.2	2491.2	2388	2161.4	2346.3	3430.3	2486.2	3183	3052.2	3024.9	2957.4
_	OsDjA12	Os12g0619100	LOC_Os12g42440	14	8.8	3.4	2	0.9	0	1	0.9	2.8	0	0	1.1	0.9	0	1.1	0	0	0	1	2	0	0	0	0	0	0	0	0	0	0	0	0	1.1	0	0	0
_	OsDjA2	Os02g0804500	LOC_Os02g56040	363.9	372.1	373.4	440.9	422	418.1	343.3	330.6	336.8	377.4	466.7	388.4	418.9	394.3	449.6	377.3	374.1	374.7	347.8	451.3	464.4	367.4	495.7	357.5	380	429.9	359.3	328.8	372.9	304.1	656.7	549.5	547.4	440.1	443.3	556
_	OsDjA4, YDJ1	Os03g0648400	LOC_Os03g44620	160890	147748	149666	118581	122220	113822	78531.4	95068.9	113535	94852	79088.1	94826.7	65832.3	68458	68230.3	86057.1	70392.3	74570.9	57718.4	56370.3	57344.7	81972	86421.1	85095.3	68472	79684.4	81352.6	85835.7	92746	138960	98322.4	122968	102336	142069	136329	149722
_	OsDjA6, DjA6	Os04g0549600	LOC_Os04g46390	50652.1	47003.3	47707.2	39943.6	44231.1	38719.5	18575.5	20439.2	24144.5	26132.9	24949.8	26195.1	15608.4	16533.7	15857.3	20775.4	18057	16463.9	12468.1	12841.5	13400.2	15560.9	16944.3	15699.7	11250.2	12660.4	11767.1	14597.3	16586	23446.3	15195.1	15349.2	14792.7	20891	20209.1	23721.6
_	OsDjA7, OsDnaJ	Os05g0333500	LOC_Os05g26902	2.2	2.9	0	6	0.9	6.5	3.9	22	24.1	8.3	9.8	4.3	7.5	9.9	8.9	6.4	13.8	7.1	10.2	10.8	7.4	9.3	10.2	10.7	7.4	8.4	7.6	9.4	4.9	6.1	4.8	3.8	8	12.3	2	6.4
_	OsDjB1	Os01g0239100	LOC_Os01g13760	6183.2	5592.6	5368.2	4426.3	4426.9	3645.6	4132.8	4229.4	4534.7	4235.1	3341.2	3610.5	3922.5	4098.5	3775.1	2966.2	3086	3436.7	3552.2	3644.2	3713.4	4304.9	4558.1	3549.7	6001.8	7144.5	6802.7	5367.7	5003.4	6140.1	9094.6	12607.8	9981.4	8377.1	10348.6	8406.9
_	OsDjB2	Os01g0875700	LOC_Os01g65480	185.7	149	214.8	227.9	252.1	339	430.2	361.4	500.6	683.9	495	476.7	845.2	718.3	887	1305.7	1235.4	1325.3	1734.7	1334.3	1362.6	2009.5	1633.5	2038.8	876.1	1685	1247	1923.9	2281.1	2426.6	1061.9	803.5	1389.1	3018.8	2858.1	2921.9
_	OsDjB3	Os02g0128400	LOC_Os02g03600	1639.2	1637.3	1432.9	1241.2	1166	1126.7	1117.8	1185.6	1221.3	1159.4	921.5	1047.1	1134.8	1179.9	1078.4	1048.8	1099.8	1053.7	1044.3	1046.6	993.7	1268.4	1171.3	1196.2	925.4	1191.2	1100.7	1071.9	1025.8	1459.6	1110.2	1639.8	1184.4	1391.2	1504.8	1308.3
_	OsDjB4	Os02g0306900	LOC_Os02g20394	144.7	173.4	158.6	147.3	163.7	172.3	297.9	348.2	299.8	391	341.6	370.3	472.3	449.8	480.8	848.4	689.4	681	607.6	483.9	535.8	701.8	550.6	616.6	420.9	442.1	423.9	432.1	460	499.9	440	430.8	485.3	500.2	393.5	404.3
_	OsDjB5	Os05g0127400	LOC_Os05g03630	739.7	782.1	655.7	558.4	623.7	538.2	964.9	931.7	904.9	844.5	865	773.6	1251.9	1340.4	1229.8	1450.6	1208.6	1439.6	1848.2	1578.7	1554.5	1646.2	2086.5	1743.7	3437.6	4497.4	3442.7	3003.3	2605.6	2278.2	5357.7	6771.3	6740.9	4509.4	5900.3	4754.5
_	OsDjB7, DjB7	Os05g0562300	LOC_Os05g48810	5221	5361.8	5386.2	6421	5915.8	5876.7	5636.4	5190.2	5233.2	4923.2	5478	5561	7247.1	8449.6	7545.8	7353.2	5902.4	6820.4	10655.7	10424.2	12012.5	8635.5	14660.7	8293.6	15268.4	19577.8	17942.4	10982.5	14097.2	12982.1	42247.9	33439.7	41146.9	19409.2	26786.6	20351.7
_	OsDjB8	Os08g0161900	LOC_Os08g06460	1014	958.4	907.6	821.2	846.6	709.6	1054.7	913.2	876.2	952.9	891.1	815.1	953	927.3	887	920.9	823.3	757.6	907.2	774.6	914.9	635.8	727.3	667.3	601.1	735.9	624.5	543.9	527.2	552.2	641.2	764.3	615.2	688.7	711.7	722.3
_	OsDjB9, OsSTA211	Os08g0374400	LOC_Os08g28700	1.1	7.8	3.4	2	1.8	0	14.8	2.6	9.3	6.3	4.4	6.4	18.7	37.6	13.4	16	14.7	23.5	56.3	28.6	33.4	54.7	48.8	29.2	146.8	133.3	154	72.3	81.1	139.9	163.4	272.9	248.4	137.7	218.6	112.7
_	OsDjC1	Os01g0101700	LOC_Os01g01160	304.5	289.3	248.6	271.7	276.9	230	263.4	281.2	308.1	250.2	224.1	223.5	238.9	261.5	232.6	212.1	217.7	211.4	170.8	190.2	203	180.6	179.8	145.1	142.1	136.1	145.4	102.4	114.7	163	151.8	174.3	196.6	151.5	129.1	109.9
_	OsDjC11	Os01g0634300	LOC_Os01g44310	1957.8	1895.4	1813	1777.7	1831.3	1782.3	1831.1	1111.6	2281.7	2284.3	1837.6	1951.6	1932.2	1809	2084.5	2393.9	2000.9	2308.5	1492.3	1455.5	1754.7	2660.7	2274.5	2810.3	2190.8	2337.4	3511.1	3628.9	3706.6	2107.9	4554.1	2275.2	2671.3	5876	6279.5	6830.5
_	OsDjC13	Os01g0730500	LOC_Os01g53020	7.6	9.7	6.7	1	9.7	4.7	44.4	41.4	14.8	36.5	25	26.6	113.4	151.6	126.9	59.7	61.3	47	195.4	195.1	191	135.2	149.3	124.7	205.3	323.9	265.2	118.4	145.4	125.3	444.9	365.1	378.3	137.7	209.5	160.8
_	OsDjC15, OsP58B	Os01g0977200	LOC_Os01g74580	1239.7	1195.1	1242.8	1318.8	1366.8	1421	838.6	1005.8	1013.2	1115.6	910.6	1064.1	1124.5	881.7	952.7	3524.7	2516.6	2631.2	953.3	727.3	1028	2169.5	2418.7	2852.2	956.9	1162.1	1014.2	1386.6	1636.1	1667.6	1207.9	1662.5	1289.1	1554.4	1552.6	1362.8
_	OsDjC16, OsP58A	Os02g0195300	LOC_Os02g10180	2225.6	2074.6	2058.2	1833.4	1702.1	1716.2	1235.2	1571.7	1669.2	1515.9	1147.8	1304.6	1287.5	1171	1374.5	1748	1406.5	1466.2	1336.8	1158.9	1395.1	1710.2	1552.2	1728.1	1302.6	1229.7	1594	1464.5	1475.9	1685.9	1707.9	1648.6	1511	1867.5	2135.2	1910.7
_	OsDjC17	Os02g0195800	LOC_Os02g10220	482.7	461.7	431.9	580.3	447.6	471.2	460.7	475.1	474.7	370.1	315.5	372.4	341.1	313.1	300.5	297.4	298.1	235.9	215.8	246.4	236.4	259.1	309.8	276.6	292.7	255.3	258.5	299.7	243.3	237.2	423.6	411.8	382.9	361.8	541.9	430.7
_	OsDjC18	Os02g0510000	LOC_Os02g30620	2765.5	2846	2680.1	2504.3	2825.7	3272.2	5120.4	5917.5	4753	5634.2	5479.1	5662.1	7239.6	7543.1	7170.7	6140.3	6622	6220	7196.5	7123.9	7063.5	7454.8	7046.9	6675.6	6899.3	7451.5	6959.5	5606.3	5864	6051.3	7696.2	10648.4	7030.7	8334.4	8563.2	8485.9
_	OsDjC19	Os02g0555700	LOC_Os02g35000	2.2	2.9	2.2	1	5.3	14	20.7	18.5	23.1	29.2	18.5	16	20.6	23.8	24.5	38.4	42.3	57.2	29.7	28.6	36.2	25.8	26.4	30.2	17.7	10.3	6.7	32.9	30.7	37.7	14.5	3.8	16.1	28.3	19.3	24.5
_	OsDjC2	Os01g0157800	LOC_Os01g06454	381.2	301	380.1	429	362.7	425.6	574.2	677	606	584.9	612.5	557.6	600.6	597.4	556.5	492.4	509.7	473.8	448	453.3	419.9	356.1	368.8	359.4	334.5	254.4	210.1	267.7	270.1	198.3	258.2	329.7	280.6	279.1	288.8	332.5
_	OsDjC20	Os02g0693200	LOC_Os02g46640	1404.9	1330.5	1515	1684.1	1688	1770.2	1154.3	1374.2	1258.3	1327.2	1059.7	1283.3	1473	1325.5	1414.6	1724.5	1623.3	1695.9	1790.9	1650.6	1678.7	3078.7	2351.7	2757.7	7114.9	8397.7	10807.1	7931.3	6811.7	8026.7	12743.5	17774.7	11707.5	12887.2	22437.9	15538.2
_	OsDjC21	Os02g0741100	LOC_Os02g50760	545.3	601.9	643.3	846.1	885.6	1056	1199.7	1212.1	1108.5	1131.2	1268.6	1173.7	1051.4	1008.5	1151.9	927.3	980.6	922	831.5	901.7	928.8	786.5	843.2	880.6	776.7	721.9	969.5	678.2	608.4	711.6	914.9	903.3	791.2	769.2	993.4	922.2
_	OsDjC23	Os02g0782300	LOC_Os02g54130	9148.4	9757.3	10402.3	9535.5	9070.6	9053.9	5152	5925.4	5792.1	6062.7	5649.9	6239.9	5858.4	5965	5710.5	5471	5354.6	5812.6	7283.5	6740.5	7536.2	7265.9	7651.4	6940.5	9563	9971	9873.7	7473.9	8113.5	13000.3	11887.6	15226.6	14037.2	11887.5	10936.3	11309.7
_	OsDjC24	Os03g0136800	LOC_Os03g04400	5667	5609.2	5269.2	4691.1	4575.5	3870.9	3831.9	4230.3	4030.4	3235.2	2481.7	2867.8	2418.5	2388.6	2476.3	1506	1511	1610.1	1523	1737.4	1775.1	1338.6	1432.3	1165	1438.2	1493.5	1335.4	1195.9	949.6	1064.3	1716.6	1994.8	1601.9	1291.2	1552.6	1315.6
_	OsDjC25	Os03g0198300	LOC_Os03g10180	664.1	641.9	654.6	682.8	750.2	870.7	445.9	582.7	469.1	624.5	623.4	642.7	843.3	820.3	794.6	1097.8	843.2	965.9	811.1	768.7	837	1081.6	1043.3	1017	826.9	797.9	1049.3	1000.5	1020.9	969.4	834.6	995.5	949.8	992.5	1163.2	1077.6
_	OsDjC26	Os03g0261500	LOC_Os03g15480	6969.3	7053.6	7511.8	6551.4	6648.3	6033.1	6538.1	5897.2	7061.5	7273.2	6972.9	7291.3	8132.6	7873	7542.4	9872.9	8931.3	8834.9	8619.2	7844.3	8288.9	9636.7	9272.6	9877.5	10166.9	10684.4	9146.6	8347.5	8785.1	10576.1	11789	20082.8	13143.7	13594.8	15071.4	12561.7
_	OsDjC28	Os03g0300600	LOC_Os03g18870	505.4	483.1	698.4	874.9	890.9	898.6	1026.1	935.3	1003.9	1639	1650.5	1852.6	1610.8	1659.4	1465.8	2504.7	2182.3	2519.9	2135.6	2088.2	2259.9	2136.4	2683.9	1948.2	1942.7	2202.2	2103.4	1986.8	1832	3189.3	2585.1	2454.6	2992.1	2506.3	2193.2	2281.4
_	OsDjC29	Os03g0323600	LOC_Os03g20730	0	0	0	0	0	0	0	0	0	0	0	0	0	0	0	0	0	0	0	0	0	0	0	0	0	0	0	0	0	0	0	0	0	0	0	0
_	OsDjC3	NA	LOC_Os01g17030	0	1	1.1	0	0	0	0	0	0	1	0	0	0.9	0	0	0	1.7	0	3.1	0	0.9	1	0	1	0	0	1	0.9	0	1.2	0	0	0	1.4	3.1	0.9
_	OsDjC30	Os03g0401200	LOC_Os03g28310	548.6	551.3	541	523.6	519.3	627.6	1251	1378.7	1235.2	1181.3	1302.3	1219.5	2225.5	2159.7	2071.2	1719.2	2053.6	2040	2457.8	2591.8	2236.8	2172.6	2298.9	2017.4	2358	3048	2800.1	2009.4	2067.4	1510.7	2576.4	4138.6	2786.3	3065.9	3035	2931
_	OsDjC31	Os03g0560400	LOC_Os03g36160	0	0	0	0	0	0	3	0	0	0	0	0	0	0	1.1	0	0	0	0	1	0	0	0	0	0	0	0	0	3	3.6	6.8	0	1.1	0.7	0	1.8
_	OsDJC31, DJC31	Os05g0374500/Os05g0374600	LOC_Os05g31056	1638.1	1705.4	1675.8	1559.7	2043.6	2257.2	1860.7	2059.2	2070.7	2105	2022.6	2215.5	2268.6	2245.9	2268.2	2212.7	2307.6	2253.4	2129.5	2072.4	2274.8	2253.1	2266.4	2246.3	1783.8	2624.6	2316.3	2024.4	2347.4	1648.1	2645	3446.3	2655.2	4361.5	3128.6	3622.4
_	OsDjC32	Os03g0728100	LOC_Os03g51830	3442.5	3610.5	3430.3	3394.2	3666.1	3517.1	2360.9	2494.6	2561.1	2194.7	2035.6	2177.2	1971.5	1855.6	1964.4	1492.2	1576.7	1621.4	1636.5	1811.3	1703.8	1620.4	1959.6	1510.8	2628.4	3076.2	2809.7	2055.4	2156.5	2097	3761.1	5641.9	4733.1	2963	4041.6	3698.7
_	OsDjC33	Os03g0752700	LOC_Os03g54150	3384.2	3428.4	3286.4	3220	3439.6	3206.1	4458.4	4186.2	4483.8	5392.4	5523.7	4922.6	7043.8	6959.6	7181.8	5866.4	6524.4	5879	7957.5	8406	7400.9	6079	6504.5	5949.9	5984.2	6929.6	6389.2	4663.2	5425.8	4164.8	6352.9	11118.4	7524	7560.8	7559.6	7916.3
_	OsDjC34	Os03g0761700	LOC_Os03g55360	906	834.7	745.7	697.7	663.5	694.7	597.9	841.8	773.5	772.6	598.4	675.7	1145.1	1060	1027.2	992.3	967.6	917.9	1133.3	1085	1145.7	1162.1	1117.4	1083.2	704.2	820.4	825	821	890.3	723.7	706	744.1	588.8	789.5	732.1	800.4
_	OsDjC35	Os03g0776900	LOC_Os03g56540	811	783.1	795.2	1056.1	949.3	968.4	3740.2	3374.4	3021	3621	3695.9	4309.6	4846.4	6035.3	4794.6	4060.9	4845.8	5351.1	6025.4	6230.1	5510.8	5056.2	7552.8	4616.3	10439.1	11310.5	10047.6	7781	6205.3	5276.5	18603.2	19750.5	20120.4	9249.3	14683	12659.9
_	OsDjC36	Os03g0822800	LOC_Os03g60790	465.4	447.1	426.3	268.7	329.1	274.7	526.8	590.6	552.4	393.1	391.7	379.9	342	418.1	402.9	334.7	286.8	282.8	302.8	334.1	338.3	243.6	364.7	316.6	388.4	462.8	468.6	201	410.5	108.3	1189.5	621.5	857.9	504.6	658.9	413.4
_	OsDjC37	Os03g0831000	LOC_Os03g61550	42.1	45.8	22.5	30.9	15	16.8	29.6	22	22.2	12.5	23.9	28.7	22.5	14.9	23.4	21.3	13	23.5	20.5	11.8	6.5	21.7	25.4	13.6	28.8	9.4	14.3	7.5	15.8	8.5	23.2	12.6	4.6	21	13.2	16.4
_	OsDjC38	Os03g0832900	LOC_Os03g61730	3537.6	3412.8	3017.6	2953.2	3010.6	2680.9	2513.8	2556.3	3116.3	3107	2611.2	2909.3	3290	2996.9	3224.2	3016.3	3056.6	2927.3	3244.4	3031.3	3027.5	3390.4	3238.5	3214.6	3207.2	3783	3736.4	2962.9	3228.8	2645.6	3997	5892.1	4396.2	4516.6	4875.4	4453.8
_	OsDjC39	Os03g0837400	LOC_Os03g62120	3.2	5.8	3.4	4	0.9	0.9	3	3.5	0	2.1	1.1	1.1	0.9	1	3.3	4.3	5.2	1	1	1	0	1	1	0	0	1.9	0	0	1	0	1	1.3	0	2.2	2	0.9
_	OsDjC4	NA	LOC_Os01g17040	374.7	359.4	320.5	218	253.9	209.5	353.2	312.9	327.5	257.5	220.9	214.9	344.8	317	288.3	152.4	200.4	283.8	198.4	217.8	183.5	190.9	187.9	188	247.1	264.7	337.4	203.8	226.5	236	337.5	338.6	296.7	251.6	338.6	174.4
_	OsDjC40	Os03g0837550	LOC_Os03g62130	0	1	3.4	0	0	0	0	0	0	0	0	0	0.9	0	0	1.1	0	0	1	0	0	0	1	0	0	0	0	0.9	0	0	1	1.3	0	1.4	0	3.6
_	OsDjC41	NA	LOC_Os03g62140	0	0	0	0	0	0	0	0.9	0	0	0	0	0	1	1.1	0	0	0	0	0	0	0	1	0	2.8	0	0	0	1	0	1	1.3	1.1	0	0	2.7
_	OsDjC42	Os03g0837700	LOC_Os03g62150	0	1.9	0	0	0	0	0	0	0	0	0	0	0	1	0	0	0	1	0	2	0	0	0	0	0	0	0	0	0	0	0	0	0	0	0	0
_	OsDjC43, OsERdj2	Os04g0307200	LOC_Os04g24180	11006.8	10513.1	9850.1	9375.2	9143.1	8388.1	6332.9	6998.2	7433.5	7053.2	6096	6344.2	6515.3	6026.4	6014.4	7152.9	6210.8	6663.2	5656.2	5595.4	5551.6	6477.4	6627.4	6625.9	4949.2	5480.2	6054.6	5601.6	5409	7382	7002.8	7468.7	6634	8576.5	9698.9	8523.2
_	OsDjC44	Os04g0388800	LOC_Os04g31940	1266.7	1221.4	1254	1158.6	1324.4	1388.4	5136.2	4738	4202.5	4644.8	4915.5	4538.4	7074.7	7707.6	7249.7	5660.7	6578.8	6252.7	8692.9	8678	7911.6	6411.4	6758.4	5847.6	5501.1	6585.1	5492.9	4201.9	4175.4	3606.5	6388.7	7517.9	6366	5371.4	5410.2	6037.4
_	OsDjC45	Os04g0675400	LOC_Os04g57880	158.7	188	214.8	150.3	85.8	82.9	76	70.5	97.2	44.8	53.3	66	46.9	27.7	41.2	22.4	25.9	30.6	26.6	20.7	16.7	14.4	22.3	15.6	13	12.2	10.5	7.5	9.9	17	17.4	15.2	23	8	6.1	20.9
_	OsDjC46	Os04g0687300	LOC_Os04g59060	317.5	393.5	419.5	420	434.4	488.9	350.2	411.7	426.5	573.4	513.5	533.1	493.8	400.2	458.5	509.5	524.4	519.7	415.3	347.9	368	477.9	459.2	427.6	301.9	259.1	262.3	355.1	361.1	360	318.2	238.8	300.1	427.7	359.9	422.5
_	OsDjC47	Os05g0106500	LOC_Os05g01590	25.9	33.1	38.2	71.7	62.8	87.5	82.9	104.9	46.3	95.9	66.4	88.3	95.6	83.2	96.8	66.1	95	95	79.8	95.6	81.6	77.4	63	81.8	40.9	25.3	39	73.3	46.5	53.5	87	44.2	104.6	71.8	46.8	60
_	OsDjC48, DjC48	Os05g0364500	LOC_Os05g30130	1283.9	1215.5	1180.9	1165.6	1193.4	983.3	1213.5	1416.6	1387.9	1301.2	1214.2	1250.3	1690.4	1533.6	1531.4	1486.8	1340	1393.7	1229.4	1270.3	1271.8	1314.9	1245.4	1211.8	952.3	1262.6	1165.3	1041.8	1161.3	1029	1081.2	1618.3	1239.6	1456.5	1433.6	1520
_	OsDjC49	Os05g0374600	LOC_Os05g31062	3019.2	2746.6	2944.4	2428.7	2642.5	2578.4	1246.1	1456.2	1578.5	1644.2	1580.8	1838.8	1847.9	1908.1	1818.6	1907.9	1937.8	1854.2	1815.5	1808.3	2003.2	1800	1990	1862.5	1676.1	2317.7	2016	1897.6	1997.2	2109.1	2512.5	2875.3	2609.2	3834.4	3060.4	3000.1
_	OsDjC5	Os01g0355500	LOC_Os01g25320	1443.7	1462.9	1467.7	1360.6	1660.5	1607.2	2973.6	2227.5	2637	2799.4	2998.5	2684.7	2280.8	2355.9	2511.9	1920.6	2240.2	1960.4	1525	1718.6	1628.7	1270.5	1582.7	1331.6	946.7	1213.8	1050.3	897.1	1089.1	834.4	1347.2	1715.6	1365	1465.9	1250.6	1463.7
_	OsDjC50	Os05g0529700	LOC_Os05g45350	216	226.9	290.2	469.8	511.3	675.1	139.1	136.6	114.7	141.8	224.1	197.9	152.7	196.2	165.8	167.3	172.8	139.9	222	250.3	187.2	173.4	201.1	219.2	407.9	337.9	376.4	158.8	172.1	389.2	602.5	774.4	695.7	267.5	467.7	367.1
_	OsDjC51	Os05g0543700	LOC_Os05g46620	3388.5	3548.2	3369.6	3372.3	3467.9	3318.7	4294.6	3697	4366.3	4334.1	4443.3	4346.9	3328.4	3196	3439	2906.5	2960.7	2859.9	2738.1	2726.8	2811.5	2205.6	3008.9	2115.8	2213.1	2527.9	2159.5	1759.5	1771.7	1536.2	3418.7	3832.9	2981.8	2395.3	2827.6	2832.9
_	OsDjC52	Os05g0579900	LOC_Os05g50370	4797.7	5091	4691.1	4070	4541	4388.7	9362.7	4283.2	8911.1	8893.4	9667.9	8555.4	9679.7	8589.3	9596.9	7474.7	7614.7	7543.3	8249	7853.1	8336.2	8030.7	7768.2	7923.4	5362.6	6376.7	7231.3	6624.6	7534.8	5237.6	7056	5136.6	6006.1	9406.6	7132.6	9109.2
_	OsDjC53	Os06g0195800	LOC_Os06g09560	3511.6	3477.1	3497.8	3042.8	2416.9	2173.4	1963.3	1848.5	2103.1	2934.9	2161.8	3143.4	3665.7	3640.8	3048.4	4527.7	3758.1	4210.7	5507.8	5322.5	5039.9	5040.7	7685.9	4485.8	9992.2	11962	10152.2	7221.2	5681	7562	18809.2	20700.6	21010.4	8712.1	15296.1	10561.1
_	OsDjC54	Os06g0237800	LOC_Os06g13060	393.1	455.8	454.4	496.7	509.6	543.8	446.9	496.3	495	460.8	441.7	458.6	412.3	386.4	445.2	457.2	414.7	488	395.8	408	484.8	524.3	407.4	488	401.4	330.4	384	538.3	621.2	617.9	536.7	238.8	438.1	602.5	532.8	596.9
_	OsDjC55	Os06g0535300	LOC_Os06g34440	5280.4	5206.9	4809.2	4809.6	5235.5	5218.4	3852.6	4470	4345.9	4487.4	3718.7	3911.7	3942.2	3705.2	3886.4	3830.6	3867.8	3579.7	3572.7	3473.7	3586.4	4222.3	4025.8	4232.5	3376.3	4047.7	4173.6	4155.9	4170.5	3623.5	5283.3	5102.5	4375.5	6985.2	7033.9	6473.5
_	OsDjC56	Os06g0650900	LOC_Os06g44160	62.6	61.4	85.5	107.5	122.1	81	769.5	624.1	514.4	314.9	344.9	465	921.1	897.6	633.3	318.7	474.3	540.1	851	810	668.3	407.7	750.7	406.2	657.8	661.8	620.7	355.1	288.8	356.4	874.3	1046	972.8	385.7	595.8	349.8
_	OsDjC57	Os07g0124800	LOC_Os07g03270	844.4	836.6	737.8	812.2	700.7	734.7	540.7	650.5	646.8	634.9	594	637.4	580	569.6	593.2	620.3	584	525.8	538	561.7	470.9	668.8	552.6	641	571.4	427.1	542.7	470.6	574.7	621.6	545.4	540.7	538.2	546.6	637.5	633.3
_	OsDjC59	Os07g0470800	LOC_Os07g28800	717	643.8	648.9	543.5	587.4	522.4	632.4	705.2	657.9	634.9	479.8	499.1	581	548.8	533.1	548.9	569.3	455.4	397.9	410.9	380.1	346.8	390.1	415.9	176.5	173.7	173	170	219.6	187.3	217.6	140.2	261	207.3	148.4	159
_	OsDjC6	Os01g0375100	LOC_Os01g27740	4981.3	4942.9	4845.2	4233.2	4296	4205.2	3099.9	4428.6	4827.1	4380	3230.2	3907.4	3779.1	3707.2	4047.8	3697.4	3688.1	3568.5	3236.2	3237.2	3433.5	3836.3	3527	3704.5	2620	2739.2	3263	2900.9	2748	2901	3688.5	2901.8	3026.6	3766.3	3649.2	3427.1
_	OsDjC60	Os07g0626400	LOC_Os07g43330	436.3	435.4	417.3	550.4	470.6	554.1	811	737.8	756.9	739.2	688.7	675.7	761.8	755.9	771.3	681.1	716.2	694.3	717	777.5	738.8	744.1	751.7	697.5	858.5	800.7	831.7	642.5	638	855.1	953.6	1414.9	1079.8	862.7	1026.9	960.3
_	OsDjC62	Os08g0452900	LOC_Os08g35160	102.6	77.9	84.4	47.8	30.1	29.8	3580.3	3131.1	2894.2	4109.9	4300.8	3400.9	2593.7	2775.9	3184.1	2723.2	2776.7	2493.3	3582.9	3430.4	3583.6	2004.3	3023.2	1943.3	1766.2	1682.2	1184.3	1205.2	1157.4	754.1	2391.6	2049.1	2320.6	1376	1474.3	1430.1
_	OsDjC63	Os08g0474600	LOC_Os08g36980	736.5	698.3	767	746.5	652	625.8	649.2	714.9	679.1	682.9	713.7	645.9	814.3	762.8	761.3	966.7	834.6	795.4	793.7	748	670.2	735.9	679.6	697.5	576	487.2	506.6	607.8	563.8	583.8	550.3	598.8	681.9	780.8	748.3	797.7
_	OsDjC64	NA	LOC_Os08g37270	74.5	54.5	77.6	68.7	75.2	76.4	245.7	199.2	265.5	242.9	236.1	228.8	227.7	267.5	286	213.2	294.6	303.2	223	260.2	235.4	245.6	239.7	223.1	228.6	270.3	209.1	211.4	197.8	239.6	175	233.7	174.8	213.1	195.2	129
_	OsDjC65	Os08g0522600	LOC_Os08g41110	3505.2	3196.6	3198.6	2768.1	2700	2250.7	3114.7	3201.6	3391.1	3658.5	3515.3	3318.9	3391.2	3577.4	3393.4	3687.8	3583.6	3506.2	3716.9	3802.9	3881.2	3528.7	4370.2	3436.7	3739.5	4840	3878	3712.5	3890.5	3606.5	6003.8	7155.4	6943.3	5578.7	5776.2	5701.2
_	OsDjC66	Os08g0548400	LOC_Os08g43490	48.6	49.7	50.6	68.7	60.2	98.7	2562.2	1916.4	2389	2753.5	2614.4	2596.4	1605.2	2112.2	1717.3	1500.7	1603.5	1891.9	1262.2	1395.4	1253.3	1513.1	1269.8	1225.4	1559	1122.7	955.2	1065.3	991.2	1582.5	1364.6	2001.1	1639.8	1142.6	1295.4	1102.1
_	OsDjC67	Os09g0368800	LOC_Os09g20320	0	0	0	0	0	0	0	0	0	0	0	0	2.8	5	0	0	0	2	4.1	3.9	2.8	0	0	0	0.9	2.8	2.9	2.8	0	0	1	3.8	0	0.7	1	0
_	OsDjC68	Os09g0460000	LOC_Os09g28590	236.5	201.6	240.7	369.3	375.1	466.5	478.5	486.6	453.4	671.4	777.9	750.2	850.8	784.6	845.8	1531.6	1199.1	1135.4	834.6	820.9	811.1	1189	1113.4	1282.9	597.4	703.1	562.7	922.5	1124.7	956	628.6	548.3	719.9	1455	918.1	1176.6
_	OsDjC69	Os09g0463700	LOC_Os09g28890	184.7	170.4	141.7	157.3	169	203.9	470.6	434.6	383.1	420.2	397.1	343.7	567.9	552.8	617.7	584.1	658.3	622.8	589.1	555.8	570.1	685.3	603.4	655.6	406	469.4	528.5	480	519.3	703	469	351.2	399	503.9	470.8	556
_	OsDjC7	Os01g0512100	LOC_Os01g32870	3755.7	4232.9	4008.4	4297.9	4227.9	4108.4	3006.1	3343.5	3323.5	3782.6	3383.6	3521.1	3367.7	3101.9	3323.3	3999	3334.8	3458.2	2877.2	2971.2	2970	3292.4	3088.2	3717.2	2829	3179.4	3029.2	2777.8	2905.3	2896.1	2932.3	4275	2926.6	3595.9	4151.4	3961.3
_	OsDjC70	Os09g0493800	LOC_Os09g32050	377.9	361.3	380.1	369.3	366.3	366.9	435.1	443.4	398.8	438.9	387.3	392.7	591.3	620.2	611	673.6	650.5	597.3	711.9	682.9	683.2	637.8	643	694.5	507.3	507.8	451.5	456.5	524.3	356.4	530	430.8	470.3	607.5	475.8	586.9
_	OsDjC71	Os10g0124600	LOC_Os10g03610	1.1	0	1.1	4	1.8	3.7	1	0	2.8	1	1.1	2.1	0	2	0	1.1	2.6	1	0	0	0.9	0	1	1	0	0.9	0	0	0	0	0	0	0	0	0	0
_	OsDjC72	Os10g0188200	LOC_Os10g11012	0	4.9	1.1	0	0.9	0	2	0	0.9	0	0	0	0	0	0	0	0	0	0	1	0	0	0	0	0	0.9	0	0	0	2.4	0	0	3.4	1.4	1	0.9
_	OsDjC73	Os10g0507800	LOC_Os10g36370	4767.5	4650.8	4408.8	4098.9	3982.8	3587.9	2032.4	2385.3	2742.5	2752.5	2428.4	2618.8	2499.1	2428.2	2438.5	2824.5	2648	2397.3	2475.2	2403.5	2437	2644.2	2574.2	2621.3	2205.6	2350.5	2462.7	2550.5	2454.2	2028.9	2871.3	2834.9	2659.8	3235.6	3113.3	2956.5
_	OsDjC74	Os10g0575200	LOC_Os10g42439	4906.8	5489.4	5216.3	4546.8	5332.8	5164.3	4529.4	5006.9	4903.9	5145.3	5189.7	5286.5	8161.7	7303.4	8105.6	9222.7	8955.5	8669.4	10158.6	9647.7	8898.8	7848	8711.9	8634.5	7100	9159	8495.5	6692.3	7604	4965.1	8645.9	11585.8	9389.2	10272.2	9422.3	10430.3
_	OsDjC75	Os11g0573800	LOC_Os11g36520	0	0	0	0	0	0	0	0	0	0	0	0	0	0	0	0	0	0	0	0	0	0	0	0	0.9	0	0	0	0	0	0	0	0	0	0	0
_	OsDjC76	Os11g0578100	LOC_Os11g36960	544.2	641.9	553.3	529.5	645.8	784.1	579.1	654.9	529.2	524.4	500.5	442.7	689.7	677.6	603.2	384.8	425.1	346.1	522.7	592.3	570.1	380.8	335.2	381.9	288	313.5	377.3	230.2	220.6	167.9	459.4	351.2	319.7	240.7	274.5	314.4
_	OsDjC77	Os11g0578500	LOC_Os11g37000	28.1	29.2	40.5	27.9	35.4	30.7	27.6	29.1	20.4	17.7	14.1	17	12.2	4	15.6	5.3	10.4	12.3	2	4.9	14.8	17.5	14.2	20.5	17.7	6.6	22.8	16.9	10.9	49.9	40.6	16.4	4.6	18.1	16.3	16.4
_	OsDjC78	Os11g0661200	LOC_Os11g43950	1285	1630.4	1465.5	1410.4	1496.9	1463.8	2416.2	2202	2162.3	1934	2281.5	2137.8	1863.8	1748.6	1862	1404.8	1725.3	1591.8	1159.9	1373.7	1428.4	1043.4	1126.6	1077.4	898.4	874.9	922.9	618.1	705.3	476.8	1141.2	909.6	997	1002.6	897.8	801.3
_	OsDjC79, OsERdj7	Os12g0258200	LOC_Os12g15590	1426.5	1354.8	1425	1411.4	1441.1	1620.3	1141.5	1339	1284.3	1521.2	1286	1367.4	1253.8	1098.7	1230.9	1291.8	1264.8	1221.1	1018.7	987.4	999.3	1089.9	971.1	1088.1	836.2	705	781.3	887.7	826	714	1042.5	818.6	845.2	1109.2	1231.3	1180.2
_	OsDjC8	Os01g0521500	LOC_Os01g33800	5607.6	5176.7	5363.7	4602.5	4501.2	3975.2	3382	3287.1	3949.9	3379.1	2587.2	2973.1	2566.6	2451	2521.9	2337.4	2114.9	2136	1811.4	1908.8	2058.8	2265.4	2180	2189.8	1794	2073.6	2235.6	2042.3	1990.3	2269.7	2596.7	2565.8	2074.5	3210.2	3255.7	3116.4
_	OsDjC81	Os12g0502700	LOC_Os12g31840	2629.4	2666.8	2553.1	2274.4	2468.2	2115.6	2598.7	1688.9	2434.3	2524.1	2159.7	2247.4	2040.9	2113.2	2269.3	1646.7	1820.3	1754.1	1655.9	1953.2	2057.9	1699.9	1838.7	1800.2	1719.7	2028.6	1802.1	1751	1909.2	1535	2249.5	2794.4	2044.6	2821.6	2597.8	2226
_	OsDjC82, DjC82, XB21	Os12g0548200	LOC_Os12g36180	5194	5457.2	5035.2	4208.4	4664	4624.3	4036.1	3924.4	4282.1	5093.1	5127.7	5010.9	5676.6	4820.7	5347.7	6811.8	5936.9	6150.6	5790.1	5485.1	5776.8	6077	5411.4	6171	4131.6	5018.4	5342.7	4486.6	5153.8	5665.7	5134.3	5500.4	5148.3	7191.8	6332.4	6693.4
_	OsDjC83	Os12g0612400	LOC_Os12g41820	815.3	838.6	833.4	955.5	1004.1	1111.8	1449.3	1495.9	1523	1765.1	1837.6	1631.3	1771	1723.8	1780.7	2320.3	1889.4	1926.7	1850.3	1850.7	1789	1790.7	1799.1	1775.8	1389.9	1503.8	1143.4	1263.5	1600.5	1007.1	1417.8	1423.7	1399.5	1963.2	1607.5	1761.7
_	OsDjC9	Os01g0556400	LOC_Os01g37560	6784.6	6590.9	6307.3	6003	5877.8	5613.2	5987.6	6200.4	6120.6	6634.1	6358.2	6547.4	6458.1	6356.3	5859.7	7088.9	6710.2	6562.1	6062.2	5787.6	5726.8	6676.6	6187.5	6583	5522.4	6705.2	6211.5	5900.4	6245.8	8019.4	7164.3	10081.2	8225.5	9701.7	9646	9707
_	OsDNLZ1, DNLZ1	Os06g0724400	LOC_Os06g50870	3728.7	3608.6	3350.5	2746.2	2432	1915.4	2891.7	2646.2	2882.2	1909	1680.9	1779.2	1803.8	1688.1	1711.7	1253.4	1241.5	1252.8	1301	1341.2	1182.8	1437.7	1337.9	1313.1	2337.6	2663.1	2703.2	2305.3	2008.1	2758.7	3382.9	5505.5	3921.3	3251.5	5507.8	3822.3
_	OsDof1, Dof1, OsDof-1, OsDof6, Dof6	Os01g0865800	LOC_Os01g64590	0	1.9	0	0	0.9	0	24.7	9.7	34.2	10.4	5.4	13.8	8.4	1	6.7	5.3	6	7.1	9.2	4.9	14.8	7.2	5.1	5.8	8.4	6.6	1	2.8	3	3.6	1.9	6.3	6.9	0	2	0
_	OsDof4, Dof4, OsDof-4, Dof-4, OsDof3, Dof3	Os01g0277500	LOC_Os01g17000	167.4	140.3	171	155.3	122.1	114.5	250.6	258.3	207.3	151.2	145.8	201.1	269.9	254.6	278.2	260.1	235	222.6	254.7	262.1	239.2	252.9	223.5	201.6	125.4	92.9	81.7	149.4	145.4	166.6	164.4	103.6	129.9	142.1	125.1	136.3
_	OsDof5, Dof5, OsDof-5, OsDof4, Dof4	Os01g0673700	LOC_Os01g48290	52.9	37	54	21.9	29.2	32.6	330.5	211.6	274.8	278.4	258.9	257.5	312	372.5	321.6	250.5	413.8	393.1	429.6	413.9	459.8	301.4	506.9	302.9	580.7	579.2	492.4	501.6	294.8	107	508.7	518	641.7	469.8	513.5	355.2
_	OsDOG1L-1	Os01g0306400	LOC_Os01g20030	1001	946.7	1318.1	1324.8	1784.4	1560.7	4144.7	3245.7	3992.5	4334.1	4923.2	3362.6	1589.2	2665	2310.5	1435.7	1887.7	1955.2	1079.1	1780.7	1164.3	794.7	438.8	841.6	569.5	435.6	528.5	430.2	521.3	577.8	560	620.3	447.3	382.8	359.9	146.3
_	OsDOG1L-2, DOG1L-2	Os01g0159000	LOC_Os01g06560	552.9	339.9	284.5	348.4	212.3	157.4	17932.2	15540.7	14976.2	14492.2	13930.6	12967.2	19165.4	21528.8	21465.4	10125.5	15321	15156	20032.8	21763.9	20138.3	15558.8	16830.5	14820.1	21510	23177.7	23074.1	17688.9	16101.3	24735.6	28707.5	31159.5	27053.3	18593.6	29166.8	22787.6
_	OsDOG1L-3	Os05g0560200	LOC_Os05g48650	10228.3	11081	15797.4	14808.9	17612.1	12120.3	7539.5	5473.2	6671.1	4040.1	4175.7	2960.3	2966.7	5155.6	3373.3	2059.2	1932.6	2410.6	2114.2	3898.5	2769.8	1751.5	852.3	1647.2	2388.7	1724.4	1709.9	1398.8	1471.9	4869	3104.4	3034.5	2067.6	1574.7	1466.2	636
_	OsDPK1, DPK1, MKKK32, OsMKKK32, MAPKKK32	Os08g0224100	LOC_Os08g12750	9892.4	9506	10583.4	11214.7	13062.2	12730.2	4459.4	4991.9	5351.7	5180.7	5610.8	5454.6	3313.4	3018.6	2990.5	3456.5	2863.9	2945.6	2238.9	2336.5	2349.9	3132.4	2931.7	3013.9	1923.2	2426.6	2520.7	2807.9	2737.1	3793.8	2932.3	2631.5	2756.4	3706.8	4238.9	4073.1
_	OsDPK2, stk	Os02g0174200	LOC_Os02g07790	5889.5	5315	4856.4	4097.9	3644	3048.7	5136.2	4934.6	5007.5	4493.6	4045.1	4080.8	4123.9	4426.4	4268.1	3141	3460.9	3412.2	3724.1	3827.5	3673.6	3556.6	3762.7	3342.2	4636.1	5513.1	4960.6	3784.8	3613.6	3825.4	6857.7	9443.2	7712.6	6111.6	8434	7301.2
_	OsDPK3	Os06g0663400	LOC_Os06g45300	4567.7	3641.7	3520.3	3044.8	3038	2938.8	4313.4	4552	4428.3	4052.6	4074.5	4006.4	4706.8	5126.8	4755.6	4273	4636.7	4506.8	5196.9	4968.7	5179.9	4736.3	5288.5	4711.8	5048.6	6127.9	5447.3	4741.1	4416.8	4827.7	7228.1	9171.6	7860.9	6875	7270.9	6498.9
_	OsDPK4	Os04g0608900	LOC_Os04g51950	1281.8	1164.9	1076.3	1372.6	1391.6	1407.9	3539.9	3599.1	3317	3148.7	3540.3	2951.8	3219.7	3382.2	3249.8	3432	3056.6	2827.2	3506.2	3363.4	3962.8	2869.2	2622.9	2673.9	2411.9	2491.3	2595.8	2687.6	2333.5	2897.3	3062.8	3141.8	2823.1	3590.8	4160.6	3766.9
_	OsDREPP1, DREPP1, RS1	Os01g0233000	LOC_Os01g13210	16.2	15.6	13.5	10	6.2	7.4	101.6	58.2	85.1	79.2	80.5	104.3	154.6	165.4	153.6	121.5	158.1	138.9	207.6	192.2	197.4	160	177.8	162.7	396.7	320.1	278.5	243.3	226.5	250.6	320.1	421.9	315.1	327.7	359.9	359.8
_	OsDRF1, OsFbox209, Os_F0001, OsFBX133, FBX133	Os04g0431200	LOC_Os04g35190	945.9	948.7	983	1111.8	1120	1163	1272.7	1200.6	1259.3	1293.9	1104.3	1185.4	1484.3	1475.1	1430.1	1257.7	1259.6	1279.3	1337.8	1529.4	1466.5	1302.5	1664	1341.3	1693.7	2077.4	1903.8	1495.5	1583.7	1460.8	3249.5	3699	3448.7	2472.9	3133.7	2881
_	OsDSHCT	Os11g0176200	LOC_Os11g07500	2729.8	2346.3	2397.8	2161.9	2386.9	2269.3	1526.3	1853.8	1933.8	2082.1	1851.8	2020.7	2729.6	2443.1	2735.6	3090.9	2760.3	2699.6	2694.1	2674.5	2647.4	2694.8	2701.1	2912.6	1521.8	1671.8	1539.8	1896.6	1910.2	1559.4	1709.8	1440.2	1768.6	2169.1	1675.6	1732.6
_	OsDsPTP1, OsPP6	Os01g0390900	LOC_Os01g29469	455.7	388.6	407.1	531.5	560.9	635.1	332.5	317.3	359	399.3	312.3	265	637.2	409.2	477.5	750.4	855.3	767.8	422.4	456.3	560.8	880.4	685.7	841.6	552.8	597	527.5	768.4	631.1	819.8	652.8	601.3	634.8	854	883.6	737.8
_	OsDSR1	Os01g0778100	LOC_Os01g57020	84.2	74	103.5	243.9	295.5	176	53.3	26.4	62	50	96.8	145.8	68.4	66.4	22.3	113	83.8	103.1	24.5	53.2	51	76.4	76.2	67.2	51.1	14.1	34.2	113.7	47.5	177.6	37.7	36.6	65.5	71.8	45.8	55.4
_	OsDSR-1, DSR-1	Os10g0177200	LOC_Os10g09850	8283.5	8473.6	10903.9	17604.8	17464.4	23817.8	3446.2	3233.3	3684.4	3930.6	4766.5	5895.1	5428.3	4725.6	4468.5	4172.8	3632	3148.8	6342.5	6369	6644.5	5070.7	7021.5	5382	10951.9	10964.1	12218.6	5364	8426.1	10424.1	19603.2	22805.2	23531.1	8272.7	13831	10343
_	OsDSR3	Os01g0975000	LOC_Os01g74370	9.7	12.7	6.7	16.9	21.2	38.2	155.9	138.4	141.6	213.7	290.5	223.5	227.7	242.7	261.5	319.8	321.4	250.1	293.5	245.4	341.1	219.8	224.5	288.3	247.1	277.9	293.7	164.4	150.4	120.4	234	190.8	212.7	131.9	133.2	170.8
_	OsDSR4	Os03g0192300	LOC_Os03g09200	174.9	157.8	145.1	161.2	175.2	156.4	658.1	526.3	548.7	468.1	403.6	285.2	345.8	331.9	363.9	199.3	222	252.2	400.9	334.1	361.5	220.9	231.6	224	172.8	156.8	152.1	184.1	127.6	139.9	232.1	190.8	172.5	151.5	151.5	89.9
_	OsDSR5	Os03g0692400	LOC_Os03g48600	281.8	253.2	272.2	334.4	282.2	304.5	265.4	225.7	206.3	196	219.8	196.9	193	221.9	240.4	181.2	167.6	171.5	178	199.1	169.6	116.6	160.5	157.8	129.1	84.5	108.4	119.3	92	98.5	129.6	74.5	146	120.3	81.3	96.3
_	OsDSR6	Os08g0561600	LOC_Os08g44760	238.6	233.8	272.2	256.8	230	271.9	402.5	386.1	365.5	308.6	249.1	292.6	439.5	387.4	406.2	342.1	368	404.3	385.6	373.5	399.5	434.5	330.1	434.5	425.5	303.2	532.3	486.6	532.2	555.9	531.9	246.3	489.9	581.4	505.3	773.2
_	OsDSR7	Os09g0571000	LOC_Os09g39750	2.2	1.9	1.1	1	1.8	0	4.9	4.4	3.7	1	4.4	2.1	2.8	1	1.1	1.1	1.7	0	2	1	0.9	1	4.1	3.9	1.9	0.9	1	0.9	0	1.2	5.8	3.8	2.3	2.9	4.1	3.6
_	OsDUF26, CRRSP, OsCRRSP55, CRRSP55	Os03g0277600	LOC_Os03g16950	1.1	1.9	0	0	1.8	0	59.2	76.7	93.5	195	166.5	193.7	927.7	590.5	1340	12143.1	6838.9	10514.4	2565.2	1054.4	4591.2	14078.8	17063.2	24559.2	12186.7	12899.8	5002.4	23516	19629.8	24862.1	11433.1	7976.5	11786.8	44386.2	18276.3	25555.1
_	OsDUR3, DUR3	Os10g0580400	LOC_Os10g42960	19.4	33.1	30.4	7	0.9	4.7	24.7	34.4	45.3	8.3	25	17	45.9	55.5	53.4	21.3	37.1	48	77.7	71.9	84.4	38.2	47.7	52.6	131.9	72.3	48.5	54.5	42.5	14.6	55.1	99.8	41.4	37.7	53.9	23.6
_	OsDW1-01g	Os01g0103800	LOC_Os01g01390	658.7	804.5	961.6	1298.9	1235	1358.6	936.3	1040.2	980.8	1248	1159.8	1261	1802.9	1817.9	1665	1985.7	1973.2	1850.1	2261.4	2023.1	1848.4	1991.9	1400.9	1933.6	827.8	846.7	886.8	1158.3	1098	1289.3	888.8	581.1	811.9	1246.2	1257.7	1135.7
_	OsDW1-03g	Os03g0270700	LOC_Os03g16400	1462.1	1533	1729.8	2083.3	2069.3	2171.5	4781	4805	4258	4165.2	4622.9	3986.1	5463	5817.4	5563.6	5504	5897.2	5560.5	6549.1	6670.6	5891.8	5452.6	5070.1	5196.9	4107.4	4706.7	4537.6	4213.2	4069.6	4521.2	4911.9	5643.2	4449.1	5453.3	5849.4	5246
_	OsECS, ECS, GSH2, OsGSH2	Os05g0129000	LOC_Os05g03820	11015.5	10516.1	10455.1	7551.8	8407.1	7440.2	5430.2	5651.2	5868	7799.7	7586.5	7171	5060.1	4858.4	5702.7	7530.2	8208.2	6885.7	5655.1	5497.9	5362.5	7048.2	7730.6	7009.7	6543.5	7798.8	6230.5	7999	8063	8408.6	9573.3	9222.1	9184.5	14432.2	10280.5	12362.8
_	OsEE1, OsENO1, ENO1, OsEno7, Eno7, OsEno4, Eno4	Os10g0167300	LOC_Os10g08550	12854.4	13888	14450.1	13808.6	13935.4	13619.5	34582.9	36092.7	34168.7	62104.8	59834	57177.6	76467.8	75556.3	72264.7	169062	125878	131580	120112	96611.6	99385.3	143865	116181	140325	74252.7	70780.7	62738.1	103680	121159	134278	65964.1	87606.6	101869	146991	108750	115747
_	OsEFCAX1, OsNCX1, OsNCX1.1, OsNCX1.2, NCX1, OsNCL1, NCL1	Os01g0212400	LOC_Os01g11414	185.7	207.5	205.8	181.2	152.2	159.2	427.2	461	529.2	440	425.4	506.5	534.1	640	554.2	522.3	508.9	702.5	680.2	643.5	635	523.3	633.9	517.3	601.1	389.6	454.3	558.9	490.6	688.5	876.2	595	952.1	730.1	708.7	638.7
_	OsEFCAX2, OsNCX4, OsNCX4.1, OsNCX4.2, NCX4, OsNCL2, NCL2	Os02g0247800	LOC_Os02g14980	397.4	434.4	791.8	1863.3	2459.4	3529.2	440	490.1	461.7	685	956.3	906.6	722.5	646.9	668.9	691.7	761.1	670.8	463.3	667.2	551.5	523.3	535.4	568.9	736.8	591.4	727.1	341.9	444.2	599.7	1045.4	1206.5	1123.5	654.7	667	657.8
_	OsEGL2	Os01g0942300	LOC_Os01g71474	511.8	377.9	554.5	1124.8	1289.9	978.7	230.9	85.5	286.8	430.6	632.1	879	214.6	252.6	60.1	479.6	270.4	366.5	118.6	193.2	121.4	233.3	278.3	222.1	262	34.7	109.3	348.5	120.7	268.8	97.7	65.7	139.1	156.6	136.2	144.5
_	OsEIN2.2, EIN2.2	Os03g0700800	LOC_Os03g49400	1138.2	1418.1	1824.3	3446.9	4529.5	5584.3	3410.6	3392.9	2986.7	2999.6	3459.8	3118.9	2832.7	3019.6	3125.2	2111.4	2553.8	2207.4	2311.6	2276.4	2454.6	2066.3	1903.7	1884.9	1135.3	1245.7	1704.2	1311.4	1304.8	1100.8	1373.3	926	1106.2	1426	1212	1607.2
_	OsEIN2.3, EIN2.3	Os07g0157401	LOC_Os07g06300	0	0	0	3	0	0.9	0	0	0	0	0	0	0	0	0	0	0	0	0	0	0.9	1	1	0	0	0	0	0	0	0	0	0	0	0.7	0	0
_	OsEIN2.4, EIN2.4	Os07g0156732	LOC_Os07g06190	0	0	1.1	0	1.8	1.9	1	0	0.9	2.1	1.1	1.1	2.8	2	3.3	0	0	3.1	2	3.9	2.8	1	1	1.9	2.8	0	3.8	0.9	2	0	1	2.5	0	2.9	3.1	1.8
_	OsEno1, Eno1	Os09g0375000	LOC_Os09g20820	249.4	340.9	329.5	498.7	514	572.7	197.3	239.8	194.3	297.1	263.3	327.7	243.6	185.3	169.2	527.6	450.1	348.2	157.5	143.9	183.5	332.3	247.9	351.7	194.2	77.9	97.9	195.4	227.5	212.9	204.1	56.8	193.2	192.1	121	144.5
_	OsEno2, Eno2	Os03g0248600	LOC_Os03g14450	4661.7	5509.8	5410.9	5165.9	5385	5291	5922.5	6473.7	5905.9	5672.8	5517.2	5527	5378.7	5755.9	5907.5	5361.2	5550.8	5303.2	5787.1	5764.9	5677.6	5161.5	4950.2	4267.6	4520	3454.5	3417	4062	4399	3500.6	5515.4	3855.6	5861.2	4831.3	4062	4292.9
_	OsEno3, Eno3	Os03g0266200	LOC_Os03g15950	1413.5	1423	1400.2	1436.3	1371.2	1319.5	1324	1153.9	1334.2	1380.4	1282.7	1294	1844.1	1916	2034.5	1905.7	1748.6	1788.8	2551.9	2686.4	2597.4	2003.3	2527.4	1924.8	2754.7	3127.8	2718.4	2140	2152.5	1525.3	4370.3	4249.8	4617	2678.1	2885.6	2375
_	OsEno5, Eno5	Os06g0136600	LOC_Os06g04510	14	14.6	9	12.9	2.7	7.4	6.9	8.8	6.5	3.1	4.4	3.2	12.2	10.9	11.1	9.6	18.1	14.3	15.3	8.9	6.5	20.6	11.2	22.4	0.9	0	1.9	1.9	1	2.4	9.7	3.8	2.3	0.7	6.1	4.5
_	OsENOD93	Os06g0141600	LOC_Os06g04940	520.5	1.9	7.9	198.1	80.5	41.9	3503.4	3332.9	3080.2	4673	4750.2	4810.8	7986.5	7308.4	7273.1	5906.9	6839.7	6937.8	9081.6	8008.8	9341.9	7464.1	5147.3	5615.7	3367.9	3638.4	2853.4	3014.5	4046.8	8647	3446.8	3182.3	3863.8	2620.8	2713.7	4606.4
_	OsENOD93	Os06g0141700	LOC_Os06g04950	10.8	6.8	2.2	3	2.7	2.8	698.5	607.3	720.8	1185.4	1108.7	894.9	545.4	621.2	553.1	753.5	512.3	675.9	686.3	479.9	569.2	561.5	517.1	528.9	154.2	211.2	75.1	493.2	649.9	644.7	176	77.1	304.7	730.1	429.1	560.6
_	OsENOD93	Os06g0142300	LOC_Os06g05000	680.3	5.8	28.1	151.3	24.8	28.9	17933.2	16175.4	19058.4	22717.3	22439.8	19767.9	8485	11367.2	10447.2	10064.7	8625.5	9830.3	6890.7	7293.4	6837.3	7162.7	5451	5759.9	2426.7	2406.9	1386.8	4654.7	4835.2	5641.4	3683.7	2001.1	3705.1	4123.7	3406.1	4917.1
_	OsENOD93, ENOD93	Os06g0142400	LOC_Os06g05020	750.5	24.3	14.6	272.7	136.2	92.2	29820.6	29033.7	30724.9	39297.9	39743.2	33598.1	22752.4	26453.5	24240	22269.7	21949.9	22962.7	18303.2	19776.2	18586.5	17768.5	13729.2	13576.2	9353	6479.9	4628.9	12181.2	12919	14234.9	9305.5	5561.1	10014.8	11388	9585	13227.7
_	OsEnS-10	Os01g0601000	LOC_Os01g41720	316.4	357.5	490.4	763.4	1083.7	1054.1	140.1	152.5	155.4	126.2	167.6	144.7	79.6	134.7	91.3	57.6	63.1	66.4	67.5	78.8	77.9	42.3	56.9	38	59.5	31.9	92.2	16.9	33.6	37.7	103.5	126.3	57.5	21.7	41.7	39.1
_	OsEnS-101	Os07g0222000	LOC_Os07g12080	429.8	317.5	418.4	1364.6	1229.7	851.1	307.8	106.7	419.1	676.7	1067.3	1228	328	251.6	93.5	749.3	481.2	653.5	193.3	318.3	200.2	485.1	455.1	382.8	330.8	50.7	158.7	591.8	250.3	721.3	138.3	132.6	246.1	361	359.9	258
_	OsEnS-102	Os07g0240600	LOC_Os07g13634	7.6	6.8	3.4	7	8	9.3	3	8.8	4.6	10.4	2.2	6.4	7.5	11.9	6.7	2.1	15.6	6.1	9.2	12.8	5.6	7.2	10.2	8.8	11.1	1.9	6.7	7.5	4.9	4.9	3.9	0	3.4	8	8.1	1.8
_	OsEnS-105	Os07g0421600	LOC_Os07g23960	45.4	26.3	79.9	66.7	142.4	363.2	13.8	16.7	7.4	16.7	60.9	40.4	16.9	12.9	31.2	141.8	71.7	50	8.2	4.9	17.6	66.1	19.3	155.9	25.1	5.6	1.9	24.4	4	59.6	18.4	18.9	20.7	13.8	4.1	9.1
_	OsEnS-106	Os07g0480900	LOC_Os07g29760	132024	96406.5	113388	72403.1	84304.3	57633.7	36971.4	30530.5	41084.1	31881.8	24654.9	20512.8	11415.1	19274.9	17081.5	5913.3	7776.2	6936.8	6084.7	12501.5	7784.6	5124.3	2359.8	5386.8	6307.5	4504.9	4966.3	3974.6	4529.6	4943.2	5102.4	5520.7	3463.6	3041.3	3566.8	2116.9
_	OsEnS-108, EnS-108, DEFL, DEFL13, OsDEFL13	Os07g0604100	LOC_Os07g41290	1.1	2.9	1.1	1	0.9	0.9	1	0	1.9	1	0	0	0	4	0	0	0.9	6.1	0	0	0.9	1	2	1.9	2.8	3.8	0	0	1	0	5.8	1.3	5.7	1.4	1	2.7
_	OsEnS-112	Os07g0634000	LOC_Os07g44020	6.5	9.7	5.6	5	19.5	7.4	2	2.6	5.6	2.1	3.3	4.3	1.9	0	1.1	3.2	3.5	2	0	3	1.9	3.1	2	1	6.5	0	0	12.2	3	0	2.9	10.1	2.3	10.9	5.1	10
_	OsEnS-114	Os07g0675200	LOC_Os07g47840	747.3	876.6	1264.2	3357.3	4277.4	6904.7	462.7	535.1	520	518.2	925.9	831.1	477.9	502.3	427.4	623.5	442.3	418.6	566.6	649.4	682.2	579	704	609.8	830.6	1027.9	1139.6	646.3	550	945.1	1914.9	1692.8	1553.6	628.6	1091	881.3
_	OsEnS-115	Os08g0127900	LOC_Os08g03410	5996.4	11336.2	17189.8	9968.5	17495.3	11866.1	11195.8	5847.8	8665.9	3677.3	28769.7	5838.7	2565.6	1774.3	5109.5	1126.6	1639.7	1126.2	2592.8	3334.8	440.3	484.1	318	425.7	661.5	285.4	524.7	304.4	378.9	559.5	529	576.1	353	374.8	224.7	673.2
_	OsEnS-119	Os08g0286500	LOC_Os08g18974	468.7	402.3	553.3	644	880.3	908.8	1606.2	1411.3	1300	1996.6	2787.4	2450.6	2784.9	2239	2440.7	1676.6	1568.9	1647.9	2169.4	2258.7	2192.3	1741.1	1551.2	1625.8	2956.3	4507.7	3699.3	2202	2744.1	2506.9	3172.1	6532.6	2902.4	3404.5	5128.5	4813.5
_	OsEnS-120	Os08g0320900	LOC_Os08g23170	8868.7	7296.1	7904.3	7756.8	8786.6	8976.6	3874.3	3138.1	4039.7	2799.4	2982.2	2653.9	2210.5	2418.3	1809.7	929.4	874.3	971	941	1437.8	990.9	710.1	903.1	415	897.5	628.9	940	348.5	385.8	948.7	1242.7	1557.7	1013.1	454.6	491.1	518.8
_	OsEnS-122	Os08g0467500	LOC_Os08g36440	3864.8	4889.4	6614.3	11478.4	12796.8	15782.6	2577	2787.3	2758.2	4315.3	5334.4	5449.3	1499.3	1270.1	1253.2	2191.4	1851.4	1330.4	755.9	1024.9	690.6	799.9	1111.3	814.4	1290.5	1013.8	1578.8	368.2	454	1738.2	2794.9	2482.4	1974.4	759.1	1288.2	1512.8
_	OsEnS-125	Os09g0256700	LOC_Os09g08280	407.1	601.9	1068.5	2860.6	4108.4	4871	225.9	300.6	290.5	950.9	1855	1517.4	215.5	108	74.6	553.2	334.3	253.2	70.6	53.2	53.8	158.9	217.4	87.7	33.4	25.3	36.1	28.2	52.4	181.2	30.9	40.4	37.9	37.7	51.9	163.5
_	OsEnS-126	Os09g0368900	LOC_Os09g20340	1.1	1	0	5	0.9	4.7	1	0.9	2.8	3.1	5.4	3.2	0.9	1	0	3.2	0.9	9.2	1	8.9	26.9	16.5	6.1	10.7	54.8	24.4	20.9	7.5	14.8	51.1	26.1	35.4	44.8	21.7	17.3	13.6
_	OsEnS-127	Os09g0369500	LOC_Os09g20400	644.7	827.9	1978.3	5814.9	9078.5	11960.1	403.5	407.2	588.5	1188.6	1490.5	1483.4	409.5	385.4	330.5	623.5	609.9	373.7	164.7	281.8	202.1	227.1	161.5	197.7	118.9	74.2	110.3	85.5	100.9	212.9	101.5	94.7	86.2	75.4	96.6	89.9
_	OsEnS-131	Os09g0572500	LOC_Os09g39920	11.9	27.3	16.9	44.8	55.7	49.4	39.5	36.1	34.2	41.7	39.2	58.5	47.8	31.7	34.5	68.2	30.2	37.8	47	57.2	40.8	22.7	20.3	15.6	59.5	42.2	19	71.4	12.9	26.8	44.5	39.2	55.2	25.4	14.2	33.6
_	OsEnS-134	Os10g0198900	LOC_Os10g12390	0	0	3.4	1	5.3	6.5	0	1.8	0	4.2	4.4	7.4	0.9	0	0	4.3	1.7	0	0	0	0.9	0	1	1.9	5.6	0	1	4.7	4.9	3.6	0	1.3	2.3	2.9	2	0.9
_	OsEnS-138	NA	LOC_Os10g29549	44.3	24.3	68.6	210	219.4	268.2	31.6	29.1	50	74	145.8	96.8	50.6	25.8	5.6	113	82.9	107.2	12.3	33.5	34.3	55.7	40.6	37	39	3.8	19	85.5	39.6	80.3	7.7	12.6	43.7	43.5	33.6	22.7
_	OsEnS-14	Os01g0743600	LOC_Os01g54040	433	375	412.8	408.1	448.5	410.7	531.8	538.6	518.1	510.9	559.2	537.4	632.5	651.9	666.7	680	645.4	622.8	638.2	595.2	600.7	625.4	618.7	710.1	426.4	419.6	481.9	407.7	458	508.4	492.3	543.2	461.1	532.1	512.4	493.3
_	OsEnS-140	Os10g0561000	LOC_Os10g41160	78.8	72.1	72	152.3	207	202.1	48.3	30.9	66.6	74	113.2	99	35.6	50.5	15.6	71.4	67.4	53.1	26.6	31.5	32.4	40.3	31.5	44.8	30.7	8.4	19	72.3	26.7	74.2	23.2	13.9	49.4	43.5	24.4	16.4
_	OsEnS-142, ENS142	Os11g0284600	LOC_Os11g18140	0	0	0	0	0	0	0	0	0	0	0	0	0	0	0	0	0	0	0	0	0	0	0	0	0	0	0	0	0	0	0	0	0	0	0	0
_	OsEnS-146, EnS-146, OsEnS146, EnS146	Os11g0582400	LOC_Os11g37270	36375.6	37989.1	63010.9	70675.2	118855	93829.8	23164.1	16688.4	22282	13019	49407.8	18525	9295.5	7748.2	6767.8	6395	3040.2	5161.2	2547.8	5319.5	3280.5	2777.4	2734.7	1181.6	1264.5	1122.7	1556	884.9	857.6	3045.7	2248.5	2280.3	1580	960.6	923.2	1703.5
_	OsEnS-148	Os12g0187800	LOC_Os12g08700	614.4	677.9	1031.3	1645.3	1974.6	3463.1	156.9	159.6	206.3	198.1	237.2	291.6	148.1	118.9	81.2	129	106.3	113.3	86.9	103.5	58.4	84.6	111.7	48.7	187.7	131.4	162.5	49.8	98.9	121.6	237.9	318.4	220.8	71	142.3	129.9
_	OsEnS-149	Os12g0428700	LOC_Os12g24084	238.6	165.6	181.1	181.2	152.2	117.3	188.4	129.6	127.7	104.3	83.8	113.9	119	80.2	100.2	58.6	58.7	66.4	82.8	79.8	61.2	73.3	71.1	41.9	116.1	101.4	130.2	83.6	72.2	97.3	138.3	199.6	162.1	109.5	151.5	131.7
_	OsEnS-15, EnS-15	Os01g0761800	LOC_Os01g55630	0	0	1.1	5	5.3	8.4	1	0.9	2.8	5.2	4.4	0	0	0	0	4.3	2.6	1	1	1	0.9	1	1	1	0	0	1.9	5.6	3	2.4	0	0	1.1	4.3	0	2.7
_	OsEnS-150, OsDR, DR	Os12g0464400	LOC_Os12g27830	20453.3	18700.4	20400.8	21402.1	24631.1	22704.1	8095	7728	8272.7	6986.5	8263.3	6903.9	4525	4537.4	4154.6	2740.3	2922.7	2688.3	2136.7	2857.8	2529.7	2495.6	2152.6	2072.9	3327.9	2698.8	3482.6	1440.1	1629.2	6194.8	4018.3	6167.5	4939	2520.8	3185.5	2440.4
_	OsEnS-151	Os12g0621600	LOC_Os12g42670	100.4	78.9	133.8	269.7	314.1	297	50.3	19.4	67.5	98	185	114.9	58.1	66.4	5.6	122.6	122.7	106.2	45	48.3	41.7	68.1	51.8	66.2	49.2	8.4	28.5	102.4	46.5	153.3	33.8	29.1	54	51.5	23.4	51.8
_	OsEnS-17	NA	LOC_Os01g58660	0	0	0	0	0	0	0	0	0	0	0	0	0	0	0	0	0	0	0	0	0	0	0	0	0	0	0	0	0	0	0	0	0	0	0	0
_	OsEnS-18, EnS-18, Os6	Os01g0805400	LOC_Os01g59100	23678.8	20763.3	20432.3	15341.4	16017.9	11999.2	12304.7	11787.3	12770.4	9391.8	7564.8	6882.6	5682.3	7661	6646.5	2969.4	3494.6	3523.5	3050	4664.2	3461.3	2762.9	1260.7	2711.9	3015.8	2530.8	2764	2679.2	2320.7	3279.3	3379.1	3638.3	2626.4	2304.7	3286.2	1714.5
_	OsEnS-19	Os01g0806400	LOC_Os01g59200	28.1	26.3	57.4	142.3	230	243	20.7	9.7	18.5	39.6	66.4	77.7	50.6	37.6	41.2	53.3	53.6	40.8	35.8	45.3	33.4	35.1	27.4	22.4	13.9	15	7.6	25.4	23.7	40.1	10.6	8.8	9.2	12.3	8.1	17.3
_	OsEnS-25, DEFL2, OsDEFL2, OsDf-02, Df-02	Os02g0171500	LOC_Os02g07550	0	0	0	0	0	0	0	0	0.9	1	0	0	0	0	0	1.1	0	0	0	0	0	0	0	0	0	0	0	0	0	0	0	0	1.1	0	0	0
_	OsEnS-27	Os02g0185500	LOC_Os02g09270	9.7	1	14.6	7	18.6	19.6	0	0	2.8	6.3	12	6.4	2.8	0	1.1	3.2	4.3	1	0	1	0	0	2	0	5.6	1.9	1.9	0.9	0	0	3.9	0	2.3	0.7	0	0
_	OsEnS-28	Os02g0186200	LOC_Os02g09320	1095	405.2	434.1	328.5	494.5	356.6	195.3	146.3	204.5	239.8	317.7	204.3	80.6	218	89	97	117.5	98	73.6	125.2	163.1	116.6	41.6	106.2	368.8	406.5	427.7	327.9	296.8	367.3	282.4	673.3	550.8	222.6	277.6	323.4
_	OsEnS-3	Os01g0234850	LOC_Os01g13360	32.4	25.3	49.5	78.6	116.8	85.7	24.7	6.2	39.8	34.4	52.2	60.7	28.1	15.9	5.6	39.4	37.1	36.8	12.3	17.7	13	14.4	20.3	19.5	28.8	3.8	16.2	40.4	12.9	10.9	9.7	13.9	20.7	19.6	15.3	10.9
_	OsEnS-32, EnS-32	Os02g0248800	LOC_Os02g15070	27	19.5	133.8	1131.7	1035.1	2264.6	82.9	61.7	154.5	1220.9	1751.7	574.6	95.6	83.2	14.5	734.4	534.8	539.1	41.9	87.7	151.1	422.1	211.3	232.8	143.1	14.1	18.1	425.5	212.7	644.7	20.3	103.6	88.5	250.8	100.7	60
_	OsEnS-35	Os02g0296400	LOC_Os02g19420	0	1.9	0	2	0	5.6	1	0	0	1	2.2	3.2	1.9	4	0	1.1	0	0	0	0	0	0	0	2.9	0	0	1	0	0	2.4	0	0	0	0.7	0	0
_	OsEnS-37	Os02g0487300	LOC_Os02g28580	8.6	10.7	12.4	40.8	54.8	36.3	13.8	0.9	15.7	22.9	23.9	43.6	6.6	9.9	0	24.5	16.4	25.5	6.1	2	9.3	5.2	12.2	2.9	13	0	1.9	22.5	5.9	9.7	4.8	0	6.9	2.2	13.2	3.6
_	OsEnS-38, OsPARP3, PARP3	Os02g0530600	LOC_Os02g32860	32719.2	45896.9	59951.7	90197.1	107322	107745	9614.3	12390.3	14285	21357.8	27130.1	32028.5	4969.2	3427.8	4078.9	7792.4	6279.9	4772.2	2327.9	2980	2405.5	2059	3638.8	2086.5	1659.3	1875.5	1778.4	1360.2	1376	2281.9	2594.7	2538	2335.5	1995.1	2101.6	2774.7
_	OsEnS-39	Os02g0576400	LOC_Os02g36680	4.3	11.7	18	60.7	56.6	98.7	16.8	8.8	7.4	43.8	52.2	44.7	9.4	7.9	0	23.4	26.8	12.3	7.2	8.9	14.8	16.5	11.2	14.6	14.9	3.8	6.7	31	7.9	21.9	1.9	3.8	20.7	12.3	6.1	1.8
_	OsEnS-4	Os01g0276300	LOC_Os01g16920	3863.7	4053.7	5505.4	13179.5	15322.6	19415.2	1321	1412.2	1855.1	1787	2987.6	2750.7	1235	968.9	884.8	1026.4	1138.7	973	443.9	768.7	581.2	556.3	612.6	539.7	1051.7	590.4	866.8	247.1	276	1722.3	904.2	1326.5	1178.7	377.7	617.2	523.3
_	OsEnS-40, EnS-40	Os02g0586900	LOC_Os02g37480	232650	146987	164100	101028	109288	103743	74308.8	81934.7	94626.7	73073	66939.6	62813.1	51636	56717.2	48758.2	21801.8	19612.1	23319	33242.5	49381.4	35042	31163.1	30183.8	27119.2	145136	135753	164217	125809	85997.6	164107	210604	360590	170628	230080	472584	317184
_	OsEnS-42	Os02g0792500	LOC_Os02g54960	0	0	0	0	0	0	0	0	0	0	0	0	0	0	0	0	0	0	0	0	0	0	0	0	0	0	0	0	0	0	0	0	0	0	1	0
_	OsEnS-44, EnS-44, OsEnS44, EnS44	Os03g0168500	LOC_Os03g07226	325	348.7	412.8	666.9	777.6	764.5	267.4	267.1	273	448.3	496.1	492.7	446	406.2	443	579.8	559	578.9	450	407	467.2	434.5	463.2	446.1	2603.3	5390.1	3344.8	1097.2	874.5	374.6	7799.7	13140.9	15696.6	1555.1	6444.2	3557.9
_	OsEnS-46	Os03g0381500	LOC_Os03g26490	7330	7258.1	8502.7	10188.5	9843.8	10072.6	4569.9	4211.8	5068.5	3506.3	3809	3880.8	2204.9	2097.3	1959.9	1200.1	1210.4	1341.6	1051.5	1419.1	919.5	797.8	931.5	603	914.2	673.1	951.4	409.6	409.5	1310	1276.6	1579.1	1216.6	630	668	654.2
_	OsEnS-48	Os03g0601500	LOC_Os03g40440	40	31.2	56.2	126.4	222.1	164.8	45.4	24.7	41.6	118.9	151.2	168.1	57.2	58.5	4.5	88.5	61.3	81.7	14.3	46.3	34.3	64	30.5	42.9	41.8	3.8	24.7	94.9	20.8	65.7	12.6	17.7	92	49.3	29.5	34.5
_	OsEnS-49	Os03g0623100	LOC_Os03g42520	3334.6	3408.9	5046.5	8996	11590.1	15074	691.6	726.3	830.9	1235.5	2186.9	1696.2	810.5	823.3	542	1305.7	698.1	874	760	940.1	696.1	1170.4	1391.7	1188.4	3897.5	2954.1	4572.8	898.1	1450.2	5163.4	7426.4	8153.4	7506.8	2341.7	5357.3	3938.6
_	OsEnS-50	Os03g0654700	LOC_Os03g45210	509.7	502.6	620.8	1465.2	1450	1047.6	239.7	104.9	354.4	533.8	883.4	869.4	368.3	316	104.6	644.8	521.8	550.3	235.2	284.8	271.6	403.5	391.1	352.6	296.4	117.3	178.7	503.5	222.6	581.4	166.3	157.9	307	373.4	250.1	192.6
_	OsEnS-51	Os03g0663800	LOC_Os03g46100	214380	153661	205222	185993	274862	184604	71913.4	62389.4	82797.3	54964	106379	49048.9	22184.6	24354.2	36394.5	14096.8	9388.3	15098.8	9008.9	14535.5	8499.3	9148.5	4450.4	8285.8	10934.3	7368.9	9810	9246.5	6839.4	33769.4	9847	11595.9	6348.8	6268.9	6223.6	4884.4
_	OsEnS-52	Os03g0687700	LOC_Os03g48220	0	0	0	1	1.8	2.8	3	0	0.9	1	1.1	0	0	1	1.1	3.2	0	0	0	0	0	0	0	0	0	0	0	0.9	0	2.4	0	0	2.3	0	0	0
_	OsEnS-53	Os03g0723400	LOC_Os03g51350	79269	89059.8	93455.2	110466	103292	100032	44191.2	46632.7	50949.2	37771.5	38958.7	46135.4	23060.7	23593.4	20775.4	15952.4	16400.9	15817.6	12365.8	16837.6	11327.5	10469.6	12418.7	7903.9	8489	8072.9	8339.6	4911.2	5555.4	10189.3	12074.3	11841	11950.1	7073.6	7506.7	10154.1
_	OsEnS-57, EnS-57, CDP3.1	Os03g0793700	LOC_Os03g57960	83590.6	80945.5	105059	119256	152719	114400	34000.8	26237.6	35788.9	21904.1	37149.4	23745.5	13749.3	13263.4	12289.2	7598.4	6190.9	7939.4	5878.1	8534.1	5845.4	3946.7	4247.3	2328.1	3082.7	2362.7	2999.8	1938.9	1745	4989.4	4550.2	4326.8	3323.3	2046.6	1963.4	2815.6
_	OsEnS-58	Os03g0826900	LOC_Os03g61160	2792.5	2026.9	1813	1654.3	2034.8	2770.3	562.4	658.5	768	769.4	690.9	509.7	1066.4	1092.7	1222	1368.5	960.7	1092.5	2231.8	1941.4	2577	2089	2942.9	2573.6	21111.4	18214.8	29477.6	15252.1	11195.8	20229	25765.5	32948.3	23102.2	14002.3	32969.5	24272.2
_	OsEnS-59	Os03g0842900	LOC_Os03g62590	9143	9241.1	10883.7	12983.4	15067.8	14537.6	4142.7	3791.3	4330.2	4238.2	5302.9	4659.7	2237.7	1999.2	1833	1838.6	1525.7	1587.7	1005.4	1412.2	1106.8	1096.1	1013.8	791	766.5	764.1	876.4	680.1	767.6	2145.6	918.7	1534.9	1274.1	1039.6	1096.1	908.6
_	OsEnS-6	Os01g0356800	LOC_Os01g25450	9.7	3.9	14.6	39.8	68.1	66.1	13.8	8.8	11.1	33.4	50	40.4	7.5	9.9	2.2	27.7	11.2	37.8	4.1	3.9	5.6	9.3	5.1	9.7	8.4	4.7	3.8	16	4.9	10.9	1	8.8	13.8	4.3	1	11.8
_	OsEnS-60	Os04g0203400	LOC_Os04g12639	1.1	0	0	3	0	0.9	0	0.9	2.8	4.2	2.2	5.3	1.9	6.9	2.2	2.1	2.6	1	0	4.9	3.7	2.1	4.1	1	12.1	5.6	4.8	2.8	4	3.6	35.8	26.5	29.9	12.3	16.3	13.6
_	OsEnS-62	Os04g0390700	LOC_Os04g32070	4932.7	5385.1	6049.7	6533.5	7280.9	6796.7	1939.6	1773.6	2145.7	1523.2	1877.9	1814.3	855.5	989.7	892.6	619.3	560.7	513.6	479.7	581.4	516.3	441.7	252.9	437.4	989.5	563.2	931.5	228.3	244.3	935.4	1276.6	1432.6	1031.5	358.9	584.6	257.1
_	OsEnS-63	Os04g0395300	LOC_Os04g32430	126.3	117.9	137.2	139.3	185.8	193.7	55.2	82.9	77.7	90.7	75.1	80.9	104.9	121.9	116.9	140.7	148.6	154.2	193.3	144.9	183.5	186.8	196.1	158.8	194.2	315.4	311.8	251.8	233.5	317.5	317.2	308.2	368	269.7	294.9	225.3
_	OsEnS-64, PCC13-62, OsPCC13-62	Os04g0404400	LOC_Os04g33150	3499.8	3015.4	4006.2	7684.1	9385.5	10374.3	1975.1	1819.4	2303	3972.3	5463.9	4965.1	1596.7	1597	1060.6	3782.7	2768	3002.8	1467.7	1423	1454.4	2706.2	1613.2	1959.9	1962.2	1708.5	1904.8	2587.1	1786.5	4482.2	2138.3	3308.6	3057.7	2543.2	2950.6	1758.1
_	OsEnS-66	Os04g0434400	LOC_Os04g35490	3480.3	3968	5073.5	9639	12453.6	14851.4	1582.5	1693.3	1622	1758.9	2412.1	1709	1236	1810	1382.3	1199.1	1416	937.3	779.4	1414.1	1075.3	1130.1	480.5	1121.2	3549.1	1775.1	3223.1	454.7	802.2	5396.9	4873.2	5486.5	3250.9	849	2700.5	1439.2
_	OsEnS-67	Os04g0510600	LOC_Os04g43160	359.6	352.6	357.7	607.2	583	480.5	1188.8	1083.4	1014.1	1010.3	1182.6	1258.8	1154.4	1431.6	1336.6	1373.9	1455.7	1563.2	1365.5	1293.9	1503.5	1422.2	2083.5	1249.8	1260.8	1272	978.1	1357.4	978.3	923.2	1527.1	1594.3	1770.9	1325.3	1593.3	1441
_	OsEnS-68	Os04g0510900	LOC_Os04g43170	11651.5	14061.3	19647.3	46169.5	53970.5	71568.9	5596.9	5586.9	6133.5	6602.8	13319.2	12004.2	4310.4	3023.6	2693.3	5627.6	5660.5	3073.3	1784.8	2878.5	1796.5	1934.1	3048.6	1898.5	3223.9	2520.4	3715.5	1150.8	1409.6	7244.6	7006.7	7842.6	7442.4	2160.4	4888.6	4341.1
_	OsEnS-71	Os04g0528000	LOC_Os04g44580	4.3	9.7	10.1	10.9	9.7	28.9	6.9	6.2	8.3	12.5	16.3	4.3	2.8	6.9	2.2	17.1	7.8	19.4	8.2	9.9	3.7	7.2	7.1	5.8	2.8	0	2.9	3.8	3	1.2	1	5.1	6.9	4.3	0	0.9
_	OsEnS-74	Os05g0218100	LOC_Os05g12670	48.6	31.2	67.5	133.4	149.5	136.9	44.4	25.6	52.7	88.6	112.1	71.3	31.9	36.7	8.9	90.6	79.5	55.1	20.5	25.6	29.7	55.7	40.6	31.2	36.2	5.6	10.5	64.8	21.8	79.1	12.6	16.4	29.9	33.3	41.7	26.3
_	OsEnS-78	Os05g0551500	LOC_Os05g47820	67	51.6	47.2	107.5	92.9	81.9	32.6	25.6	45.3	45.9	39.2	61.7	48.7	44.6	36.7	39.4	44.9	48	37.8	37.4	26	37.2	43.7	46.8	93.8	84.5	60.8	78	66.3	98.5	100.6	111.2	96.6	70.3	148.4	94.5
_	OsEnS-79	Os05g0557900	LOC_Os05g48416	1989.1	2867.4	3843.1	9308.6	9922.5	13022.6	1629.8	2137.6	2228.9	3214.3	4158.3	5131.1	887.4	566.7	804.7	1603	1443.6	974	440.8	519.3	406	521.2	819.8	424.7	1296.1	717.2	1183.4	272.4	346.2	740.8	2531.9	2338.4	2030.8	605.4	1030	1095.7
_	OsEnS-80	Os05g0559800	LOC_Os05g48610	71.3	71.1	68.6	238.9	306.1	224.4	33.5	13.2	37	134.5	176.3	300.1	59	38.6	8.9	69.3	37.1	66.4	16.4	42.4	16.7	58.8	32.5	16.6	68.8	16.9	37.1	112.7	23.7	59.6	40.6	26.5	43.7	50	68.1	31.8
_	OsEnS-86, EnS-86, MEG3	Os06g0498150	LOC_Os06g30280	145.8	93.5	214.8	355.3	449.4	430.2	82.9	58.2	93.5	144.9	229.6	259.6	105.9	126.8	20	236.6	173.7	157.2	74.7	85.7	104.7	111.5	113.8	99.4	92.9	17.8	61.8	147.5	80.1	169.1	65.8	58.1	115	104.4	50.8	89.9
_	OsEnS-91	Os07g0120500	LOC_Os07g02920	0	2.9	0	0	1.8	5.6	50.3	22.9	141.6	162.6	216.5	345.8	1232.2	944.1	593.2	8372.2	5422.9	4290.3	354.9	498.6	961.3	1613.2	1371.4	2714.8	108.7	374.5	155.9	562.7	375.9	1248	121.9	188.2	348.4	489.4	401.6	475.2
_	OsEnS-95	Os07g0213600	LOC_Os07g11310	2944.7	1454.2	2630.7	12233.9	10961.1	7205.5	1961.3	786.3	2322.4	3719	7297.1	10540	3398.7	2070.6	499.7	4935.9	3153.4	6052.6	1259.1	2386.8	1547.1	3372.9	3059.7	1835.2	2848.5	268.5	1340.2	5767.9	1840.9	4532.1	820.1	717.6	1471.9	2612.1	2480.9	1349.2
_	OsEnS-96	Os07g0213800	LOC_Os07g11330	5239.4	2733	6849.4	33437	33669.9	26773.4	6374.3	2821.7	6898.7	14288.9	24388.4	30953.8	8355.7	6834.8	1396.7	18487	9276	20678.6	3381.4	5988.6	4003.6	11862.9	9236.1	5794	8252.1	718.1	2544.5	18920.4	6773.1	13882.1	1985.5	3371.8	4864.2	9892.4	8494	5485
_	OsEPF1, EPF1	Os04g0457700	LOC_Os04g38470	3.2	1.9	4.5	4	1.8	1.9	0	6.2	7.4	2.1	7.6	2.1	8.4	15.9	12.2	0	0	2	4.1	6.9	16.7	6.2	4.1	1.9	14.9	7.5	11.4	9.4	8.9	4.9	17.4	3.8	13.8	8	4.1	5.5
_	OsERdj3A, TMS1	Os03g0293000	LOC_Os03g18200	385.5	480.2	496	854	819.2	1163	520.9	525.4	492.2	747.5	821.4	1104.5	1361.5	1488	1232	2595.3	2663.5	2288.1	1980.2	2083.3	1850.2	2115.8	3056.7	2150.8	2638.6	3314.6	2864.8	1916.4	2146.6	1589.8	5129.5	4739.9	4277.8	2709.3	4096.5	3070.9
_	OsETOL1, OsSTA97, ETOL1, STA97, OsBTBT1, BTBT1	Os03g0294700	LOC_Os03g18360	93.9	131.5	160.8	124.4	131.8	127.6	368	287.4	355.3	244	367.7	216	349.5	356.6	373.9	126.8	204.8	124.6	219.9	270	327.2	111.5	132.1	106.2	116.1	115.5	97	119.3	89	43.8	132.5	142.8	118.4	63.8	50.8	59.1
_	OsETOL2, OsBTBT2, BTBT2	Os07g0178100	LOC_Os07g08120	1166.2	1041.2	1088.7	1056.1	1122.7	1205	1354.6	1382.2	1176	1630.6	1565.6	1423.8	2333.2	2284.5	2278.2	2991.8	2563.3	2709.8	2919.1	2717.9	2868	3083.9	2909.4	2969.1	4291.4	5270.9	4928.3	3778.3	3627.4	3145.5	4188.5	6109.4	4324.9	4164.3	5622.7	4936.2
_	OsETOL3, OsBTBT3, BTBT3	Os11g0585900	LOC_Os11g37520	720.3	760.7	769.3	995.4	1105.8	1172.4	4505.7	3778.1	3715.8	3241.5	3805.8	3373.2	2870.2	3323.8	3038.3	2127.4	2882.1	2859.9	2183.7	2185.8	2509.3	1953.8	2962.2	1993	1411.3	1514.1	1479	1779.2	1430.4	1022.9	1974.8	1868.4	1782.4	1895.1	1777.3	1997.9
_	OsEXO1, OsExo1, EXO1	Os01g0777300	LOC_Os01g56940	35.6	67.2	31.5	15.9	12.4	19.6	71	67.9	67.5	42.7	90.3	95.8	72.2	55.5	51.2	62.9	50.1	43.9	43	45.3	42.6	34.1	40.6	27.3	22.3	35.7	39.9	32.9	22.8	6.1	37.7	53.1	18.4	21.7	29.5	23.6
_	OsEXPA	Os02g0636400	LOC_Os02g42650	11.9	10.7	4.5	6	3.5	0.9	4.9	6.2	0.9	0	0	0	0.9	6.9	1.1	1.1	2.6	4.1	7.2	2	3.7	7.2	1	5.8	32.5	4.7	14.3	1.9	4	7.3	115.1	0	11.5	4.3	2	0.9
_	OsEXPLA1, EXPLA1, RIP3	Os03g0132200	LOC_Os03g04020	1152.2	1263.3	1648.8	2681.5	3662.6	6141.2	7397.4	6479.8	6178.9	6939.6	6788	6931.6	7889.9	8368.4	7392.2	5689.5	7260.5	7838.3	10558.5	9986.7	8001.5	12006.4	8799.3	11232.5	19560.8	23327	22835.6	17916.2	15975.7	26443.3	21673.7	34783.9	20837.9	23694.5	48912.3	29164.8
_	OsEXTL, EXTL	Os10g0371000	LOC_Os10g22590	2768.7	3185.9	3064.8	3418	2912.4	2532.8	3480.7	3671.4	3885.1	2881.8	2652.5	3049.7	2601.2	2687.8	2501.9	2465.3	2379.3	2684.3	2443.5	2261.6	2086.6	2899.2	2293.8	2283.3	2195.4	1381.8	1933.3	2369.2	2224.7	4583.2	3534.8	1833.1	2649.4	3561.8	3698	3223.6
_	OsF2KP1	Os05g0164100	LOC_Os05g07130	803.4	796.7	795.2	647	679.4	737.5	591	642.6	576.4	658.9	609.3	561.8	924.9	843.1	956	1029.6	967.6	983.2	1495.4	1300.8	1361.7	1391.3	1281	1500.1	1230.1	1376.2	1503.7	1044.6	1155.4	1019.3	1479.7	1614.5	1677.8	1277.4	1681.7	1546.4
_	OsF2KP2	Os03g0294200	LOC_Os03g18310	370.4	468.5	595	885.9	1007.6	1089.5	2234.6	2271.6	2042	2724.3	3067	3093.4	4166.1	4018.3	4437.3	5124.6	4697.2	4561.9	4948.4	4815	5106.6	4625.8	5719.2	5325.5	4740.1	5415.4	4850.4	4653.8	5181.5	4527.2	6384.8	6885	6318.9	6954.7	7703	6929.6
_	OsF5H1, F5H1, OsCAld5H1, CAld5H1, CYP84A5, OsCYP84A5	Os10g0512400	LOC_Os10g36848	181.4	223	141.7	79.6	125.6	255.1	200.3	131.3	126.8	92.8	70.7	97.9	222.1	274.4	193.7	238.7	235.9	259.3	167.7	180.3	230.8	243.6	227.5	325.4	608.5	573.6	423	376.7	494.6	498.7	618.9	608.9	394.4	389.3	604	614.2
_	OsF5HL, F5HL, CYP84A7	Os06g0349700	LOC_Os06g24180	0	0	0	0	0	0	0	0	0	0	0	0	0	0	0	0	0	0	0	0	1.9	0	0	0	0	0	0	0	0	0	0	2.5	0	0	0	0
_	OsF5HL2, F5HL2, CYP84A6, OsCYP84A6, OsF5H1, F5H1	Os03g0112900	LOC_Os03g02180	139.3	139.3	151.8	116.5	104.4	68.9	39.5	9.7	51.8	26.1	35.9	55.3	18.7	29.7	13.4	26.6	25.1	9.2	16.4	20.7	22.2	13.4	9.1	7.8	6.5	2.8	9.5	20.7	6.9	24.3	4.8	11.4	8	8	7.1	6.4
_	OsFAD7	Os03g0290300	LOC_Os03g18070	1239.7	1939.2	1525.1	856	877.6	813.9	5642.3	4873.8	4688.3	7001.1	7316.7	6126.1	6253.9	6220.6	6242.5	6598.6	8023.3	6902.1	6880.5	6326.7	6923.5	4931.3	5849.2	4636.8	4570.1	4495.5	3962.6	3649.6	3009.2	2458.2	4128.6	5721.5	4909.1	2910.1	3377.7	3009.1
_	OsFBL65, FBL65	Os01g0881900	LOC_Os01g65920	7719.8	7847.4	7412.9	8252.5	8370.8	7526.8	6196.8	6129.9	6143.7	7154.4	6621.5	6494.2	6688.6	6784.3	5692.7	5733.2	6269.6	7016.4	5792.2	6049.7	5683.2	7951.3	6775.7	7496.7	7506.9	8225.9	6643	6348.5	6937.3	13337.2	8843.2	10674.9	9674.4	8665	8571.3	7762.7
_	OsFbox001, OsFbox1, Os_F0615, OsFBX1, OsFBX1, FBX1	Os01g0152100	LOC_Os01g05880	4.3	3.9	0	0	0	0	1	0.9	0	0	0	0	1.9	2	0	0	0.9	0	0	0	0	0	0	0	0	0	0	0	0	0	0	0	0	0	1	0
_	OsFbox002, OsFbox2	Os01g0153100	LOC_Os01g05970	12939.7	10791.7	10403.4	7075	6697.9	5193.2	10326.6	10285.3	9665.2	6641.4	6176.5	6384.6	9715.3	11223.6	8632	4941.2	5423.8	5505.3	7717.1	7423.5	7541.8	5214.1	5192	4762.4	5358.9	6257.4	6787.5	4308.1	4469.2	5237.6	9819	8873.5	8345.1	5636	8841.7	6938.7
_	OsFbox003, OsFbox3, Os_F0209, OsFBX3, OsFBX3, FBX3	Os01g0165666	LOC_Os01g07160	0	3.9	0	0	0	0	13.8	7.1	3.7	1	2.2	1.1	8.4	26.7	14.5	0	2.6	2	9.2	14.8	9.3	1	7.1	8.8	18.6	11.3	5.7	16	9.9	3.6	18.4	6.3	17.2	3.6	7.1	3.6
_	OsFbox004, OsFbox4, Os_F0387, OsFBDUF1, FBDUF1	Os01g0183800	LOC_Os01g08830	16342.3	13913.3	13373.7	9676.8	8738.8	7750.2	7883.8	8909.2	9433.9	6914.6	4934	5950.5	5985.9	6378.1	5819.6	3122.9	3478.2	3322.4	3625.9	4399.1	3940.5	3678.4	3722.1	3097.7	3779.5	4009.2	4640.3	3772.6	3535.4	4900.7	5634.3	6297.6	5541.5	5138.7	6871.3	5845.7
_	OsFbox005, OsFbox5, Os_F0747, OsFBX4, OsFBX4, FBX4	Os01g0244900	LOC_Os01g14270	0	0	0	0	0	0	0	0	0	0	0	0	0	0	0	0	0.9	0	0	0	0	0	0	1	0	0	0	0	0	0	0	0	0	0	0	0
_	OsFbox008, OsFbox8, Os_F0329, OsFBDUF3, FBDUF3	Os01g0327900	LOC_Os01g22430	183.6	180.2	232.8	257.8	219.4	266.3	232.8	309.4	282.2	238.8	290.5	240.5	327	283.3	321.6	255.8	286	238.9	171.8	183.3	215.1	168.2	141.2	194.8	85.5	74.2	64.6	115.5	131.6	79.1	119	80.9	112.7	164.6	107.8	131.7
_	OsFbox009, OsFbox9, Os_F0616, OsFBDUF4, FBDUF4	Os01g0328300	LOC_Os01g22480	816.4	648.7	677.1	687.8	808.6	734.7	1251	1250.8	1238.9	1076	1055.3	1118.4	1499.3	1506.8	1485.8	930.5	1191.4	1111.9	1218.2	1440.7	1338.5	1060	1177.4	1080.3	1070.3	1302.9	1334.5	970.4	1010	689.7	1340.4	1833.1	1256.9	1224.5	1188.6	1301.1
_	OsFbox010, OsFbox10, Os_F0156, OsFBX6, OsFBX6, FBX6	Os01g0379400	LOC_Os01g28150	106.9	104.2	92.2	136.4	138	156.4	146	126.9	121.2	167.9	190.4	166	444.2	419.1	400.7	397.6	386.2	422.7	505.3	452.3	473.7	559.4	486.6	473.4	424.6	496.6	458.1	480	475.8	328.4	548.3	755.5	548.5	577.1	604	673.2
_	OsFbox012, OsFbox12, Os_F0539, OsFBX8	NA	LOC_Os01g28520	0	1	1.1	0	1.8	1.9	1	0	0	0	1.1	0	0	0	0	0	0	0	0	0	0	0	0	0	0	0	0	0	0	0	0	0	0	0	0	0
_	OsFbox013, OsFbox13, Os_F0590, OsFBX10, OsFBX10, FBX10	Os01g0519100	LOC_Os01g33490	261.3	227.9	327.3	230.9	205.2	175.1	469.6	379.9	406.2	298.2	262.2	236.2	279.2	373.5	337.2	167.3	202.2	230.7	276.2	254.2	224.3	218.8	214.3	233.8	273.1	279.7	334.6	213.2	208.7	315	469	471.2	500.2	329.9	397.6	407.9
_	OsFbox014, OsFbox14, Os_F0467, OsFBX11, OsFBX11, FBX11	Os01g0526550	LOC_Os01g34220	2.2	1.9	2.2	0	0	0	1	0.9	0	0	0	0	0	0	0	0	0	0	0	0	0.9	0	0	0	0	0	0	0	0	0	0	0	0	0	0	0
_	OsFbox015, OsFbox15, Os_F0481, OsFBX12, OsFBX12, FBX12	Os01g0526900	LOC_Os01g34270	0	0	0	0	0	0	0	0	0	0	0	0	0.9	0	0	0	0	0	0	0	0	0	0	0	0	0	0	0	0	0	0	0	0	0	0	0
_	OsFbox016, OsFbox16, Os_F0471, OsFBX13, OsFBX13, FBX13	Os01g0550200	LOC_Os01g36940	1171.6	1080.1	1149.4	967.5	921.8	797.1	1342.7	1091.3	1130.7	946.7	808.4	856.6	962.3	991.7	881.5	637.4	699.8	787.2	750.7	838.6	845.4	777.2	881.8	682.9	839	874.9	974.3	784.4	736	894	1149.9	1388.4	1185.6	1163.6	1219.1	969.4
_	OsFbox017, OsFbox17, Os_F0392, OsFBX14, FBX14	Os01g0553400	LOC_Os01g37260	634.9	535.7	609.6	618.1	672.4	650.9	389.7	475.1	455.2	478.6	480.9	516.1	796.5	767.8	681.1	735.4	820.7	725.9	840.8	758.8	863	1057.9	891.9	1006.3	742.3	819.5	934.3	766.5	833.9	779.7	849.1	1099.1	888.9	864.9	798.2	974.9
_	OsFbox018, OsFbox18, Os_F0259, OsFBX15, FBX15	Os01g0557400	LOC_Os01g37670	205.2	178.2	162	133.4	130	114.5	177.6	212.4	180.4	178.3	132.7	114.9	312	319	241.5	288.8	296.3	329.8	276.2	215.8	265.1	405.6	398.2	412	332.6	571.7	424.9	588.1	633.1	620.3	543.5	710	576.1	1025.1	704.6	771.4
_	OsFbox020, OsFbox20, Os_F0674, OsFBX16, FBX16	Os01g0583800	LOC_Os01g40160	6.5	4.9	14.6	8	22.1	42.8	2	4.4	8.3	5.2	38.1	19.2	0.9	4	1.1	9.6	3.5	0	4.1	1	0	1	1	1	0	0	1	0.9	1	1.2	0	2.5	0	0	0	3.6
_	OsFbox021, OsFbox21, Os_F0117	NA	LOC_Os01g41250	141.5	119.8	142.8	147.3	146.9	160.2	163.8	193.9	135.1	156.4	158.8	151.1	178	185.3	190.3	205.7	211.7	201.1	200.5	199.1	199.3	170.3	188.9	220.1	117.1	135.2	131.2	134.3	149.4	161.8	98.6	87.2	94.3	147.2	114.9	112.7
_	OsFbox022, OsFbox22, Os_F0366, OsFBD2, FBD2	Os01g0595800	LOC_Os01g41260	1.1	4.9	1.1	0	0.9	0.9	0	0.9	0.9	0	0	0	5.6	4	0	1.1	0.9	4.1	2	2	0.9	3.1	1	3.9	1.9	1.9	1.9	3.8	0	3.6	8.7	1.3	2.3	0.7	1	1.8
_	OsFbox023, OsFbox23, Os_F0211, OsSTA20, OsFBD3, FBD3	Os01g0595900	LOC_Os01g41270	0	0	0	0	0	0	0	0	0	2.1	0	0	0	0	0	1.1	0	0	0	0	0	0	1	1	1.9	0.9	0	0	3	3.6	0	0	0	4.3	0	3.6
_	OsFbox024, OsFbox24, Os_F0087	NA	LOC_Os01g41280	0	0	0	0	0	0	0	0	0	0	0	0	0	0	0	0	0	2	2	0	0	0	0	1	3.7	0	0	1.9	0	1.2	0	3.8	1.1	3.6	0	0.9
_	OsFbox025, OsFbox25, Os_F0325, OsFBD5, FBD5	Os01g0596100	LOC_Os01g41290	10.8	7.8	3.4	7	14.2	5.6	7.9	7.1	5.6	8.3	2.2	5.3	20.6	28.7	17.8	16	18.1	13.3	14.3	14.8	21.3	26.8	15.2	24.4	18.6	5.6	22.8	31	15.8	57.2	19.3	6.3	49.4	32.6	29.5	30.9
_	OsFbox026, OsFbox26, Os_F0242, OsFBX18, FBX18	Os01g0596300	LOC_Os01g41310	43.2	41.9	49.5	48.8	37.2	36.3	159.8	149	121.2	99	128.4	76.6	101.2	111.9	120.2	58.6	51	51.1	91	81.8	116.8	77.4	65	93.5	92.9	56.3	81.7	83.6	86.1	110.7	94.8	30.3	108.1	82.6	76.3	92.7
_	OsFbox027, OsFbox27, Os_F0595, OsFBL1, FBL1	Os01g0596500	LOC_Os01g41340	0	0	0	0	0	0	0	0	0	0	0	0	0	0	1.1	0	0	0	0	0	0	0	0	0	0	0	0	0	0	0	0	0	0	0	0	0
_	OsFbox028, OsFbox28, Os_F0158, OsFBL2, FBL2	Os01g0598400	LOC_Os01g41530	18.4	15.6	24.7	38.8	54	49.4	123.3	109.3	107.3	91.7	131.6	86.2	157.4	161.5	144.7	92.7	98.5	81.7	70.6	91.6	86.2	78.4	47.7	80.9	43.7	66.6	46.6	59.2	74.2	104.6	48.4	63.2	54	55.1	59	68.1
_	OsFbox029, OsFbox29, Os_F0384, OsFBX482, FBX482	Os01g0637100	LOC_Os01g45020	2.2	1	4.5	5	11.5	13	154.9	104.9	99.9	165.8	214.3	185.2	245.5	249.7	184.7	199.3	260	224.6	220.9	281.8	190	235.3	157.5	210.4	262.9	146.4	210.1	123.1	99.9	248.1	152.8	203.4	170.2	148.6	166.7	112.7
_	OsFbox030, OsFbox30, Os_F0577, OsFBX19, FBX19	Os01g0644100	LOC_Os01g45650	0	3.9	4.5	8	5.3	12.1	5.9	0.9	9.3	2.1	2.2	1.1	4.7	1	1.1	2.1	2.6	0	0	3.9	0.9	1	1	0	21.4	18.8	22.8	3.8	4.9	3.6	39.7	35.4	71.3	5.1	27.5	4.5
_	OsFbox031, OsFbox31, Os_F0326, OsFBX20, FBX20	Os01g0647000	LOC_Os01g45900	191.1	228.9	167.6	185.1	177.8	213.2	192.4	194.8	189.7	99	136	158.6	205.2	269.5	215.9	196.1	143.4	155.2	195.4	239.5	187.2	173.4	139.2	139.3	156.1	191.5	172	119.3	166.2	124.1	252.4	224.9	221.9	155.1	146.4	136.3
_	OsFbox032, OsFbox32, Os_F0271, OsFBX21, FBX21	Os01g0653700	LOC_Os01g46500	4250.3	3969.9	3771.1	3096.5	3246.8	2877.4	2862.1	3095.8	3157.9	2682.6	2173.8	2401.7	2308.9	2294.4	2193.6	1745.8	1784	1731.6	1748	1991.6	1893.8	1898	2004.3	1719.3	1505.1	1792	2061.6	1798.9	1710.3	1844	2449.7	2266.4	2243.5	2177.1	2710.7	2319.6
_	OsFbox035, OsFbox35, Os_F0556, OsFBX22, FBX22	Os01g0730100	LOC_Os01g52970	207.3	220.1	202.4	209	175.2	168.5	86.8	73.2	99	56.3	62	91.5	61.8	57.5	61.2	67.1	38.9	40.8	30.7	39.4	50.1	51.6	39.6	35.1	60.4	34.7	33.3	66.7	35.6	70.5	52.2	51.8	101.2	52.9	47.8	48.2
_	OsFbox036, OsFbox36, Os_F0051, OsFBX23, FBX23	Os01g0730200	LOC_Os01g52980	198.7	207.5	221.6	200.1	208.8	198.3	113.5	110.2	133.2	133.5	120.8	120.2	162.1	135.7	150.2	145	188.3	161.3	168.8	185.3	171.5	148.6	164.6	168.5	197.9	281.6	212.9	147.5	201.8	251.8	249.5	318.4	400.2	222.6	281.6	251.7
_	OsFbox037, OsFbox37, Os_F0332, OsFBX24, FBX24	Os01g0752100	LOC_Os01g54850	330.4	406.1	344.2	365.3	391	335.2	1125.7	973.2	926.2	779.9	880.2	838.5	650.3	565.7	599.9	406.1	413.8	469.7	404	470.1	447.7	296.2	414.5	325.4	291.7	353	302.3	212.3	231.5	236	478.7	392.9	484.1	357.4	327.4	297.1
_	OsFbox038, OsFbox38, Os_F0519	NA	LOC_Os01g55210	0	0	0	0	0	0	0	0	0	0	2.2	0	0	0	0	0	0.9	0	0	0	0	0	0	0	0	0	0	1.9	0	0	0	0	0	0	2	0
_	OsFbox040, OsFbox40, Os_F0476, OsFBX26, FBX26	Os01g0770400	LOC_Os01g56390	1476.1	1707.4	1705	1924	1807.4	1847.5	2256.3	2214.3	2097.6	1579.5	1546	1510	1355.9	1362.2	1371.1	626.7	819.9	876	867.3	1077.1	972.4	762.7	857.4	715	779.5	823.2	1000.9	585.2	626.2	720.1	1062.8	1000.5	987.8	699.6	851	731.4
_	OsFbox041, OsFbox41, Os_F0730	NA	LOC_Os01g56710	0	1	3.4	2	5.3	1.9	0	2.6	0	1	0	3.2	8.4	9.9	6.7	5.3	4.3	8.2	16.4	17.7	13	14.4	12.2	11.7	23.2	16.9	20.9	22.5	10.9	15.8	24.2	34.1	33.3	17.4	16.3	12.7
_	OsFbox042, OsFbox42, Os_F0608	NA	LOC_Os01g56740	10.8	11.7	32.6	13.9	8.8	21.4	6.9	7.9	10.2	13.6	7.6	8.5	7.5	15.9	14.5	17.1	9.5	17.4	11.3	13.8	20.4	19.6	39.6	22.4	28.8	31	30.4	37.6	27.7	17	22.2	36.6	34.5	35.5	37.6	38.2
_	OsFbox043, OsFbox43, Os_F0563, OsFBDUF8, FBDUF8	Os01g0774400	LOC_Os01g56750	25.9	32.1	15.7	10	17.7	23.3	52.3	45.8	44.4	20.9	18.5	21.3	34.7	32.7	22.3	33	25.9	34.7	29.7	40.4	42.6	24.8	50.8	28.2	40	58.2	39	32.9	36.6	23.1	47.4	67	71.3	66.7	62	45.4
_	OsFbox044, OsFbox44, Os_F0491, OsFBL3, FBL3	Os01g0789000	LOC_Os01g57920	70.2	67.2	61.9	29.9	43.3	39.1	103.6	87.3	87	26.1	21.8	31.9	70.3	67.4	69	20.3	13	17.4	19.4	50.3	36.2	21.7	15.2	25.3	32.5	19.7	46.6	15	23.7	60.8	37.7	46.7	42.5	36.2	41.7	42.7
_	OsFbox045, OsFbox45, Os_F0307, OsFBX27, FBX27	Os01g0806200	LOC_Os01g59180	381.2	369.1	374.5	475.8	375.1	346.4	17425.1	15464	14503.4	12199.5	12353	10630.4	8634	11166.1	10821.2	5719.3	7324.4	7196.1	8123.2	10272.4	8236.1	7221.6	4809	6846	3944.9	3326.8	3304.9	4226.4	4901.5	4926.2	3568.6	2927.1	3370.5	4260	3206.9	2925.6
_	OsFbox046, OsFbox46, Os_F0609, OsFBX28, FBX28	Os01g0812200	LOC_Os01g59690	827.2	835.7	821	1025.2	1206.7	1292.5	11726.6	8963.9	8766.8	5418.4	5917.6	5158.8	10373.1	12631.4	11461.1	4603.4	6457.9	7501.4	13031.7	12268	13470.6	8673.7	12750.9	7850.3	10254.2	12590	14424.7	9503	5997.6	8355.1	14001.7	14770.6	14275.3	8516.3	14696.3	10647.4
_	OsFbox047, OsFbox47, Os_F0754, OsFBX29, FBX29	Os01g0814700	LOC_Os01g59910	5704.8	5135.8	5577.4	4746.8	4612.7	4139.1	4559	4585.5	4745.6	3850.3	3662.2	3945.7	4114.6	4267.9	3969.9	2798.9	2901.9	3109	3392.7	3861	3632.8	3499.8	3616.4	2990.5	3971.8	3950.1	4150.8	2592.7	2690.6	4084.5	4499	6543.9	4380.1	3593.7	4384.3	4038.5
_	OsFbox048, OsFbox48, Os_F0202, OsFBX30, FBX30	Os01g0824700	LOC_Os01g60920	639.3	470.4	467.9	419	368.9	470.2	364.1	327	360.8	312.8	247	317.1	560.4	445.8	441.8	459.4	522.7	445.2	378.4	410.9	430.1	622.4	443.9	648.8	462.7	628	590.3	729	734	755.4	661.5	881.8	690	930.9	1056.4	1111.2
_	OsFbox049, OsFbox49, Os_F0364, OsFBL5, FBL5	Os01g0859600	LOC_Os01g64030	448.1	420.8	353.2	437	390.1	430.2	874.1	901.8	816.1	837.2	924.8	903.4	837.7	813.4	853.6	1280.1	1022.9	1094.5	1033	869.2	954.8	1113.6	1025	1209.8	698.7	904	813.6	930.9	1085.2	827.1	846.2	817.4	906.1	1116.5	1089	1194.8
_	OsFbox051, OsFbox51, Os_F0330, OsFBX31, FBX31	Os01g0876300	LOC_Os01g65510	45.4	63.3	48.4	72.7	69	72.6	21.7	6.2	18.5	28.2	28.3	40.4	13.1	15.9	7.8	28.8	14.7	17.4	14.3	12.8	10.2	15.5	18.3	12.7	13.9	10.3	7.6	14.1	10.9	25.5	10.6	6.3	4.6	9.4	4.1	10
_	OsFbox054, OsFbox54, Os_F0420	NA	LOC_Os01g71430	0	0	0	0	0	0	0	0	0	0	1.1	0	0.9	0	0	0	0	0	0	0	0	0	0	0	0	0.9	0	0	0	0	0	0	1.1	0	0	0
_	OsFbox055, OsFbox55, Os_F0463, OsFBDUF10, FBDUF10	Os01g0942000	LOC_Os01g71440	0	0	0	0	0	0	0	0	2.8	0	1.1	2.1	0.9	4	1.1	0	0	0	0	0	0	0	1	0	0	0	0	0	0	0	0	0	0	0	0	0
_	OsFbox056, OsFbox56, Os_F0469, OsFBX33, FBX33	Os01g0942100	LOC_Os01g71450	2.2	0	1.1	0	2.7	0	3	0	0	0	0	0	2.8	2	1.1	0	0	1	0	0	0	0	0	1	0	0	1	0	0	0	0	0	0	0	1	1.8
_	OsFbox057, OsFbox57, Os_F0570, OsFBDUF11, FBDUF11	Os01g0942200	LOC_Os01g71460	6.5	14.6	10.1	5	6.2	2.8	4.9	4.4	2.8	1	0	3.2	10.3	4	8.9	12.8	13	5.1	10.2	12.8	7.4	15.5	13.2	18.5	40	26.3	38	19.7	35.6	57.2	23.2	41.7	19.5	42	19.3	30.9
_	OsFbox059, OsFbox59, Os_F0692, OsFBL6, FBL6	Os02g0105800	LOC_Os02g01550	240.8	286.4	292.4	355.3	311.4	379.9	234.8	308.5	293.3	207.5	223	239.4	305.5	263.5	274.9	269.7	232.4	271.6	246.5	202	217.8	258	268.2	240.6	236.9	240.3	240.5	264	262.1	262.7	442.9	247.6	334.6	384.2	316.2	400.7
_	OsFbox060, OsFbox60, Os_F0125, OsFBK2, FBK2	Os02g0114600	LOC_Os02g02350	1631.6	1472.7	1392.4	1186.5	1279.2	1046.7	1853.8	1782.4	1655.3	1493	1457.9	1431.2	2165.5	2134	1961	2076.3	2055.3	2140	2592.8	2610.5	2509.3	2374.8	2703.2	2191.7	3105.9	3610.3	3187.9	2559.9	2561.1	2227.1	4532.8	5562.3	5430	4498.5	5470.2	3806.9
_	OsFbox061, OsFbox61, Os_F0473, OsFBDUF12, FBDUF12	Os02g0129200	LOC_Os02g03660	2.2	0	0	0	0	0	4.9	3.5	1.9	0	1.1	1.1	0.9	0	0	1.1	1.7	5.1	5.1	1	0.9	3.1	1	1.9	8.4	15	1	10.3	5.9	9.7	23.2	17.7	18.4	9.4	22.4	8.2
_	OsFbox062, OsFbox62, Os_F0282, OsFBX34, FBX34	Os02g0130800	LOC_Os02g03810	1.1	0	1.1	2	0.9	0	2	0.9	0	1	1.1	0	0	0	0	0	0	0	0	0	0	0	0	0	0.9	0	0	0	0	0	0	0	0	0	0	0
_	OsFbox063, OsFbox63, Os_F0090, OsFBX35, FBX35	Os02g0131900	LOC_Os02g03910	0	1.9	1.1	1	0	0.9	2	1.8	0	3.1	0	0	0	1	0	1.1	0.9	6.1	1	0	0.9	0	1	0	2.8	1.9	1	0.9	1	0	1	0	0	0.7	1	0
_	OsFbox064, OsFbox64, Os_F0285, OsFBX36, FBX36	Os02g0132700	LOC_Os02g03980	1.1	0	0	0	0	0	0	0	0	0	0	0	0	0	0	0	0	0	0	0	0	0	0	0	0	0	0	0	0	0	1	0	0	0	0	0
_	OsFbox065, OsFbox65, Os_F0311, OsFBX37, FBX37	Os02g0132900	LOC_Os02g04000	14	14.6	5.6	2	1.8	0.9	3	0.9	0.9	0	1.1	1.1	1.9	8.9	1.1	2.1	0.9	0	0	0	0.9	0	0	0	0	0	0	0	0	0	0	0	0	0	0	0
_	OsFbox067, OsFbox67, Os_F0477, OsFBX38, FBX38	Os02g0159800	LOC_Os02g06470	0	0	0	0	0	0	0	0	0	0	0	0	0	0	0	0	0	0	0	0	0	0	0	0	0	0	0	0	0	0	0	0	0	0	0	0
_	OsFbox068, OsFbox68, Os_F0346, OsFBLD1, FBLD1	Os02g0160200	LOC_Os02g06520	3958.7	3671.9	3903.8	3717.7	3852.8	3345.7	3741.1	3433.4	3610.3	3386.4	3038.8	2875.2	2739.9	2945.3	2983.8	2563.3	2549.5	2604.6	1990.4	2500.1	2330.4	2723.7	1708.7	2982.7	2463	2459.4	2608.1	2463.1	2651.1	3515.2	2424.5	3251.8	2074.5	3075.4	3064.5	1934.3
_	OsFbox069, OsFbox69, Os_F0227, OsFBD6, FBD6	Os02g0178200	LOC_Os02g08160	601.5	684.7	652.3	571.3	561.8	432.1	361.1	356.1	357.1	255.4	239.4	209.6	254.9	221.9	269.3	131.1	169.3	171.5	199.4	207.9	191.9	185.8	173.7	165.6	124.5	145.5	170.1	143.7	110.8	176.4	136.4	137.7	169	109.5	113.9	90.9
_	OsFbox070, OsFbox70, Os_F0151, OsFBX39, FBX39	Os02g0188900	LOC_Os02g09580	3.2	0	1.1	1	0.9	1.9	0	0	1.9	0	3.3	0	2.8	4	1.1	0	0	1	0	0	2.8	0	1	0	0.9	5.6	0	4.7	1	0	1	5.1	2.3	0	2	1.8
_	OsFbox071, OsFbox71, Os_F0306, OsFBA1, FBA1	Os02g0199500	LOC_Os02g10600	4891.7	4246.6	4027.5	3276.7	3252.1	2730.2	2255.3	2632.1	3088.5	2606.5	1877.9	2248.5	2030.6	2158.7	2073.4	1864.2	1690.7	1759.2	1612	1757.1	1788.1	2077.6	2062.2	1867.4	1620.3	1815.5	1818.3	1771.7	1993.3	1756.4	2070.6	2684.5	2178	2289.5	2461.6	2169.6
_	OsFbox073, OsFbox73, Os_F0359, OsFBK3, FBK3	Os02g0202900	LOC_Os02g10850	4.3	10.7	3.4	5	1.8	2.8	17.8	28.2	8.3	6.3	8.7	12.8	15	48.5	40.1	23.4	25.1	24.5	28.6	56.2	59.3	26.8	18.3	48.7	89.2	140.8	60.8	62.9	106.8	23.1	221.5	94.7	138	129.8	81.3	56.3
_	OsFbox075, OsFbox75, Os_F0514, OsFBX40, FBX40	Os02g0249700	LOC_Os02g15160	280.8	249.3	271.1	223	211.4	190	165.7	191.3	193.4	133.5	125.1	118.1	126.5	125.8	109.1	82.1	87.3	105.2	98.2	82.8	100.1	97	111.7	93.5	55.7	91.1	79.8	62	73.2	57.2	112.2	78.3	118.4	79	87.4	62.7
_	OsFbox077, OsFbox77, Os_F0558	NA	LOC_Os02g16760	0	0	0	0	0	0	0	0	0	0	0	0	0	0	0	0	0	0	0	0	0	0	0	0	0	0	0	0	0	0	0	0	0	0	0	0
_	OsFbox078, OsFbox78, Os_F0445	NA	LOC_Os02g17180	0	0	0	0	0	0	0	0	0	0	0	0	0	0	0	0	0	0	0	0	0	0	0	0	0	0	0	0	0	0	0	0	0	0	0	0
_	OsFbox079, OsFbox79, Os_F0641, OsFBX43, FBX43	Os02g0272100	LOC_Os02g17210	0	0	0	0	0	0	0	0	0	0	0	0	0	0	0	0	0.9	0	0	0	0	0	0	1	0	0	1	0	1	2.4	0	0	1.1	0	0	0
_	OsFbox080, OsFbox80, Os_F0533, OsFBX44, FBX44	Os02g0287900	LOC_Os02g18630	6.5	4.9	2.2	5	9.7	9.3	1	0.9	5.6	14.6	8.7	13.8	4.7	4	8.9	23.4	26.8	17.4	2	4.9	2.8	13.4	26.4	15.6	6.5	10.3	5.7	25.4	16.8	24.3	11.6	1.3	19.5	15.9	11.2	13.6
_	OsFbox081, OsFbox81, Os_F0375, OsFBX45, FBX45	Os02g0288000	LOC_Os02g18640	485.9	388.6	407.1	318.5	318.5	288.7	398.6	431	476.5	490	579.9	507.6	351.4	367.5	385.1	441.3	362	371.6	278.2	271	287.4	340.6	330.1	336.1	204.4	288.2	273.7	339.1	280.9	267.6	300.8	309.5	338.1	345.1	320.3	297.1
_	OsFbox082, OsFbox82, Os_F0509, OsFBX46, FBX46	Os02g0294100	LOC_Os02g19200	420.1	441.2	520.7	574.3	576.8	639.7	1337.8	1190.9	1155.6	1299.1	1358.9	1295	1098.2	1161.1	1087.3	830.3	1000.4	867.9	723.1	682.9	819.4	654.3	649.1	708.2	466.4	536	539.9	518.5	590.6	535.2	739.8	646.8	534.7	792.4	753.4	836.8
_	OsFbox083, OsFbox83, Os_F0360, OsFBX47, FBX47	Os02g0297900	LOC_Os02g19540	2.2	2.9	2.2	3	2.7	1.9	2	0.9	0	3.1	6.5	4.3	1.9	1	0	3.2	2.6	1	1	0	0.9	7.2	2	4.9	2.8	6.6	4.8	15	9.9	2.4	6.8	6.3	3.4	10.1	10.2	1.8
_	OsFbox084, OsFbox84, Os_F0452, OsFBK6, FBK6	Os02g0316200	LOC_Os02g21110	481.6	582.4	437.5	331.5	366.3	257	1071.4	839.2	844.8	646.4	569	593.8	794.6	930.3	930.4	550	601.3	696.3	749.7	857.4	809.2	682.2	640	705.3	879.8	968.8	1135.8	727.1	863.6	652	1142.1	1478.1	1082.1	961.3	1007.6	664.2
_	OsFbox085, OsFbox85, Os_F0602	NA	LOC_Os02g21230	32.4	31.2	20.2	15.9	34.5	22.3	20.7	20.3	25.9	27.1	17.4	24.5	31.9	29.7	27.8	50.1	31.1	24.5	37.8	22.7	24.1	12.4	57.9	24.4	22.3	20.7	10.5	21.6	33.6	14.6	34.8	18.9	37.9	44.2	24.4	21.8
_	OsFbox086, OsFbox86, Os_F0482, OsFBX48, FBX48	Os02g0317300	LOC_Os02g21240	2912.3	2696	2462	2151	2058.6	1908	2215.9	2178.2	2402.9	2082.1	1473.1	1829.2	2084.9	1851.6	1856.4	2034.7	1624.2	1733.7	1562.9	1482.1	1672.2	2355.2	2138.4	2176.2	2303.2	2237.9	2470.3	2512.9	2447.3	2686.9	2659.5	3342.7	2892.1	3516.2	3989.8	3452.5
_	OsFbox087, OsFbox87, Os_F0536, OsFBL8, FBL8	Os02g0317500	LOC_Os02g21260	5971.5	4952.7	5449.1	4057.1	3808.5	3553.4	3700.7	4221.5	4360.7	3310.3	2817.9	3129.5	2684.6	2748.2	2463	1919.6	1987.9	1872.5	1593.5	1804.4	1827	1656.5	2043.9	1650.1	1727.2	1792	1932.3	1535	1341.4	2273.3	2604.4	2872.8	2818.5	2185.8	2749.3	2023.4
_	OsFbox088, OsFbox88, Os_F0475, OsFBX49, FBX49	Os02g0474000	LOC_Os02g27400	2015	2087.2	2887.1	3927.7	3917.3	4259.2	1585.4	1648.4	1885.7	2703.5	2465.4	2816.7	3556.1	3059.3	3475.7	3320.1	4369.8	3923.8	2872.1	2988.9	2902.3	4079.9	3229.4	4209.1	2858.8	2838.7	3963.5	1725.7	2119.9	3562.7	2908.1	3362.9	2143.5	2397.5	1989.8	2479.5
_	OsFbox089, OsFbox89, Os_F0377, OsFBX50, FBX50	Os02g0487500/Os02g0487701	LOC_Os02g28600	0	0	0	0	0	0	0	0	0.9	0	4.4	1.1	0	0	0	0	0	0	0	1	1.9	0	0	1	0.9	0	0	0	0	0	0	0	0	0	0	0
_	OsFbox091, OsFbox91, Os_F0517, OsFBK7, FBK7	Os02g0504900	LOC_Os02g30210	507.5	556.1	545.5	632.1	638.7	656.5	1148.4	1069.3	1023.3	898.7	915	756.6	667.2	710.3	804.7	728	931.3	880.1	433.7	480.9	619.2	581.1	641	657.5	762.8	961.2	1041.7	1488.9	1312.7	687.2	1666.3	878	1306.3	1643.5	2668	2172.4
_	OsFbox092, OsFbox92, Os_F0704, OsFBX51, FBX51	Os02g0535901	LOC_Os02g33240	11.9	13.6	13.5	27.9	33.6	21.4	115.4	82	126.8	89.7	116.4	104.3	38.4	108	108	107.6	144.3	154.2	93.1	114.3	156.7	82.6	34.5	168.5	80.8	90.1	113.1	154.1	120.7	82.7	70.6	54.3	55.2	88.4	204.4	55.4
_	OsFbox093, OsFbox93, Os_F0270, OsFBD7, FBD7	Os02g0536300	LOC_Os02g33310	15.1	23.4	7.9	8	15	18.6	7.9	8.8	2.8	4.2	2.2	6.4	17.8	9.9	8.9	19.2	14.7	19.4	8.2	6.9	18.5	15.5	5.1	12.7	18.6	11.3	5.7	7.5	11.9	21.9	11.6	3.8	10.3	10.1	11.2	6.4
_	OsFbox094, OsFbox94, Os_F0336, OsFBL9, FBL9	Os02g0537200	LOC_Os02g33400	963.2	849.3	940.2	1022.2	1097.9	1144.4	787.3	1001.4	1088.1	1057.2	929.1	1088.6	1252.8	1226.5	1320	1279	1220.7	1120.1	1362.4	1250.5	1138.3	1795.8	1283	1580	1343.4	1201.6	1680.5	1597	1428.4	1302.7	1680.8	1317.6	1317.8	1597.1	1844.4	2206.9
_	OsFbox095, OsFbox95, Os_F0274, OsSTA64, OsFBX52, FBX52	Os02g0543200	LOC_Os02g33840	0	0	0	0	0	0	1	1.8	2.8	1	2.2	1.1	0.9	5.9	2.2	1.1	4.3	3.1	7.2	8.9	7.4	3.1	5.1	5.8	4.6	3.8	6.7	2.8	0	0	13.5	7.6	2.3	2.2	12.2	2.7
_	OsFbox097, OsFbox97, Os_F0402, OsFBX53, FBX53	Os02g0563800	LOC_Os02g35560	1348.7	1236	1160.7	1073	1151.8	1110	2133	2032.7	1921.8	1916.3	1920.3	1885.6	2063.4	2053.7	2148	1861	1952.5	2080.8	1916.8	1871.4	2094	2304.7	2412.6	2269.7	1648.2	2146.8	2134.8	1705.9	1996.2	1882.9	1958.4	2541.8	1994	2519.3	2252.1	2325.9
_	OsFbox098, OsFbox98, Os_F0174, OsFBK9, FBK9	Os02g0574900	LOC_Os02g36520	868.2	909.7	810.9	780.4	837.8	818.5	1037.9	974	953.9	998.8	967.2	974.7	1173.2	1109.6	1039.5	1110.6	1194.8	1071	932.8	1040.6	980.7	1071.3	991.5	1013.1	1029.4	1298.2	1003.7	894.3	1009	769.9	1154.7	1806.5	1322.4	1225.9	1314.7	1310.1
_	OsFbox099, OsFbox99, Os_F0180, OsFBX466, FBX466	Os02g0598600	LOC_Os02g38499	0	0	0	0	0	0	0	0	0	0	0	0	0	0	0	0	0	0	0	0	0	0	0	0	0	0	0	0	0	0	0	0	0	0	0	0
_	OsFbox100, OsFBX55, FBX55	Os02g0598900	LOC_Os02g38589	0	0	0	0	0	0	0	0	0	0	0	0	0	0	0	0	0	0	0	0	0	0	0	0	0	0	0	0	0	0	0	0	0	0	0	0
_	OsFbox101, Os_F0678	NA	LOC_Os02g38720	0	1	0	0	0	0	0	0	0	0	0	0	0	0	0	0	0	0	0	0	0	0	0	0	0	0	0	0	0	0	0	0	0	0	0	0
_	OsFbox102, Os_F0177, OsFBO12, FBO12	Os02g0630000	LOC_Os02g41910	44.3	57.5	33.7	62.7	42.5	44.7	433.1	327.9	354.4	304.4	340.5	286.2	339.2	324	350.6	158.8	241	258.3	306.8	297.6	312.4	219.8	263.1	213.3	223.9	162.4	259.5	169.1	140.5	233.5	173.1	144	218.5	153.7	198.3	142.6
_	OsFbox103, Os_F0039, OsFBX57, FBX57	Os02g0630200	LOC_Os02g41930	0	0	1.1	2	3.5	2.8	1	4.4	1.9	3.1	1.1	1.1	2.8	2	0	2.1	1.7	1	5.1	3	1.9	0	2	0	0	0	1	0.9	1	0	0	2.5	0	0	0	0
_	OsFbox105, Os_F0549, OsFBX58, FBX58	Os02g0675800	LOC_Os02g45320	615.5	454.8	526.4	643	646.7	736.6	2212.9	1856.4	1889.4	1923.6	2122.7	2013.3	2176.8	2547.1	2310.5	2432.2	2061.3	2267.7	2196	1920.7	2432.4	1646.2	2118	1726.1	1383.4	1593	1392.5	1139.5	1076.3	853.9	1645	2118.6	1597.3	1265.1	1368.6	1330.1
_	OsFbox106, Os_F0496, OsFBD8, FBD8	Os02g0694100	LOC_Os02g46690	18.4	11.7	24.7	39.8	83.2	76.4	1827.2	1339	1424	1431.5	1624.4	1623.8	804.9	1204.7	1064	780.2	818.1	869.9	654.6	859.3	725.8	726.6	675.5	696.5	325.2	336.1	202.5	389.9	473.8	444	283.4	255.2	354.2	759.8	294.9	403.4
_	OsFbox108, Os_F0236, OsFBX60, FBX60	Os02g0713500	LOC_Os02g48300	0	0	0	0	0	0	0	0	0	0	0	0	0	0	0	3.2	0	2	0	0	0	0	1	0	0	0.9	0	0.9	0	2.4	2.9	0	0	2.2	0	0
_	OsFbox109, Os_F0628, OsFBK10, FBK10	Os02g0748300	LOC_Os02g51350	240.8	277.6	287.9	343.4	371.6	523.3	7770.4	6454.3	6352.8	8082.3	10191.2	9914.3	7638.8	7148.8	7135.1	12817.8	9131.8	9132	7860.3	7254	8268.5	7460	7558.9	7763.7	6263.8	8186.5	6375.9	5793.3	6610.9	7011	8698.1	12288.2	8777.4	10006.2	10172.7	9098.3
_	OsFbox110, Os_F0551, OsFBX61, FBX61	Os02g0757700	LOC_Os02g52130	228.9	195.8	240.7	277.7	288.4	361.3	1014.2	943.2	881.8	766.3	801.8	721.5	1127.3	1193.8	1127.4	631	781	931.2	1346	1059.4	1227.3	1102.3	794.4	926.4	537	423.4	621.6	852	664.7	1182.3	892.6	466.2	645.1	783	943.6	671.4
_	OsFbox111, Os_F0005, OsFBX62, FBX62	Os02g0783600	LOC_Os02g54240	1.1	0	0	5	0	0.9	0	0	0	0	0	0	0	0	0	1.1	0	0	0	1	0	1	2	0	0	0.9	0	0.9	1	2.4	0	3.8	0	0	8.1	0
_	OsFbox112, Os_F0657	NA	LOC_Os02g54330	1.1	4.9	6.7	4	0	2.8	3	0.9	0.9	0	1.1	3.2	3.7	2	0	2.1	0	1	2	1	0	2.1	1	0	0	0.9	2.9	0.9	2	3.6	0	2.5	2.3	2.9	4.1	4.5
_	OsFbox113, Os_F0234, OsFBX63, FBX63	Os02g0786600	LOC_Os02g54550	3.2	0	3.4	0	0	0.9	4.9	0	11.1	1	1.1	8.5	5.6	7.9	4.5	6.4	5.2	2	16.4	12.8	10.2	4.1	5.1	5.8	5.6	12.2	10.5	4.7	8.9	6.1	6.8	10.1	13.8	6.5	5.1	10
_	OsFbox114, Os_F0103, OsFBX64, FBX64	Os02g0793500	LOC_Os02g55050	138.2	142.2	136.1	156.3	153	160.2	20.7	17.6	42.6	45.9	57.7	43.6	28.1	24.8	20	79.9	70	43.9	26.6	42.4	34.3	51.6	47.7	67.2	37.2	35.7	28.5	85.5	89	94.9	46.4	27.8	102.3	75.4	48.8	64.5
_	OsFbox115, Os_F0639, OsFBX65, FBX65	Os02g0812500	LOC_Os02g56750	237.6	262	231.7	126.4	154.8	115.5	493.3	383.4	396.9	628.7	674.6	799.1	726.2	803.5	716.7	730.1	978	953.6	872.5	749.9	726.7	680.2	739.5	652.7	362.3	494.7	409.7	380.5	445.1	414.8	314.3	473.7	489.9	347.3	419.9	409.8
_	OsFbox116, Os_F0291, OsFBX66, FBX66	Os02g0812600	LOC_Os02g56760	0	1	0	1	0.9	0	2	1.8	2.8	2.1	2.2	0	8.4	5	5.6	3.2	5.2	6.1	3.1	7.9	8.3	1	3	1	0	4.7	1	0.9	1	1.2	0	0	0	0	3.1	0
_	OsFbox117, Os_F0679, OsFBX67, FBX67	Os02g0812700	LOC_Os02g56770	1.1	0	0	0	0	0	3.9	1.8	4.6	8.3	15.2	10.6	12.2	4	4.5	6.4	6	7.1	4.1	5.9	2.8	5.2	1	4.9	1.9	1.9	1.9	3.8	1	2.4	1.9	1.3	2.3	0	1	0.9
_	OsFbox118, Os_F0460, OsFBX68, FBX68, OsFBX69, FBX69	Os02g0813000/Os02g0813083	LOC_Os02g56810	27	28.2	33.7	49.8	41.6	24.2	676.8	504.2	616.2	517.1	577.7	623.6	788.1	929.3	710.1	491.4	597.8	612.6	682.2	421.8	546.9	433.5	561.8	449.1	157	213.1	197.7	233	153.3	155.7	308.5	159.2	302.4	143.5	171.8	149.9
_	OsFbox119, Os_F0693	Os02g0813000/Os02g0813166	LOC_Os02g56820	109.1	40.9	49.5	75.6	61	88.5	1575.6	1428	1439.7	1707.8	2084.6	1829.2	804.9	788.6	865.9	946.5	851	921	540	451.3	587.7	778.2	747.7	787.1	359.6	350.1	277.5	490.4	574.7	847.8	480.6	395.4	496.8	685.8	566.3	489.7
_	OsFbox120, Os_F0441, OsFBX70, FBX70	Os02g0813350	LOC_Os02g56840	6966.1	6969.8	6577.2	6104.5	5343.4	4790.9	7008.7	6858	7005.1	4618.7	3873.2	4352.2	4052.7	4269.9	4091.2	2157.3	2416.4	2821.1	2964.1	2977.1	2998.7	2377.9	3657	2212.2	2550.3	2864	2808.7	2217.9	2095.1	1946.2	4411	3734.3	4615.8	2805.7	3701	2726.6
_	OsFbox121, Os_F0352	NA	LOC_Os02g57860	52.9	44.8	54	47.8	39.8	19.6	10.9	9.7	7.4	17.7	5.4	9.6	5.6	3	1.1	3.2	6	1	2	4.9	1.9	3.1	1	1.9	0.9	0	0	0	2	1.2	0	5.1	1.1	0	0	0
_	OsFbox122, Os_F0288, OsFBX72, FBX72	Os02g0825301	LOC_Os02g57890	22.7	17.5	21.4	21.9	16.8	10.2	9.9	1.8	5.6	24	15.2	5.3	7.5	2	7.8	11.7	6	8.2	1	1	2.8	3.1	4.1	10.7	0	0	0	0	4.9	2.4	1.9	0	1.1	5.1	3.1	1.8
_	OsFbox123, Os_F0289, OsFBX73, FBX73	Os02g0825500	LOC_Os02g57910	802.3	940.9	967.2	1251.2	1383.6	1544.8	793.2	839.2	830	873.7	971.6	1057.7	867.7	888.7	811.3	795.1	784.4	817.8	687.3	792.3	731.4	718.3	634.9	595.2	426.4	401.8	352.6	466.9	466.9	489	516.4	419.4	494.5	587.2	550.1	565.1
_	OsFbox124, Os_F0262, OsFBX74, FBX74	Os02g0825700	LOC_Os02g57940	28.1	30.2	43.9	143.3	142.4	140.6	204.2	260	184.1	248.1	281.8	262.8	447.9	367.5	417.4	400.8	394	355.3	307.9	293.7	310.5	258	242.8	223.1	107.8	83.5	65.6	144.7	133.5	187.3	132.5	31.6	166.7	148.6	111.8	154.5
_	OsFbox125, Os_F0403, OsFBX75, FBX75	Os02g0826675/Os02g0826700	LOC_Os02g58040	0	1.9	2.2	0	0	0.9	14.8	4.4	9.3	5.2	0	5.3	2.8	10.9	8.9	1.1	6	1	5.1	2	0	2.1	5.1	1.9	0	4.7	3.8	0.9	0	0	2.9	3.8	2.3	1.4	0	2.7
_	OsFbox126, Os_F0788, OsFBX486, FBX486	Os03g0113200	LOC_Os03g02210	1.1	1	2.2	7	2.7	1.9	2	1.8	1.9	3.1	0	1.1	0.9	9.9	6.7	0	4.3	9.2	1	4.9	3.7	1	1	4.9	0.9	1.9	1.9	0.9	4.9	0	1	0	3.4	2.2	0	1.8
_	OsFbox127, Os_F0532, OsFBX76, FBX76	Os03g0116700	LOC_Os03g02550	5.4	5.8	4.5	16.9	13.3	21.4	55.2	52	47.2	55.3	58.8	44.7	50.6	33.7	39	28.8	38	48	86.9	39.4	87.1	245.6	184.9	253.3	510.1	642.1	1380.1	736.5	462.9	1024.2	805.6	361.3	392.1	420.5	680.2	1012.1
_	OsFbox128, Os_F0506, OsFBL10, FBL10	Os03g0135400	LOC_Os03g04270	543.2	569.8	655.7	650	759.9	746.8	1092.2	1008.4	825.3	703.8	866	792.8	1087	1049.1	1080.7	1211.9	1134.3	1013.9	1061.7	985.5	1028.9	827.7	736.5	960.5	495.2	538.8	446.7	505.4	671.7	481.7	600.6	401.7	641.7	571.3	427	499.7
_	OsFbox129, Os_F0178, OsFBK11, FBK11	Os03g0167800	LOC_Os03g07160	863.9	813.3	839	867.9	913.9	941.4	1419.7	1260.5	1222.3	896.6	887.8	824.7	808.7	901.5	923.7	380.5	569.3	610.6	591.2	620.8	712.8	544.9	627.8	376	744.2	841.1	907.7	678.2	522.3	440.3	1254.3	1176.1	1224.7	815.6	1321.8	1040.3
_	OsFbox131, Os_F0292, OsFBX77, FBX77	Os03g0196500	LOC_Os03g10040	1.1	1	1.1	5	6.2	5.6	74	65.2	74	83.4	95.7	73.4	114.3	140.7	103.5	40.5	103.7	86.8	133	146.8	147.4	70.2	58.9	71.1	169.1	120.2	94.1	153.1	60.3	48.7	117	77.1	112.7	44.9	59	45.4
_	OsFbox132, Os_F0228, OsFBX78, FBX78	Os03g0202500	LOC_Os03g10540	20.5	49.7	75.4	187.1	212.3	345.5	184.5	194.8	198.9	248.1	226.3	271.3	338.3	325.9	363.9	442.3	394.8	348.2	327.3	294.7	377.3	341.6	335.2	389.6	254.6	194.3	157.8	365.4	378.9	291.9	314.3	132.6	428.9	427	294.9	389.8
_	OsFbox133, Os_F0449, OsFBX79, FBX79	Os03g0217200	LOC_Os03g11790	711.6	787.9	850.3	862	847.5	987.1	841.6	863.9	895.6	869.5	897.6	953.4	1052.3	878.7	1071.8	1479.4	1134.3	997.5	911.3	890.9	952.9	948.5	914.3	984.8	605.8	651.5	565.5	704.5	672.7	462.2	723.4	794.6	840.6	929.4	856.1	887.7
_	OsFbox134, Os_F0443, OsFBX80, FBX80	Os03g0222200	LOC_Os03g12190	2.2	1.9	0	0	0	0	3.9	1.8	0	1	1.1	0	1.9	3	3.3	1.1	5.2	2	9.2	3	6.5	1	5.1	4.9	4.6	5.6	4.8	4.7	0	0	6.8	18.9	6.9	0	3.1	7.3
_	OsFbox135, Os_F0341, OsFBX81, FBX81	Os03g0222300	LOC_Os03g12200	1.1	2.9	0	0	0	0	2	2.6	0	1	2.2	2.1	0.9	2	1.1	2.1	0	0	4.1	9.9	2.8	3.1	3	0	3.7	2.8	1.9	7.5	1	0	5.8	5.1	3.4	0.7	2	0.9
_	OsFbox136, Os_F0187	Os03g0232000	LOC_Os03g12940	3626.1	3923.2	4024.2	3038.8	3150.3	2913.7	2163.6	2236.3	2240	1644.2	1367.6	1495.1	944.5	821.3	974.9	467.9	502.8	520.7	415.3	481.9	442.2	311.7	480.5	246.4	282.4	305.1	321.3	252.7	256.2	158.1	520.3	358.8	381.8	385.7	378.2	378
_	OsFbox137, Os_F0544, OsFBX82, FBX82	Os03g0321300	LOC_Os03g20500	52.9	51.6	50.6	79.6	84	72.6	2399.4	1831.7	2128.1	1587.9	1765.8	1163.1	1929.4	2647.1	2419.5	991.2	1502.4	1527.4	2307.5	3045.1	2606.6	1556.4	968.1	1398.8	1613.8	910.5	1461.9	1051.2	857.6	1140.9	1729.2	854	1017.7	828.7	763.6	506.1
_	OsFbox138, Os_F0340, OsFBX83, FBX83	Os03g0350500	LOC_Os03g22750	0	1	0	0	0	0	0	0	0	0	0	0	0	0	0	0	0	0	0	0	0	0	0	0	0	0	0	0	0	0	0	0	0	0	0	0
_	OsFbox140, Os_F0065	NA	LOC_Os03g24200	0	0	0	0	0	0	0	0	0	0	0	0	0	1	0	0	0	0	0	0	0	0	0	0	0	1.9	1.9	0.9	0	0	1	2.5	1.1	0	1	0.9
_	OsFbox141, Os_F0122, OsFBX86, FBX86	Os03g0366350	LOC_Os03g25080	8.6	9.7	11.2	4	7.1	4.7	3	8.8	4.6	3.1	1.1	0	0	1	0	1.1	0.9	0	0	0	0	0	2	1	1.9	0	0	0	1	3.6	1	0	0	3.6	1	0
_	OsFbox142, Os_F0023, OsFBX87, FBX87	Os03g0367300	LOC_Os03g25190	0	0	0	0	0	0	0	0	0	0	0	0	0	0	0	0	0	0	0	0	0	0	0	0	0.9	0	0	0	0	0	0	0	0	0	0	0
_	OsFbox143, Os_F0129, OsFBX88, FBX88	Os03g0367400	LOC_Os03g25220	0	0	0	0	0	0	0	0	0	0	0	0	0	0	0	0	0	0	0	0	0	0	0	0	0	0	0	0	0	0	0	0	0	0	0	0
_	OsFbox144, Os_F0237, OsFBX89, FBX89	Os03g0367600	LOC_Os03g25240	0	0	0	0	0	0	0	0	0	0	0	0	0	0	0	0	0	0	0	0	0	0	0	0	0	0	0	0	0	0	0	0	0	2.9	0	0
_	OsFbox145, Os_F0026, OsFBX90, FBX90	Os03g0367700	LOC_Os03g25250	0	1	0	0	0	0	1	0	0	1	2.2	0	1.9	5.9	1.1	0	0	0	0	0	0	2.1	1	0	0.9	0.9	2.9	0	0	0	0	3.8	4.6	0	3.1	0
_	OsFbox146, Os_F0179, OsFBX91, FBX91	Os03g0372900	LOC_Os03g25640	19.4	18.5	2.2	7	11.5	5.6	12.8	15.9	13.9	8.3	9.8	7.4	18.7	19.8	20	8.5	10.4	17.4	12.3	12.8	10.2	1	2	4.9	6.5	4.7	0	1.9	4	4.9	1	2.5	2.3	2.9	0	0.9
_	OsFbox147, Os_F0266, OsFBX92, FBX92	Os03g0373066	LOC_Os03g25650	0	0	1.1	1	0	0	0	0	0.9	1	4.4	2.1	2.8	9.9	5.6	2.1	4.3	2	4.1	4.9	0	2.1	3	2.9	0	2.8	4.8	4.7	2	1.2	3.9	5.1	0	0	2	0
_	OsFbox148, Os_F0426, OsFBX93, FBX93	Os03g0385600	LOC_Os03g26840	0	1.9	0	1	0	0	0	0	0	0	0	0	0	0	1.1	0	0	0	1	0	0	0	0	0	0	0	0	0	0	0	0	0	0	0	0	0
_	OsFbox150, Os_F0123, OsFBX94, FBX94	Os03g0399400	LOC_Os03g28130	2.2	9.7	6.7	2	2.7	3.7	22.7	22.9	18.5	7.3	15.2	12.8	21.6	23.8	18.9	23.4	15.6	31.7	16.4	26.6	27.8	21.7	3	32.1	17.7	22.5	15.2	21.6	21.8	9.7	34.8	8.8	19.5	17.4	24.4	10.9
_	OsFbox151, Os_F0222, OsFBK13, FBK13	Os03g0415400	LOC_Os03g30160	1.1	0	0	0	0.9	2.8	2	7.1	3.7	2.1	6.5	9.6	9.4	4	6.7	5.3	6	8.2	9.2	7.9	22.2	31	17.3	25.3	9.3	12.2	20.9	31.9	26.7	19.5	15.5	3.8	21.8	26.8	16.3	18.2
_	OsFbox152, Os_F0251, OsFBX95, FBX95	Os03g0423000	LOC_Os03g30920	186.8	189	212.6	247.8	249.5	290.5	389.7	388.7	395.1	335.7	387.3	361.8	488.2	471.6	504.2	514.8	457	425.8	539	524.3	533	437.6	520.1	412	425.5	508.8	384.9	331.6	309.6	276.1	532.9	530.6	507.1	392.2	419.9	472.5
_	OsFbox153, OsFBX469, FBX469	Os03g0562200	LOC_Os03g36439	930.8	926.3	1014.5	835.1	786.5	741.2	591	714.9	731	575.5	519	558.7	478.8	481.5	449.6	389	390.5	405.3	347.8	348.9	409.7	620.3	453.1	481.2	487.8	484.4	618.8	672.6	696.4	810.1	749.5	520.5	564.6	923.6	976.1	975.8
_	OsFbox154, Os_F0130, OsFBDUF15, FBDUF15	Os03g0600800	LOC_Os03g40370	0	1	0	0	0	0	1	0	0	0	0	0	0.9	1	1.1	0	0.9	2	2	0	0	0	0	0	0	0	0	0	0	0	0	1.3	0	0	0	0
_	OsFbox155, Os_F0503, OsFBX96, FBX96	Os03g0629450	LOC_Os03g43060	0	0	0	0	0	0.9	0	0	0	0	0	0	0	1	0	1.1	0	0	1	3.9	1.9	0	0	1.9	2.8	0	3.8	3.8	3	4.9	1.9	3.8	5.7	2.2	3.1	7.3
_	OsFbox156, Os_F0603, OsFBL62, FBL62	Os03g0633100/Os03g0633400	LOC_Os03g43390	2272	2426.2	2243.8	2109.2	2197.5	1920.1	1398	1652.8	1659.9	1553.5	1299.1	1368.4	1221.9	1196.8	1453.5	1430.4	1471.3	1487.6	1092.4	1158.9	1158.7	1526.5	1218	1629.7	1578.5	1436.2	1996	1708.8	1764.7	1577.6	1952.6	2352.3	1643.3	1916.8	2641.5	1580.9
_	OsFbox157, Os_F0188, OsFBX97, FBX97	Os03g0638900	LOC_Os03g43770	0	1	2.2	1	0	0	3	0	1.9	0	1.1	1.1	6.6	4	3.3	4.3	2.6	2	4.1	1	3.7	3.1	6.1	3.9	8.4	9.4	5.7	6.6	4.9	0	18.4	11.4	6.9	2.9	7.1	4.5
_	OsFbox158, Os_F0008, OsFBX98, FBX98	Os03g0652400	LOC_Os03g44920	1.1	0	0	0	0	0	0	0	0	0	0	0	0	0	0	0	0	0	0	0	0	0	0	0	0	0	0	0	0	0	0	3.8	0	0	0	0
_	OsFbox159, Os_F0006, OsFBX99, FBX99	Os03g0653100	LOC_Os03g44980	0	0	0	0	0	0	0	0	0	0	1.1	0	0	0	0	0	0.9	0	0	0	0	0	1	0	0	0	1	0	0	0	0	1.3	0	0.7	0	0.9
_	OsFbox160, Os_F0017	NA	LOC_Os03g46120	0	0	2.2	0	0	0	0	0	0	0	0	0	0	0	0	0	0	0	0	0	0	0	0	0	0	0	0	0	0	0	0	0	2.3	0	0	0
_	OsFbox161, Os_F0076, OsFBX101, FBX101	Os03g0664300	LOC_Os03g46140	0	1	0	0	0	0	0	0	0	0	0	0	0	0	0	0	0	0	0	3	0	0	0	0	0.9	0	0	0	0	1.2	0	0	6.9	0	0	0.9
_	OsFbox162, Os_F0012	NA	LOC_Os03g46500	0	0	0	0	0	0	0	0	0	0	0	0	0	0	0	0	0	0	0	0	0	0	0	0	0	0	0	0	0	0	0	0	0	0	0	0
_	OsFbox163, Os_F0009, OsFBX103, FBX103	Os03g0668000	LOC_Os03g46510	982.7	812.3	857	844.1	989.1	980.5	1022.1	987.3	874.4	824.7	806.2	791.7	1078.5	1024.4	1016.1	826	824.2	782.1	915.4	973.6	911.2	775.1	858.4	651.7	818.5	898.3	786.1	624.7	792.4	653.2	844.3	1325.2	844.1	1046.1	978.1	1087.5
_	OsFbox164, Os_F0040, OsFBX104, FBX104	Os03g0668100	LOC_Os03g46530	0	0	0	0	0	0.9	0	0	0	0	0	0	0	0	0	0	0	0	0	0	0	0	0	0	0	0	0	0	1	1.2	0	0	0	3.6	3.1	0
_	OsFbox165, Os_F0229, OsFbox166, Os_F0438, OsFBX105, FBX105, OsFBX106, FBX106	Os03g0669900	LOC_Os03g46690	6.5	1	0	1	0	1.9	0	0.9	0	0	0	0	1.9	0	0	0	0.9	6.1	2	0	0.9	0	1	0	10.2	0.9	0	0.9	0	3.6	3.9	5.1	5.7	0.7	3.1	3.6
_	OsFbox167, Os_F0244	NA	LOC_Os03g47420	0	0	0	0	0	0	0	0	0	0	0	0	0	0	0	0	0.9	0	0	0	0	0	0	1	0	0	1.9	0	0	0	0	2.5	1.1	0	4.1	0.9
_	OsFbox168, Os_F0132, OsFBO16, FBO16	Os03g0699600	LOC_Os03g49250	3447.9	3093.4	2747.6	2586.9	2397.5	2196.7	2075.8	2052.1	2232.6	1574.3	1177.2	1338.6	1578	1528.6	1414.6	870.8	1057.5	1185.4	995.2	1187.5	1036.3	1134.3	1089	1063.7	1334.2	1590.2	1633.9	1323.6	1251.3	1784.4	1997.1	2771.7	2351.6	1933.5	3779.3	2319.6
_	OsFbox169, Os_F0378, OsFBDUF16, FBDUF16	Os03g0708200	LOC_Os03g50050	209.5	164.6	163.1	102.5	132.7	69.8	282.2	219.5	194.3	142.8	129.5	121.3	198.7	321	221.5	75.7	91.6	122.5	93.1	164.6	111.2	86.7	63	62.3	68.8	81.7	86.5	75.2	90	103.4	87	109.9	86.2	102.9	125.1	75.4
_	OsFbox170, Os_F0296, OsFBDUF17, FBDUF17	Os03g0720400	LOC_Os03g51090	24.8	20.5	27	44.8	39.8	37.2	49.3	64.3	38.9	50	63.1	62.8	113.4	129.8	93.5	125.8	139.1	109.2	90	97.6	104.7	122.8	86.3	99.4	60.4	35.7	60.8	67.6	101.9	125.3	68.7	37.9	54	75.4	49.8	79
_	OsFbox171, Os_F0153, OsFBX108, FBX108	Os03g0722800	LOC_Os03g51270	491.3	584.4	769.3	926.7	965.2	1029.9	780.4	855	740.2	923.7	941.1	972.6	1235	1203.7	1072.9	2177.5	1684.7	1563.2	1220.2	1115.5	1032.6	1239.5	1228.2	1393	616.9	570.7	608.3	926.2	1007	1102	847.2	448.5	826.8	1384.7	841.9	946.7
_	OsFbox172, Os_F0303, OsFBX109, FBX109	Os03g0727800	LOC_Os03g51760	930.8	896.1	862.6	761.4	830.7	637.9	369	249.5	306.3	254.4	193.7	190.5	531.3	749	491.9	413.5	282.5	404.3	816.2	971.7	934.4	712.1	763.9	691.6	1781	1711.3	1563.6	1258.8	1196.9	970.6	2612.1	2467.2	2876	1299.2	2229.8	1017.6
_	OsFbox173, Os_F0094, OsFBX110, FBX110	Os03g0775800	LOC_Os03g56440	2.2	6.8	0	0	0	0	3.9	0	0	0	3.3	1.1	0	0	0	0	0	1	1	0	0	0	0	0	0	0.9	0	1.9	0	0	0	2.5	1.1	0	3.1	0
_	OsFbox174, Os_F0714, OsFBX111, FBX111	Os03g0775900	LOC_Os03g56450	1.1	0	0	0	0	0	0	0	0	0	0	1.1	0	2	1.1	0	0	0	0	0	0	0	0	0	1.9	0.9	0	0	1	0	1.9	3.8	1.1	1.4	0	1.8
_	OsFbox175, Os_F0633, OsFBX112, FBX112	Os03g0776500	LOC_Os03g56510	0	0	0	0	0	0	0	0	0	0	0	0	0	0	0	0	0	0	0	0	0	0	0	0	0	0	0	0	0	0	1	2.5	0	0	0	1.8
_	OsFbox176, Os_F0077, OsFBDUF18, FBDUF18	Os03g0802100	LOC_Os03g58764	1307.7	1162.9	1186.6	1741.9	1489.8	1850.3	7280	6235.7	6872.8	8470.1	9233.8	8963	7900.2	9338.3	8057.7	8164.3	7748.6	8832.8	8300.1	8484.8	8310.2	7112.2	10144.2	5793	10011.7	10528.6	9115.2	7262.5	6392.2	9083.7	17873	22677.6	23274.7	10684	14894.5	12966.1
_	OsFbox177, Os_F0120, OsFBDUF19, FBDUF19	Os03g0855500	LOC_Os03g63850	1716.9	1576.9	1535.2	1290	1212.9	1121.1	1140.5	1022.5	1205.6	994.6	808.4	767.2	786.2	888.7	920.4	863.3	772.4	767.8	618.8	729.2	739.7	987.7	537.4	1064.7	639.2	700.3	768	1089.7	1156.4	1497.3	654.7	655.7	531.3	983.1	814.4	669.6
_	OsFbox178, Os_F0705, OsFBX113, FBX113	Os03g0861800	LOC_Os03g64360	6209.1	6412.7	6425.4	6506.6	6084.8	5735.2	5604.8	5750	6353.7	5656.1	5472.6	6076	5326.2	5025.8	5190.8	5417.7	5071.3	5191.9	4415.5	4193.1	4455.9	5741.5	5401.3	5422.9	4640.7	5526.2	5386.4	5344.2	5686.9	7306.6	7080.2	8273.4	7565.4	8621.5	8232.7	7756.4
_	OsFbox179, Os_F0161, OsFBX114, FBX114	Os04g0113000	LOC_Os04g02280	915.7	836.6	783.9	739.5	753.7	629.5	965.9	1017.2	1064	1049.9	1201.1	1113.1	1434.6	1261.2	1244.3	1133	1079.1	1005.7	980.9	969.7	953.8	843.2	864.5	807.5	491.5	552.9	456.2	552.4	648.9	526.7	594.8	459.8	562.3	690.9	480.9	628.7
_	OsFbox180, Os_F0342	NA	LOC_Os04g08460	89.6	84.7	97.8	62.7	61	50.3	77	94.3	68.5	69.9	62	50	63.7	68.4	60.1	79.9	79.5	77.6	76.7	78.8	64.9	101.1	80.3	84.7	74.3	90.1	65.6	85.5	60.3	113.1	55.1	97.3	96.6	98.6	69.1	85.4
_	OsFbox181, Os_F0655, OsFBX117, FBX117	Os04g0167600	LOC_Os04g08510	0	0	0	0	0	0	0	0	0	0	0	0	0	0	0	0	0	0	0	0	0	0	0	0	0	0	0	0	0	0	0	0	0	0	0	0
_	OsFbox182, Os_F0223, F-box118, OsFBX118, FBX118	Os04g0191800	LOC_Os04g11450	398.5	410	366.6	380.2	333.5	379	495.3	644.4	530.2	539	552.7	529.9	887.4	916.4	776.8	950.7	918.4	834.2	722.1	671.1	723	1050.7	937.6	996.5	693.1	720.9	839.3	837.9	938.8	1199.3	906.2	907.1	914.2	1106.3	963.9	997.6
_	OsFbox183, Fbox183, Os_F0203, F-box119, OsFBX119, FBX119	Os04g0193300	LOC_Os04g11660	15.1	12.7	22.5	23.9	31.8	35.4	36.5	52.9	37.9	35.4	39.2	40.4	44	55.5	62.3	39.4	47.5	53.1	29.7	24.6	31.5	38.2	28.4	39	24.2	16.9	19	18.8	17.8	21.9	13.5	7.6	23	23.2	12.2	21.8
_	OsFbox184, Os_F0197, OsFBX120, FBX120	Os04g0194000	LOC_Os04g11790	302.4	264.9	340.8	327.5	286.6	283.1	236.8	263.6	238.7	240.8	191.5	220.3	328.9	309.1	297.2	263.3	258.3	230.7	247.5	206.9	268.8	368.5	294.6	294.2	200.7	219.7	293.7	242.4	248.3	373.4	303.7	304.5	220.8	301.6	260.3	302.6
_	OsFbox185, Os_F0197, OsFBX121, FBX121	Os04g0195100	LOC_Os04g11890	20.5	27.3	25.9	37.8	29.2	51.2	58.2	45	60.1	56.3	68.5	71.3	150.9	138.7	141.3	162	184.9	159.3	159.6	155.7	151.1	168.2	157.5	167.5	95.7	106.1	129.3	82.7	135.5	150.8	103.5	116.2	129.9	132.7	89.5	109
_	OsFbox186, Os_F0322	NA	LOC_Os04g12990	262.4	307.8	258.7	206	180.5	199.3	69.1	70.5	96.2	43.8	33.7	47.9	41.2	21.8	34.5	20.3	9.5	22.5	18.4	11.8	10.2	10.3	5.1	7.8	5.6	7.5	9.5	4.7	9.9	4.9	11.6	16.4	21.8	9.4	9.2	7.3
_	OsFbox187, Os_F0245, OsFBX123, FBX123	Os04g0207000	LOC_Os04g13010	3.2	0	0	0	0	0	0	0	0	0	0	0	0	0	0	0	0	0	0	0	0	0	0	0	0	0	0	0	0	0	0	0	0	0	2	0
_	OsFbox188, Os_F0182, OsFBX124, FBX124	Os04g0207100	LOC_Os04g13040	0	0	1.1	0	0	0	0	0	0	0	0	0	0	0	0	0	0	0	0	0	0	0	0	0	0	0.9	0	0	2	0	1.9	0	0	0	0	0
_	OsFbox189, Os_F0133, OsFBX125, FBX125	Os04g0208400	LOC_Os04g13150	0	0	0	0	0	0	2	0	0	1	0	1.1	0	0	0	0	0	0	2	0	3.7	0	2	1	2.8	0.9	0	0	0	0	0	0	0	0.7	0	0
_	OsFbox190, Os_F0204, OsFBD9, FBD9	Os04g0208500	LOC_Os04g13160	97.2	96.4	119.2	76.6	80.5	70.8	47.4	54.7	62.9	37.5	42.4	28.7	49.7	41.6	37.8	19.2	34.6	20.4	25.6	24.6	36.2	36.1	15.2	21.4	94.8	33.8	14.3	39.5	31.7	36.5	34.8	11.4	82.8	29	17.3	35.4
_	OsFbox191, Os_F0109, OsFBD10, FBD10	Os04g0208600	LOC_Os04g13170	0	0	1.1	2	3.5	5.6	3	3.5	3.7	0	3.3	3.2	3.7	8.9	4.5	0	6.9	2	1	8.9	4.6	5.2	6.1	1.9	5.6	3.8	5.7	2.8	4.9	2.4	4.8	3.8	4.6	10.9	3.1	4.5
_	OsFbox192, Os_F0688, OsFBX126, FBX126	Os04g0258900	LOC_Os04g18790	24.8	22.4	28.1	56.7	77.9	76.4	115.4	83.7	89.7	109.5	126.2	76.6	133.1	118.9	121.3	196.1	160.7	161.3	139.1	131.1	138.1	149.7	138.2	151	99.4	104.2	116.9	127.8	112.8	181.2	101.5	64.4	105.8	120.3	128.1	159.9
_	OsFbox193, Os_F0515	NA	LOC_Os04g19750	153.3	148	141.7	96.5	79.6	43.8	115.4	95.2	95.3	101.1	57.7	72.4	88.1	58.5	71.2	18.1	38	34.7	38.9	39.4	28.7	26.8	31.5	28.2	22.3	36.6	31.4	23.5	28.7	20.7	53.2	82.1	78.2	55.1	52.9	47.2
_	OsFbox194, Os_F0635, OsFBX470, FBX470	Os04g0267600	LOC_Os04g19800	0	0	0	0	0	0	0	0	0	0	0	0	0	1	0	2.1	0.9	0	0	0	0	0	0	0	0	0	0	0	0	0	0	0	0	0	1	0.9
_	OsFbox195, Os_F0144, OsFBL12, FBL12	Os04g0267775	LOC_Os04g19810	0	0	0	0	0	0	0	0	0	0	0	0	0	0	0	0	0	0	0	0	0	1	0	0	0	0	0	0	0	0	0	0	0	0	0	0
_	OsFbox196, Os_F0324, OsFBL13, FBL13	Os04g0268600	LOC_Os04g19920	0	0	0	0	0	0	0	0	0	2.1	0	0	0	0	0	4.3	0	0	0	0	0	0	0	0	0	0	0	0	0	0	0	0	0	0	0	0
_	OsFbox197, Os_F0620, OsFBX127, FBX127	Os04g0313500	LOC_Os04g24820	0	0	0	0	0	0	0	0	0	0	0	0	0	0	0	0	0	0	0	0	0	0	0	0	0	0	0	0	0	0	0	0	0	0	0	0
_	OsFbox198, Os_F0644, OsFBDUF20, FBDUF20	Os04g0317300	LOC_Os04g25140	5.4	12.7	16.9	13.9	13.3	22.3	12.8	14.1	17.6	25	19.6	24.5	30.9	23.8	20	21.3	18.1	21.4	19.4	21.7	17.6	9.3	30.5	20.5	13.9	9.4	12.4	16.9	18.8	13.4	7.7	11.4	28.7	17.4	20.3	30.9
_	OsFbox199, Os_F0630, OsFBX128, FBX128	Os04g0324600	LOC_Os04g25840	0	0	0	0	0	0	0	0	0	0	0	0	0	0	0	0	0	0	0	0	0	0	0	0	0	0	0	0	0	0	0	0	0	0	0	0
_	OsFbox200, Os_F0645, OsFBDUF21, FBDUF21	Os04g0329500	LOC_Os04g26240	18.4	17.5	13.5	12.9	20.3	30.7	34.5	20.3	28.7	25	37	19.2	31.9	42.6	24.5	19.2	25.1	23.5	36.8	36.5	27.8	32	34.5	32.1	23.2	16.9	27.6	33.8	18.8	26.8	33.8	15.2	26.4	20.3	31.5	27.3
_	OsFbox201, Os_F0552, OsFBX129, FBX129	Os04g0376800	LOC_Os04g30810	0	2.9	0	0	0.9	0	0	1.8	1.9	0	1.1	1.1	0	2	2.2	1.1	4.3	5.1	1	0	0.9	0	0	0	0	0	1	0	2	0	1	0	0	0.7	1	0
_	OsFbox202, Os_F0749	NA	LOC_Os04g30830	0	0	0	1	0	0	0	0	0	0	0	0	0	0	3.3	0	0	0	0	0	0	0	0	0	0	0	0	0	0	0	1	1.3	5.7	2.9	2	0
_	OsFbox203, Os_F0600, OsFBK14, FBK14	Os04g0380300	LOC_Os04g31120	195.5	225	188.9	223	228.2	242.1	412.4	392.3	304.4	306.5	301.4	279.9	387	402.2	391.8	327.2	378.4	373.7	491	460.2	465.3	390.1	431.7	361.4	1518.1	1729.1	1881	1170.5	730	469.5	2537.7	3680	2244.7	1368.8	2262.3	2039.7
_	OsFbox204, Os_F0139, OsFBX130, FBX130	Os04g0384500	LOC_Os04g31540	2.2	0	1.1	1	0	0	17.8	11.5	16.7	16.7	25	20.2	28.1	21.8	23.4	3.2	6.9	3.1	4.1	12.8	13.9	0	1	1.9	10.2	2.8	1.9	3.8	2	1.2	8.7	17.7	5.7	6.5	3.1	3.6
_	OsFbox205, Os_F0044, OsFBX131, FBX131	Os04g0385100	LOC_Os04g31580	1.1	0	0	0	0	0	0	0	0	0	0	0	0	0	0	0	0	0	0	0	0	0	0	0	0	0	0	0	0	0	0	0	1.1	0	0	0
_	OsFbox207, Os_F0611, OsFBLD2, FBLD2	Os04g0409100	LOC_Os04g33400	45.4	57.5	67.5	78.6	50.4	65.2	41.4	47.6	47.2	34.4	45.7	37.2	71.2	61.4	54.5	75.7	73.4	53.1	45	60.1	58.4	81.5	53.8	78.9	56.7	66.6	53.2	46	40.6	66.9	38.7	58.1	46	74.7	52.9	55.4
_	OsFbox208, Os_F0775, OsFBX132, FBX132	Os04g0414500	LOC_Os04g33820	827.2	743.1	1169.7	1970.8	2325.8	2855	1651.5	1549.7	1542.4	1081.2	1020.5	953.4	1644.5	1758.5	1505.8	917.7	1010.8	1417.2	1661	2514.9	2091.2	1114.7	1682.2	1397.8	3961.6	3531.4	3946.4	2309	1825.1	1395.1	6761	5823.8	5347.2	2781	4336.5	2703
_	OsFbox210, OsFBX134, FBX134	Os04g0440200	LOC_Os04g35930	1.1	0	4.5	0	0	0	0	2.6	0	0	0	2.1	0	0	1.1	0	0	1	1	3	0	0	0	0	2.8	0.9	0	0	0	0	0	0	1.1	0	0	0.9
_	OsFbox211, Os_F0331, OsFBX135, FBX135	Os04g0440300	LOC_Os04g35940	128.5	93.5	102.3	69.7	77.9	57.7	65.1	68.8	81.4	49	42.4	43.6	79.6	66.4	74.6	54.4	44.9	51.1	57.3	77.9	63	88.8	74.2	99.4	85.5	118.3	122.6	118.4	110.8	161.8	196.3	118.8	157.5	177.6	171.8	202.6
_	OsFbox212, Os_F0238, OsFBL17, FBL17	Os04g0440400	LOC_Os04g35970	0	0	0	0	0	0	0	0	0	0	0	0	0	0	0	0	0	0	0	0	0	0	0	0	0	0	0	0	0	0	0	0	0	0	0	0
_	OsFbox213, Os_F0422, OsFBX136, FBX136	Os04g0440700	LOC_Os04g35990	0	0	0	0	0	0	0	0	0	0	0	0	0	0	1.1	0	0	0	0	1	0	0	0	0	0	0	0	0	0	0	0	0	0	0	0	0
_	OsFbox214, Os_F0430, OsFBX137, FBX137	Os04g0440901	LOC_Os04g36000	0	0	0	0	0	0	0	0	0	1	0	0	0	0	0	1.1	0	0	0	0	0	0	0	0	0	0	0	0	1	0	1	0	0	0	0	0
_	OsFbox215, Os_F0110, OsFBX138, FBX138	Os04g0441400	LOC_Os04g36020	0	0	0	0	0	0	0	0	0	0	0	0	0	0	0	0	0	0	0	0	0	0	0	0	0	0	0	0	0	0	0	0	0	0	0	0
_	OsFbox216, Os_F0328, OsFBX139, FBX139	Os04g0464900	LOC_Os04g39070	1.1	1	0	0	0.9	0	2	0	0	0	0	0	2.8	1	0	0	0.9	2	0	0	0	0	0	0	0	0	0	0.9	0	0	0	0	0	0	0	0
_	OsFbox217, Os_F0121, MOF, OsMOF, OsFBX140, FBX140	Os04g0464966	LOC_Os04g39080	822.8	693.5	688.3	541.5	526.4	567.1	1602.2	1438.6	1375.9	1354.3	1919.2	1313.1	1351.2	1394.9	1363.4	1324.8	1158.5	1018	1215.1	1308.7	1358	826.7	914.3	869.9	971.8	941.5	924.8	890.6	813.1	541.3	1047.4	1379.5	972.8	614.1	656.8	522.4
_	OsFbox218, Os_F0597, OsFBDUF22, FBDUF22	Os04g0472600	LOC_Os04g39660	10727.1	9893.7	10195.3	9082.6	8608.8	9147	6904.1	7304.9	8195.9	7972.8	7083.9	7427.5	8037.1	7912.7	7503.5	8423.3	7702	8182.4	7020.6	7110.1	7178.4	9398.3	7897.2	8283.8	6549.1	6899.5	7271.3	7554.6	8431	12581.9	7667.2	9013.7	8101.3	11503.3	10342.5	10399.4
_	OsFbox219, Os_F0485, OsFBX141, FBX141	Os04g0479500	LOC_Os04g40330	184.7	165.6	187.8	279.7	236.2	286.8	347.3	290	311.8	264.8	282.9	275.6	328	356.6	373.9	288.8	333.5	306.3	322.2	329.1	381	225	274.3	250.3	223	177.4	203.4	229.2	231.5	132.6	234	161.7	177.1	226.2	196.2	201.7
_	OsFbox220, Os_F0518, OsFBX142, FBX142	Os04g0479800	LOC_Os04g40370	166.3	178.2	193.4	262.8	246.8	269.1	530.8	455.7	487.6	605.8	647.4	619.3	696.2	590.5	608.8	964.6	810.4	818.9	610.6	576.5	584.9	517.1	500.8	587.4	281.5	280.7	234.8	346.6	383.8	250.6	287.2	314.6	369.1	410.3	303	369.8
_	OsFbox221, Os_F0036, OsFBX143, FBX143	Os04g0483800	LOC_Os04g40760	0	0	0	0	0	0	14.8	2.6	7.4	5.2	3.3	5.3	1.9	2	6.7	0	0.9	0	7.2	3.9	4.6	0	3	1	3.7	0.9	1.9	1.9	0	0	6.8	3.8	0	0.7	2	1.8
_	OsFbox222, Os_F0047, OsFBX144, FBX144	Os04g0483900/Os04g0483950	LOC_Os04g40770	0	0	0	0	0	0	7.9	3.5	11.1	5.2	5.4	0	5.6	7.9	8.9	4.3	2.6	0	7.2	11.8	6.5	2.1	6.1	7.8	10.2	9.4	3.8	1.9	2	0	7.7	13.9	6.9	0	4.1	6.4
_	OsFbox223, Os_F0055, OsFBX145, FBX145	Os04g0484000/Os04g0484066	LOC_Os04g40780	0	0	0	0	0	0	9.9	0	2.8	0	1.1	2.1	0.9	0	0	0	0	0	1	4.9	0.9	4.1	0	0	0	4.7	0	0.9	4.9	2.4	3.9	3.8	0	1.4	3.1	1.8
_	OsFbox224, Os_F0093	NA	LOC_Os04g40800	0	0	0	0	0.9	2.8	3	0	0.9	0	3.3	0	1.9	5.9	1.1	0	2.6	1	6.1	3	7.4	1	2	1.9	14.9	8.4	5.7	7.5	5.9	3.6	6.8	21.5	2.3	1.4	7.1	10.9
_	OsFbox225, Os_F0540, OsFBX146, FBX146	Os04g0485800	LOC_Os04g40910	1511.8	1512.6	1492.5	1775.7	1964	2436.9	4481.1	3965.8	3808.3	3091.3	3438	3357.3	3574.8	4136.1	3475.7	2504.7	2771.5	2868	3475.5	3712.2	3254.6	2359.4	2838.3	2612.6	3016.7	3451.6	2974.1	2039.4	2177.2	2543.4	4940.9	4939.5	4684.8	3429.9	3543.4	3673.3
_	OsFbox226, Os_F0022, OsFBX147, FBX147	Os04g0486700	LOC_Os04g40960	5.4	2.9	1.1	0	2.7	0.9	9.9	20.3	13	7.3	7.6	21.3	8.4	12.9	4.5	3.2	10.4	6.1	4.1	6.9	3.7	4.1	6.1	1.9	2.8	2.8	1.9	5.6	0	0	10.6	3.8	1.1	2.9	3.1	2.7
_	OsFbox227, Os_F0286, OsFBL19, FBL19	Os04g0505700	LOC_Os04g42670	2331.4	2244	2347.2	2300.3	2627.5	2744.2	3444.2	2815.5	3135.7	3134.1	3421.7	3452	3068.8	3692.3	3033.9	3812.5	3282.9	3537.8	3141.1	3166.3	2999.7	4338.9	3459	4182.8	3329.8	4656.9	4017.7	3444.8	4158.6	6357.8	3608.3	6830.7	4385.8	5514.2	4897.7	4385.6
_	OsFbox228, Os_F0553, OsFBX148, FBX148	Os04g0571300	LOC_Os04g48270	212.7	210.4	122.6	116.5	138.9	94	478.5	394.9	371	366	371	329.9	644.7	771.8	701.2	497.7	483.8	526.8	1085.2	1160.9	1197.6	847.3	1308.4	880.6	5753.8	5689.5	7104	2741.2	2408.7	2898.6	8511.5	10748.2	9498.5	3698.8	8115.8	5149.7
_	OsFbox229, Os_F0493, OsFBX149, FBX149	Os04g0583000	LOC_Os04g49360	5.4	4.9	3.4	7	6.2	5.6	13.8	7.9	14.8	9.4	10.9	10.6	5.6	4	12.2	1.1	2.6	5.1	3.1	1	0.9	6.2	1	6.8	36.2	23.5	14.3	8.5	18.8	26.8	46.4	59.4	78.2	27.5	61	56.3
_	OsFbox230, Os_F0308, OsFBX150, FBX150	Os04g0589300	LOC_Os04g49950	34.6	83.8	48.4	66.7	116.8	138.7	119.4	164.8	155.4	158.5	301.4	237.3	183.7	152.6	260.4	1626.5	863.9	813.7	209.7	183.3	272.5	279.7	341.3	544.5	58.5	56.3	63.7	140	105.8	120.4	34.8	32.8	43.7	89.2	46.8	56.3
_	OsFbox231, Os_F0565, OsFBX151, FBX151	Os04g0591900	LOC_Os04g50200	0	0	1.1	4	0	6.5	0	0	0	0	2.2	0	0.9	0	0	1.1	0	2	3.1	1	2.8	0	0	1.9	0.9	0.9	0	1.9	0	0	0	1.3	0	0	0	0
_	OsFbox232, Os_F0576, Ctb1, OsCtb1, OsFBK15, FBK15	Os04g0619300	LOC_Os04g52830	440.6	561	429.6	322.5	355.6	355.7	1167.1	1233.2	1101.1	965.5	928.1	1003.5	1562.1	1813	1965.5	1695.8	1631.1	1930.7	2531.5	2179.8	2285.9	2216.9	1765.5	1732.9	1123.3	635.5	790.8	936.6	943.7	979.2	1034.8	534.4	1044.1	1081.7	632.4	865.9
_	OsFbox234, Os_F0170, OsFBL20, FBL20	Os04g0626600	LOC_Os04g53510	760.2	800.6	845.8	1080	1085.5	1130.5	560.4	726.3	758.7	869.5	825.8	838.5	596	537	599.9	875.1	702.4	707.6	536	556.8	598.8	687.4	624.7	670.2	411.6	475.9	500.9	672.6	707.3	599.7	646	433.3	450.8	741.7	627.3	839.5
_	OsFbox235, Os_F0248, OsFBX152, FBX152	Os04g0657600	LOC_Os04g56250	1.1	0	0	9	5.3	19.6	0	2.6	0	5.2	23.9	4.3	0	3	0	5.3	3.5	2	0	0	2.8	4.1	4.1	3.9	13.9	15	7.6	8.5	8.9	10.9	30.9	30.3	65.5	10.1	42.7	28.2
_	OsFbox236, Os_F0264, OsFBX493, FBX493	Os04g0667700	LOC_Os04g57210	3002	3088.5	3136.8	2976.1	2926.5	2801.9	1986	2003.6	2190.1	1817.3	1703.8	1943.1	1604.2	1495.9	1784.1	1286.5	1778.8	1481.5	1653.9	1749.2	1630.5	1608	1722.9	1611.2	6161.6	9198.4	9463.1	6027.2	4003.3	3338.9	12671.9	18899.1	11658	9489.3	24970.6	12970.6
_	OsFbox237, Os_F0241, OsFBX153, FBX153	Os04g0668600	LOC_Os04g57290	1724.5	1673.3	1573.4	1257.1	1093.5	1108.1	1644.6	1510.9	1549.8	1314.7	1126.1	1243.9	1505.8	1682.2	1534.8	1338.7	1403.9	1426.4	1536.3	1608.3	1546.2	1662.7	1482.1	1729	1901.8	2104.6	2394.3	1728.5	1612.4	2037.4	1932.3	2380.1	1904.3	1651.5	2037.6	1879.8
_	OsFbox238, Os_F0385, OsFBX154, FBX154	Os04g0675800	LOC_Os04g57920	741.9	724.6	661.3	686.8	632.5	691.9	693.6	690.2	734.7	614.1	539.6	633.1	581	590.5	520.9	401.8	417.3	389	393.8	422.8	397.7	393.2	392.1	388.7	419.9	462.8	423	317.5	320.5	316.2	697.3	548.3	633.6	458.2	510.4	510.6
_	OsFbox239, Os_F0304, OsFBX472, FBX472	Os04g0686700	LOC_Os04g59010	598.2	591.2	643.3	718.6	667	711.4	1644.6	1505.6	1236.1	1223	1379.6	1164.1	872.4	963.9	952.7	1097.8	936.5	963.8	945.1	877.1	958.5	915.5	841.1	918.6	576	662.7	745.2	549.5	673.6	867.3	710.8	730.2	740.6	802.6	730	722.3
_	OsFbox241, Os_F0593, OsFBX155, FBX155	Os05g0106800	LOC_Os05g01620	10.8	22.4	14.6	6	6.2	7.4	9.9	6.2	6.5	2.1	0	3.2	7.5	5	4.5	2.1	1.7	3.1	1	1	5.6	8.3	7.1	4.9	5.6	1.9	0	0	4.9	0	1.9	1.3	0	10.1	0	0.9
_	OsFbox242, Os_F0706, OsFBX156, FBX156	Os05g0106900	LOC_Os05g01630	139.3	168.5	128.2	180.2	206.1	176	275.3	194.8	231.3	220	223	210.7	334.5	341.8	358.4	255.8	324.8	306.3	417.3	352.8	379.1	288	352.5	314.6	283.4	292.9	373.5	293.1	244.3	281	295	389.1	328.9	300.9	382.3	364.3
_	OsFbox243, Os_F0545, OsFBX473, FBX473	Os05g0116300	LOC_Os05g02550	2.2	1.9	7.9	15.9	3.5	5.6	3	0	0	0	3.3	7.4	0	1	3.3	7.5	4.3	3.1	1	0	0.9	2.1	0	3.9	0.9	0	1	2.8	2	2.4	0	0	4.6	2.2	1	1.8
_	OsFbox244, Os_F0497, OsFBDUF23, FBDUF23	Os05g0123400	LOC_Os05g03210	15.1	18.5	9	4	5.3	2.8	43.4	40.5	13.9	24	15.2	25.5	37.5	41.6	56.8	113	86.4	89.8	83.9	71	79.7	60.9	51.8	78.9	53.9	30	24.7	72.3	82.1	81.5	55.1	12.6	44.8	72.5	56.9	74.5
_	OsFbox245, Os_F0037, OsFBX157, FBX157	Os05g0139200	LOC_Os05g04750	18.4	21.4	36	40.8	48.7	61.5	45.4	45.8	37	33.4	38.1	33	36.5	41.6	41.2	20.3	24.2	42.9	32.7	38.4	39.9	31	16.3	24.4	26	14.1	23.8	25.4	15.8	19.5	26.1	10.1	28.7	24.6	8.1	20
_	OsFbox246, Os_F0004, OsFBX158, FBX158	Os05g0139300	LOC_Os05g04770	41	51.6	70.9	56.7	55.7	75.4	75	115.5	72.2	91.7	76.2	89.4	113.4	100.1	99.1	73.5	114	91.9	110.5	88.7	122.4	113.5	86.3	100.3	68.8	66.6	68.4	76.1	95	90	75.4	50.5	66.7	76.8	52.9	98.1
_	OsFbox247, Os_F0660, OsFBX159, FBX159	Os05g0147700	LOC_Os05g05500	254.8	331.2	293.5	355.3	386.6	409.7	173.6	186	201.7	136.6	117.5	158.6	94.6	69.3	73.5	66.1	75.2	59.2	33.8	53.2	45.4	47.5	23.4	48.7	37.2	31	49.4	31.9	33.6	104.6	27.1	34.1	23	65.2	58	30
_	OsFbox249, Os_F0030, OsFBX160, FBX160	Os05g0172000	LOC_Os05g07950	63.7	54.5	63	73.7	76.1	58.7	104.6	114.6	100.9	117.8	87	69.2	118.1	118.9	94.6	93.8	102.8	123.5	109.4	114.3	114.9	154.8	122.9	130.5	85.5	121.1	154.9	132.5	108.8	216.5	120.9	74.5	127.6	133.4	196.2	163.5
_	OsFbox250, Os_F0011, OsFBX161, FBX161	Os05g0172500	LOC_Os05g08010	537.8	498.7	454.4	517.6	481.3	507.5	368	539.5	520.9	480.6	365.6	422.4	691.5	592.4	625.5	707.7	626.4	654.5	572.8	593.2	528.4	927.9	721.3	788.1	457.1	496.6	594.1	751.5	744.9	759	579.3	423.2	618.7	845.3	668	680.5
_	OsFbox251, Os_F0085, OsFBX162, FBX162	Os05g0175800	LOC_Os05g08350	241.9	180.2	227.2	179.2	218.5	174.1	267.4	288.2	248.9	225.2	214.3	237.3	320.5	264.5	286	390.1	299.8	360.4	275.1	254.2	276.2	434.5	430.7	456.9	405.1	668.4	504.7	650.1	617.3	682.4	616	833.8	745.2	962	1129.6	954
_	OsFbox252, Os_F0066, OsFBX163, FBX163	Os05g0177000	LOC_Os05g08440	124.2	113	158.6	209	235.3	312.9	188.4	244.2	207.3	257.5	274.2	226.7	399.2	390.3	347.2	414.6	394	359.4	374.3	420.8	491.3	490.2	469.3	445.2	396.7	490.9	476.2	430.2	435.3	560.7	586.1	682.2	702.6	676.4	563.3	636
_	OsFbox253, Os_F0052, OsFBX164, FBX164	Os05g0177400	LOC_Os05g08460	25.9	14.6	22.5	6	11.5	15.8	12.8	11.5	19.4	22.9	44.6	35.1	30	30.7	23.4	32	39.7	27.6	27.6	20.7	29.7	51.6	47.7	50.7	26	26.3	36.1	34.8	36.6	31.6	44.5	21.5	25.3	47.8	32.5	80.9
_	OsFbox254, Os_F0290, OsFBDUF24, FBDUF24	Os05g0269100	LOC_Os05g18660	16006.5	14299	14731.2	11204.7	10683.3	9466.4	8161.1	9200.1	10550.7	7387.9	5206	6525.1	6669	6695.1	6396.1	3808.2	4250.5	4349.5	4414.5	5086	4985.2	5987.2	5801.5	5512.5	5803	6983.1	8857.6	6847.3	6214.2	10847.4	10249.3	11367.2	8879.8	10866.7	13021.7	11783.1
_	OsFbox255, Os_F0067, OsFBX165, FBX165	Os05g0320100	LOC_Os05g25580	203	188	218.2	178.2	169.9	219.8	143.1	158.7	138.8	160.6	155.6	169.2	179.9	138.7	161.4	361.3	271.3	284.9	184.1	164.6	168.7	396.3	297.6	346.8	215.5	271.3	275.6	330.7	376.9	565.6	186.7	343.6	301.3	350.9	354.8	332.5
_	OsFbox256, Os_F0111	NA	LOC_Os05g27550	0	0	0	0	0	0	0	0	0	0	0	0	0	0	0	0	0	0	0	0	0	0	0	0	0	0	0	0	0	0	0	0	0	0	0	0
_	OsFbox257, Os_F0400, OsFBX167, FBX167	Os05g0372800	LOC_Os05g30920	462.2	411	408.3	521.6	475.1	479.6	560.4	585.3	532	552.6	551.6	555.5	694.4	685.6	613.2	625.6	536.5	608.5	731.3	683.9	693.4	624.4	774.1	595.2	891	961.2	769.9	843.6	739.9	594.8	1105.4	1627.1	1339.7	1170.8	1260.8	1322
_	OsFbox258, Os_F0658, OsFBL22, FBL22	Os05g0425700	LOC_Os05g35110	39135.6	33382.2	31534.1	25032.2	23575.7	19747.6	20263.5	22875.6	23433	17827.5	12061.4	14670.8	15405.1	15753	14544	6906.6	8940.8	9279	10505.3	13581.6	11943.9	10730.7	11432.3	10059.6	17964.6	19544.9	21733.9	12964.6	11577.7	19293.7	28688.1	40641.9	31295.4	21537.7	30499.8	22134.3
_	OsFbox261, Os_F0604, OsFBL24, FBL24	Os05g0469300	LOC_Os05g39300	0	0	0	0	0	0	0	0	0	0	0	0	0	0	0	0	0	0	0	0	0	0	0	0	0	0	0	0	0	0	0	0	0	0	0	1.8
_	OsFbox262, Os_F0703	NA	LOC_Os05g40500	0	0	0	1	0	0	7.9	2.6	2.8	0	3.3	3.2	1.9	0	0	0	0	0	3.1	0	1.9	4.1	1	0	0	0	1	0	0	6.1	4.8	3.8	2.3	0	1	0
_	OsFbox263, Os_F0721	NA	LOC_Os05g40520	7.6	6.8	2.2	3	5.3	2.8	0	3.5	0.9	0	2.2	2.1	1.9	4	1.1	0	0.9	0	1	5.9	3.7	1	0	1	1.9	0.9	1	2.8	2	0	3.9	2.5	1.1	0.7	0	1.8
_	OsFbox264, Os_F0554	NA	LOC_Os05g40610	1.1	0	0	4	0.9	1.9	15.8	10.6	8.3	17.7	27.2	19.2	28.1	20.8	18.9	25.6	25.1	28.6	44	20.7	35.2	25.8	45.7	17.5	34.4	30	22.8	17.8	16.8	17	44.5	53.1	29.9	18.8	11.2	8.2
_	OsFbox265, Os_F0584, OsFBX168, FBX168	Os05g0490300	LOC_Os05g41130	558.3	487	573.6	486.7	503.4	433	918.5	838.3	704.1	592.2	780.1	573.6	787.1	912.4	823.6	610.7	685.1	643.2	985	778.5	978.9	584.2	676.6	604.9	630.8	649.6	728.1	454.7	387.8	544.9	802.7	715	887.7	483.6	613.1	606.9
_	OsFbox266, Os_F0434, OsFBX169, FBX169	Os05g0510400	LOC_Os05g43490	1932.9	1982	1845.6	1687.1	1695	1735.7	1532.2	1610.5	1582.2	1144.8	964	1174.8	943.6	1031.3	1028.4	845.2	799.1	871.9	589.1	740.1	713.8	982.6	704	797.8	511	628	692.9	729	773.6	1173.8	724.4	539.4	657.8	1052.7	1075.7	846.8
_	OsFbox268, Os_F0080, OsFBX170, FBX170	Os05g0526300	LOC_Os05g45040	1686.7	1616.8	1427.2	1275	1165.1	1106.2	1059.6	1023.4	1206.5	1032.2	802.9	899.2	903.3	906.5	875.9	651.2	755.1	781.1	712.9	775.6	822.2	830.8	863.5	793.9	1143.7	1026	1182.4	755.3	803.2	823.5	1414.9	1963.2	1597.3	1005.5	1579	1173
_	OsFbox269, Os_F0444, OsFBL25, FBL25	Os05g0535200	LOC_Os05g45870	23.8	30.2	43.9	44.8	56.6	58.7	37.5	41.4	30.5	24	31.6	25.5	25.3	7.9	14.5	14.9	1.7	15.3	9.2	5.9	12.1	5.2	10.2	6.8	2.8	5.6	2.9	1.9	4	7.3	16.4	8.8	9.2	3.6	3.1	11.8
_	OsFbox270, Os_F0454, OsFBX171, FBX171	Os05g0536800	LOC_Os05g45990	537.8	467.5	402.6	370.3	326.4	271	367	294.4	368.3	273.2	289.4	283.1	392.6	357.6	316.1	328.3	324	267.5	250.6	238.5	233.6	244.6	289.5	215.3	249	306	301.3	252.7	256.2	216.5	364.6	416.9	415.1	302.3	315.2	290.7
_	OsFbox271, Os_F0666	NA	LOC_Os05g46060	0	1.9	2.2	0	2.7	1.9	1	1.8	2.8	2.1	0	0	0.9	1	1.1	0	0.9	0	3.1	2	4.6	2.1	1	2.9	3.7	8.4	10.5	4.7	0	2.4	8.7	8.8	4.6	3.6	4.1	4.5
_	OsFbox272, Os_F0626	NA	LOC_Os05g46150	0	0	0	0	0	0	0	0	0	0	0	0	0	0	0	0	0	0	0	0	0	0	0	0	0	0	0	0.9	0	0	0	0	0	0	0	0
_	OsFbox273, Os_F0573	NA	LOC_Os05g46160	3.2	1.9	4.5	3	9.7	1.9	2	0	0	0	3.3	0	0.9	0	0	1.1	4.3	0	0	0	1.9	0	0	0	3.7	2.8	1	0	0	0	1	0	0	0	0	0.9
_	OsFbox274, Os_F0450, OsFBX172, FBX172	Os05g0540400	LOC_Os05g46300	386.6	279.5	296.9	203.1	156.6	140.6	128.3	180.7	163.8	107.4	91.4	91.5	71.2	83.2	79	55.4	40.6	49	34.8	43.4	29.7	32	40.6	28.2	40	22.5	20.9	27.2	18.8	12.2	42.6	18.9	40.2	37	34.6	19.1
_	OsFbox275, Os_F0483, OsFBX173, FBX173	Os05g0540600	LOC_Os05g46320	354.2	378.9	354.3	379.2	350.3	353.8	451.9	467.2	482.1	425.4	415.6	435.2	480.7	430	418.5	411.4	368.9	400.2	322.2	332.1	346.7	393.2	337.3	391.6	247.1	322.9	349.8	333.5	319.5	362.5	391.7	343.6	380.6	417.6	354.8	338
_	OsFbox276, Os_F0412, OsFBX174, FBX174	Os05g0541500	LOC_Os05g46380	403.9	389.6	413.9	307.6	282.2	293.3	313.7	337.6	325.7	276.3	260	242.6	480.7	583.5	489.7	440.2	382.7	389	381.5	377.4	426.4	342.7	344.4	350.7	163.5	224.4	248.1	271.5	301.7	254.2	183.7	126.3	192	273.3	174.9	219.9
_	OsFbox277, Os_F0150, OsFBX175, FBX175	Os05g0541600	LOC_Os05g46390	5.4	0	0	0	0	0	0	0	0	1	2.2	0	1.9	0	0	0	0	0	0	0	0	1	0	0	0.9	0	3.8	4.7	2	1.2	1	3.8	1.1	4.3	7.1	3.6
_	OsFbox279, Os_F0100, OsFBX176, FBX176	Os05g0569100	LOC_Os05g49400	1.1	0	0	0	0	0	0	1.8	0.9	0	1.1	0	0.9	2	0	0	0	1	1	0	0	0	0	0	0.9	0.9	0	0.9	1	0	2.9	0	3.4	0	7.1	11.8
_	OsFbox280, Os_F0260, OsFBX177, FBX177	Os05g0569600	LOC_Os05g49450	17.3	28.2	39.4	55.7	89.4	66.1	90.8	75.8	74.9	100.1	185	175.6	40.3	66.4	46.7	61.8	46.7	40.8	54.2	56.2	52.8	35.1	41.6	54.6	30.7	41.3	44.7	36.6	26.7	32.8	36.7	67	42.5	10.9	10.2	21.8
_	OsFbox281, Os_F0379, OsFBX475, FBX475	Os05g0570500	LOC_Os05g49530	0	0	0	0	0	0	0	0	0	0	0	0	0	0	2.2	0	0	0	0	0	0	0	0	0	0	0	0	0	0	1.2	0	0	0	0	0	0
_	OsFbox282, Os_F0643, OsFBX178, FBX178	Os05g0571700	LOC_Os05g49680	318.6	364.3	380.1	573.3	657.3	743.1	775.5	719.3	730	740.2	838.8	877.9	874.3	708.3	726.8	1054.1	848.4	864.8	655.6	592.3	701.7	762.7	724.3	813.4	537.9	549.1	588.4	679.2	717.2	670.2	692.4	619	618.7	793.1	947.6	982.2
_	OsFbox283, Os_F0368, OsFBL26, FBL26	Os05g0575400	LOC_Os05g49980	78.8	65.3	78.7	120.4	141.5	125.7	369	396.7	271.1	238.8	329.7	267.1	535.1	483.5	535.3	373	452.7	385.9	466.4	500.6	459.8	345.8	373.8	352.6	261.1	345.4	240.5	229.2	255.2	172.7	295	327.2	319.7	255.9	244	279.8
_	OsFbox284, Os_F0301, OsFBX179, FBX179	Os05g0588600	LOC_Os05g51100	0	0	0	0	0	0	0	0	0	0	0	0	0	0	0	0	0	0	0	0	0	0	0	0	0	0	0	0	0	0	0	0	0	0	0	0
_	OsFbox285, Os_F0166, OsFBX180, FBX180	Os06g0110400	LOC_Os06g02054	0	3.9	0	0	0.9	0	0	0	0	0	0	0	0	1	0	0	0	0	0	0	0	0	0	0	0	0	1	0	0	0	0	0	1.1	0	0	1.8
_	OsFbox286, Os_F0619, OsFBX181, FBX181	Os06g0111100	LOC_Os06g02100	439.5	416.9	480.2	561.4	484.8	461.9	337.4	390.5	405.3	363.9	322	307.5	412.3	433.9	385.1	243	300.6	307.3	344.7	360.7	350.4	306.5	251.9	297.1	187.7	160.5	225.3	189.8	152.3	160.6	280.5	214.8	232.3	211.7	249.1	197.2
_	OsFbox287, Os_F0750, OsFBX182, FBX182	Os06g0111200	LOC_Os06g02110	100.4	90.6	92.2	59.7	76.1	70.8	53.3	45.8	54.6	66.7	25	46.8	36.5	27.7	13.4	33	26.8	16.3	7.2	21.7	18.5	15.5	13.2	15.6	8.4	3.8	14.3	21.6	4	15.8	16.4	24	9.2	21	12.2	16.4
_	OsFbox288, Os_F0622, OsFBX183, FBX183	Os06g0113600	LOC_Os06g02340	3544	3565.7	3774.5	3185.1	3245.9	3165.1	2254.4	2660.3	3009.9	2723.3	2412.1	2592.2	2353.9	2622.4	2408.4	2272.4	2196.1	2241.1	2269.6	2167	2227.5	2815.6	2448.2	2499.6	1861.9	1828.6	2380	1902.3	1659.9	2458.2	2235.9	2496.3	2079.1	1740	2240.9	1944.3
_	OsFbox289, Os_F0510, OsFBO18, FBO18	Os06g0114300	LOC_Os06g02400	249.4	242.5	168.7	186.1	122.1	123.8	192.4	173.7	149.9	175.2	129.5	141.5	137.7	167.4	142.5	89.5	133	126.6	118.6	165.6	130.7	102.2	126	84.7	62.2	87.3	83.6	79.8	55.4	56	116.1	96	124.2	66.7	83.4	91.8
_	OsFbox290, Os_F0343, OsFBX184, FBX184	Os06g0138700	LOC_Os06g04690	252.7	198.7	245.2	294.6	333.5	415.3	654.1	652.3	533.9	598.5	548.3	573.6	797.4	711.3	724.5	805.8	759.4	718.8	676.1	574.5	689.7	787.5	647.1	739.3	539.8	670.2	776.6	731.8	557.9	665.3	787.2	929.8	654.3	801.1	1169.3	1043.9
_	OsFbox292, Os_F0618, OsFBDUF30, FBDUF30	Os06g0148600	LOC_Os06g05580	156.6	151.9	139.5	193.1	170.7	150.9	161.8	137.5	144.3	135.5	131.6	99	204.3	178.3	160.3	180.1	147.7	171.5	203.5	158.7	172.4	201.3	134.1	156.8	130.1	128.6	139.7	132.5	132.6	143.5	162.5	147.8	170.2	106.6	133.2	145.4
_	OsFbox293, Os_F0585, OsFBX186, FBX186	Os06g0148700	LOC_Os06g05590	159.8	158.8	180	133.4	138.9	149.9	86.8	108.4	105.5	79.2	101.2	73.4	108.7	146.6	141.3	88.5	100.2	103.1	143.2	130.1	107.5	82.6	52.8	97.4	58.5	75.1	56.1	79.8	79.1	64.5	67.7	59.4	80.5	50	66.1	82.7
_	OsFbox294, Os_F0333	NA	LOC_Os06g05600	349.9	298	325	319.5	373.3	346.4	274.3	310.3	315.5	259.6	273.1	256.4	303.6	315	308.3	304.8	293.7	272.6	279.2	250.3	311.5	271.4	234.7	241.6	210.9	184.9	219.6	199.2	231.5	315	203.1	150.3	194.3	218.2	216.6	248.9
_	OsFbox295, Os_F0299, OsFBDUF32, FBDUF32	Os06g0148900	LOC_Os06g05610	86.4	61.4	59.6	38.8	36.3	32.6	10.9	8.8	12	12.5	9.8	8.5	11.2	9.9	4.5	14.9	9.5	4.1	2	3	4.6	4.1	1	2.9	8.4	5.6	3.8	8.5	4	2.4	10.6	16.4	10.3	3.6	8.1	7.3
_	OsFbox296, Os_F0612	NA	LOC_Os06g05620	11.9	18.5	16.9	8	9.7	7.4	3	2.6	1.9	2.1	3.3	6.4	4.7	2	5.6	2.1	1.7	4.1	1	1	7.4	4.1	7.1	3.9	2.8	5.6	2.9	6.6	9.9	4.9	5.8	1.3	8	8.7	9.2	5.5
_	OsFbox297, Os_F0442, OsFBX187, FBX187	Os06g0161300	LOC_Os06g06600	3749.2	3380.7	3052.4	2699.4	2761.1	2553.3	1858.7	2034.5	2231.7	1958	1447	1605.7	1645.5	1686.2	1817.4	1313.1	1332.2	1246.7	1249.9	1287	1499.8	1374.7	1353.1	1352.1	1130.7	1342.4	1357.3	1461.7	1319.6	1142.1	1647.9	1408.6	1369.6	1909.6	1763.1	1978.8
_	OsFbox298, Os_F0486, OsFBL28, FBL28	Os06g0166000	LOC_Os06g07000	358.5	366.2	374.5	381.2	446.8	345.5	340.4	297.9	331.2	481.7	519	495.9	298	321	260.4	652.3	469.1	473.8	250.6	197.1	230.8	496.4	412.4	471.5	262.9	282.6	267.1	362.6	442.2	622.8	272.7	389.1	296.7	565.5	539.9	623.3
_	OsFbox299, Os_F0015, OsFBX188, FBX188	Os06g0170700	LOC_Os06g07380	0	0	0	0	0	0	0	0	0	0	0	0	0	0	0	0	0	0	1	0	0	0	0	0	0	0	0	0	0	0	0	0	0	3.6	3.1	2.7
_	OsFbox300, Os_F0003	NA	LOC_Os06g07430	0	0	0	0	0	0	0	0	0	1	0	0	0	0	0	0	0	0	0	0	0	0	0	0	0	0	0	0	1	0	0	0	0	0	0	0.9
_	OsFbox301, Os_F0013, OsFBX190, FBX190	Os06g0171400	LOC_Os06g07460	1.1	0	1.1	1	0	0	1	0	0	0	1.1	0	1.9	0	1.1	3.2	0	0	4.1	0	2.8	0	1	1.9	0.9	0.9	1.9	3.8	8.9	2.4	1.9	5.1	4.6	5.1	1	4.5
_	OsFbox302, Os_F0143, OsFBL29, FBL29, OsFBX191, FBX191	Os06g0204500/Os06g0204600	LOC_Os06g10290	255.9	276.6	344.2	288.7	278.7	277.5	209.2	235.4	248	246.1	190.4	202.2	171.5	200.1	207	167.3	146.9	178.7	152.4	170.5	179.8	178.6	183.9	176.3	209	177.4	261.4	222.6	207.7	180	306.6	270.3	293.2	296.5	312.1	336.2
_	OsFbox303, Os_F0405	Os06g0204600	LOC_Os06g10290	255.9	276.6	344.2	288.7	278.7	277.5	209.2	235.4	248	246.1	190.4	202.2	171.5	200.1	207	167.3	146.9	178.7	152.4	170.5	179.8	178.6	183.9	176.3	209	177.4	261.4	222.6	207.7	180	306.6	270.3	293.2	296.5	312.1	336.2
_	OsFbox304, Os_F0494, OsFBX192, FBX192	Os06g0219700	LOC_Os06g11630	2242.8	1770.7	1631.9	1256.1	1136.8	893.9	1290.5	1271.1	1492.4	1205.3	787.7	942.8	1122.6	1165.1	1116.3	756.7	827.6	820.9	1286.7	1223	1284.8	1304.6	1087	1236.1	1798.7	1645.6	2752.6	1670.3	1315.6	2576.2	2259.2	2559.5	2129.7	1771.9	3086.9	2137.8
_	OsFbox305, Os_F0041, OsFBX193, FBX193	Os06g0248300	LOC_Os06g13850	0	0	0	1	0	0.9	3.9	0	1.9	1	2.2	2.1	3.7	2	2.2	5.3	0.9	5.1	6.1	10.8	9.3	2.1	8.1	1.9	7.4	3.8	4.8	12.2	4	2.4	14.5	24	16.1	2.9	11.2	10
_	OsFbox306, Os_F0305, OsFBX194, FBX194	Os06g0249850	LOC_Os06g13960	0	0	0	0	0	0	1	0.9	0	0	0	0	2.8	0	0	1.1	0	0	1	0	0	0	1	1	0.9	1.9	3.8	1.9	1	0	1	2.5	0	0.7	0	4.5
_	OsFbox307, Os_F0034, OsFBX195, FBX195	Os06g0250000	LOC_Os06g13990	0	0	0	0	0	0	0	0	0	0	0	0	0	0	0	0	0	0	0	0	0	0	0	0	0	0	0	0	0	0	0	0	0	0	0	0
_	OsFbox308, Os_F0081, OsFBX196, FBX196	Os06g0300900	LOC_Os06g19670	56.2	72.1	43.9	34.8	21.2	14.9	16.8	7.9	8.3	1	1.1	4.3	8.4	6.9	3.3	2.1	2.6	0	0	1	4.6	0	0	0	2.8	0	3.8	0	0	0	0	2.5	0	0	0	0
_	OsFbox309, Os_F0312, OsFBD11, FBD11	Os06g0492800	LOC_Os06g29700	50.8	49.7	52.9	65.7	68.1	56.8	31.6	30	40.7	46.9	37	43.6	67.5	44.6	30	39.4	51.8	64.3	59.3	51.2	56.5	50.6	37.6	49.7	48.3	19.7	33.3	47	40.6	88.8	45.5	18.9	48.3	49.3	37.6	41.8
_	OsFbox310, Os_F0057, OsFBD12, FBD12	Os06g0492900	LOC_Os06g29710	28.1	17.5	21.4	29.9	43.3	59.6	5.9	13.2	17.6	48	43.5	63.8	45	12.9	13.4	90.6	74.3	66.4	13.3	42.4	51.9	39.2	69.1	55.5	36.2	46	35.2	56.4	64.3	60.8	31.9	44.2	88.5	72.5	40.7	59.1
_	OsFbox311, Os_F0115, OsFBX197, FBX197	Os06g0493266	LOC_Os06g29740	0	0	0	0	0	0	0	0	0	0	0	0	0	0	0	0	0.9	0	0	0	0	0	0	0	0.9	0	0	0	0	0	0	0	0	3.6	0	0
_	OsFbox312, Os_F0546, OsFBX476, FBX476	Os06g0542600	LOC_Os06g35080	0	0	0	0	0	0	0	0	0	0	0	0	0	0	0	0	0	1	0	0	0	0	0	0	0	0	0	0	0	0	0	0	0	0	0	0
_	OsFbox313, Os_F0104, OsFBX198, FBX198	Os06g0556300	LOC_Os06g36220	634.9	495.8	491.5	593.2	646.7	700.3	610.7	713.1	651.4	640.2	656.1	658.7	928.6	889.6	860.3	820.7	764.6	866.8	751.8	612	711.9	917.5	880.7	866	459.9	472.2	456.2	689.5	699.4	624	635.4	545.7	647.4	746	658.9	634.2
_	OsFbox315, Os_F0369	NA	LOC_Os06g40220	5.4	4.9	10.1	13.9	10.6	25.1	18.7	24.7	10.2	9.4	26.1	16	17.8	9.9	17.8	5.3	14.7	23.5	17.4	25.6	18.5	11.4	23.4	4.9	9.3	7.5	5.7	16	6.9	3.6	10.6	6.3	6.9	10.1	5.1	1.8
_	OsFbox317, Os_F0038	NA	LOC_Os06g41520	0	0	0	2	0	0	0	1.8	3.7	5.2	1.1	0	3.7	0	2.2	0	0	1	0	0	3.7	0	1	1	1.9	0.9	4.8	0	0	6.1	2.9	0	2.3	5.1	5.1	0
_	OsFbox318, Os_F0416, OsFBX201, FBX201	Os06g0645100	LOC_Os06g43740	1.1	0	4.5	0	0	0.9	0	0	0	0	1.1	0	2.8	2	2.2	0	3.5	2	0	0	0.9	2.1	0	1	3.7	1.9	0	0.9	0	4.9	3.9	0	3.4	2.9	0	0
_	OsFbox319, Os_F0429, OsFBK17, FBK17	Os06g0655500	LOC_Os06g44500	566.9	539.6	552.2	364.3	396.3	306.4	746.8	538.6	567.2	440	547.3	360.7	466.6	780.7	764.6	410.3	514	602.4	852	1016	1040.1	601.7	353.5	788.1	701.5	541.6	585.5	533.6	565.8	396.5	770.8	597.5	478.4	444.4	459.6	376.1
_	OsFbox320, Os_F0613, OsFBDUF34, FBDUF34	Os06g0659700	LOC_Os06g44920	7.6	1.9	1.1	5	1.8	1.9	6.9	1.8	5.6	0	4.4	5.3	0	0	3.3	4.3	2.6	2	0	0	2.8	1	0	1.9	0	0	0	0	0	4.9	0	0	2.3	0	2	0.9
_	OsFbox322, Os_F0520, OsFBX203, FBX203	Os06g0684900	LOC_Os06g47100	3.2	2.9	7.9	0	1.8	5.6	19.7	11.5	11.1	9.4	17.4	9.6	12.2	9.9	30	12.8	12.1	9.2	9.2	28.6	22.2	19.6	13.2	14.6	15.8	12.2	13.3	13.2	7.9	2.4	19.3	20.2	20.7	6.5	8.1	17.3
_	OsFbox323, Os_F0105, OsFBX204, FBX204	Os06g0688400	LOC_Os06g47400	0	0	0	0	0	0	0	0	0	0	0	0	0	0	0	0	0	0	0	1	0	0	0	0	0	0.9	0	0.9	0	0	0	0	0	0	2	0
_	OsFbox324, Os_F0220, OsFBX205, FBX205	Os06g0691900	LOC_Os06g47680	0	0	0	0	0	0	0	0	0	0	0	0	0	0	0	0	0	0	0	0	0	0	0	0	0	0	0	0	0	0	0	0	0	0	0	5.5
_	OsFbox326, Os_F0327, OsFBDUF35, FBDUF35	Os06g0707300	LOC_Os06g49340	97.2	58.4	60.7	121.4	128.3	178.8	5867.2	4521.2	5358.2	7752.8	7004.5	6872	7427	11468.3	8983.7	9570.2	7949.9	9306.6	11896.3	12222.7	12824.5	7374.3	7818	7526	10431.7	8970.3	7198.1	10200	8596.2	11764.5	8336.4	12303.3	7299.8	8649	10531.6	10523.8
_	OsFbox327, Os_F0126, OsFBX206, FBX206	Os06g0709100	LOC_Os06g49530	5238.3	5624.7	5923.8	5591.9	5508	5195.1	3566.5	3682	4148.8	3784.7	3537.1	3701	2803.6	2476.7	2577.6	3085.6	2717.9	2736.3	2001.6	1995.6	1948.5	2138.5	2343.6	2204.4	1582.2	1830.5	1698.5	1862.8	1956.6	1987.5	2309.4	2366.2	2163	2616.5	3019.8	2432.2
_	OsFbox328, Os_F0254, OsFBX207, FBX207	Os06g0713400	LOC_Os06g49930	67	43.8	45	32.8	42.5	36.3	206.2	245.1	150.8	68.8	71.8	99	478.8	479.5	499.7	184.4	147.7	219.5	444.9	481.9	451.4	188.9	273.3	254.2	376.3	508.8	413.5	175.7	210.7	226.2	457.4	564.7	442.7	247.2	284.7	227.1
_	OsFbox329, Os_F0529, OsFBX208, FBX208	Os07g0113600	LOC_Os07g02290	1.1	1.9	4.5	0	2.7	0	1	0.9	0.9	0	0	3.2	0	0	0	1.1	0	1	0	1	0.9	1	2	1	3.7	0	1.9	3.8	0	0	1.9	0	0	0.7	1	2.7
_	OsFbox330, Os_F0521, OsFBD13, FBD13	Os07g0118800	LOC_Os07g02760	212.7	220.1	219.3	277.7	288.4	314.7	210.1	253.9	211	231.5	217.6	241.6	247.4	256.6	231.5	276.1	288.6	300.2	187.2	170.5	185.4	228.1	184.9	241.6	124.5	113.6	115	155	173.1	215.3	109.3	89.7	119.6	197.9	119	161.7
_	OsFbox331, Os_F0273, OsFBL32, FBL32	Os07g0118900	LOC_Os07g02770	5013.7	4771.5	4452.7	3925.7	3740.4	3057.1	2839.4	3133.7	3575.2	2533.5	1923.6	2160.1	1712	1759.5	1759.6	1089.3	1127.4	1189.5	1017.7	1216.1	1179.1	1125	1186.5	982.9	799	969.7	1083.6	977	910.1	1188.4	1422.6	1216.6	1316.7	1518.8	1526.2	1292.9
_	OsFbox332, Os_F0267, OsFBX209, FBX209	Os07g0120200	LOC_Os07g02890	20.5	17.5	31.5	18.9	12.4	11.2	23.7	20.3	17.6	18.8	20.7	17	20.6	7.9	11.1	117.2	38.9	39.8	23.5	32.5	22.2	27.9	34.5	35.1	10.2	21.6	17.1	37.6	30.7	19.5	10.6	11.4	31	21	22.4	25.4
_	OsFbox333, Os_F0159, OsFBL33, FBL33	Os07g0120400	LOC_Os07g02910	1127.4	1019.8	1095.5	928.7	911.2	876.2	485.4	559.7	559.8	521.3	360.1	460.8	359.8	379.4	320.5	443.4	382.7	401.3	232.2	282.8	268.8	408.7	393.1	378	265.7	421.5	370.7	293.1	293.8	462.2	392.6	500.3	428.9	392.2	347.7	426.1
_	OsFbox334, Os_F0361	NA	LOC_Os07g02930	122	84.7	133.8	102.5	66.4	105.2	38.5	52	52.7	43.8	56.6	35.1	33.7	20.8	22.3	37.3	38	55.1	15.3	13.8	33.4	19.6	21.3	32.1	13	15	21.9	21.6	18.8	19.5	27.1	21.5	23	23.2	22.4	20
_	OsFbox335, Os_F0487, OsFBX211, FBX211	Os07g0122800	LOC_Os07g03090	9.7	4.9	4.5	0	0.9	1.9	1	0	3.7	1	3.3	5.3	1.9	1	1.1	1.1	1.7	1	1	0	0	0	0	1	0	0	0	1.9	0	0	0	0	0	0.7	1	0
_	OsFbox336, Os_F0293, OsFBX212, FBX212	Os07g0122900	LOC_Os07g03100	916.8	878.5	909.9	808.2	780.3	800.8	351.2	458.4	515.4	437.9	422.1	446.9	276.4	250.6	289.4	348.5	313.6	325.7	146.3	207.9	226.2	242.5	260.1	306.8	111.5	116.4	105.5	210.4	179	199.5	183.7	150.3	136.8	238.5	262.3	219.9
_	OsFbox337, Os_F0302, OsFBX213, FBX213	Os07g0123000	LOC_Os07g03110	160.9	167.5	138.3	91.6	82.3	100.6	216.1	282.1	209.1	277.3	249.1	221.3	233.3	284.3	262.7	377.3	353.3	396.2	199.4	233.6	251.2	304.5	258	340.9	138.4	133.3	127.4	219.8	256.2	225	110.2	141.5	213.9	282.7	140.3	211.7
_	OsFbox338, Os_F0537, OsFBX214, FBX214	Os07g0140500	LOC_Os07g04750	1.1	1.9	2.2	1	0	0	0	0	0.9	0	0	0	0	2	0	2.1	0.9	0	0	0	0.9	0	0	0	0.9	0	0	0	0	0	0	0	0	0	0	0
_	OsFbox339, Os_F0636, OsFBX215, FBX215	Os07g0140900	LOC_Os07g04790	0	0	0	0	0	0	0	0	0	0	0	0	0	0	0	0	0	0	0	0	0	0	0	1	2.8	0	0	0.9	0	0	0	1.3	0	0	0	2.7
_	OsFbox340, Os_F0124, OsFBK18, FBK18	Os07g0153400	LOC_Os07g05880	5029.9	4381	4453.8	3327.5	3073.4	2583.1	3243.9	3167.2	3498.4	2860.9	1999.7	2346.4	2855.2	3112.8	2852.5	2057.1	2108	2323.8	2721.7	2816.4	2749.4	3154.1	3270	2983.7	5367.3	6290.3	5642.1	4105.2	4133.9	5298.4	7573.4	11585.8	9346.7	6513.9	8178.8	7307.5
_	OsFbox341, Fbox341, Os_F0215, OsFBL34, FBL34	Os07g0158900	LOC_Os07g06500	7972.5	7703.2	7728.9	6635	6628	6255.7	3829.9	4603.2	5039.9	5727	4916.6	5603.6	4937.3	4659.2	5304.3	6985.5	5708	5658.5	5906.7	5286	5548.8	6373.2	5760.9	6419.4	4031.3	4052.4	4087.1	4311.8	5109.2	4332.6	4039.6	3148.2	3956.9	4745.7	3459	5283.3
_	OsFbox342, Os_F0418, OsFBL35, FBL35	Os07g0160500	LOC_Os07g06670	291.6	231.8	281.2	375.2	378.6	390.2	551.5	518.3	517.2	634.9	676.7	642.7	1024.2	857	1007.2	1161.8	1143.8	972	1207.9	1067.3	1183.7	907.2	990.4	1057.9	636.4	813.9	777.5	737.4	771.6	563.2	706	582.4	662.4	809.1	827.6	879.5
_	OsFbox343, Os_F0141, OsFBX216, FBX216	Os07g0161500	LOC_Os07g06730	19.4	18.5	14.6	4	10.6	12.1	11.8	3.5	19.4	8.3	8.7	7.4	14.1	9.9	21.1	20.3	16.4	13.3	15.3	23.7	22.2	19.6	7.1	17.5	20.4	11.3	5.7	12.2	20.8	12.2	8.7	8.8	18.4	10.1	12.2	5.5
_	OsFbox344, Os_F0183, OsFBLD3, FBLD3	Os07g0163200	LOC_Os07g06900	57.2	46.8	55.1	61.7	29.2	36.3	44.4	45.8	38.9	32.3	27.2	29.8	74	70.3	56.8	48	70.8	85.8	66.5	50.3	51	70.2	64	91.6	47.4	76	48.5	47.9	42.5	40.1	66.7	40.4	66.7	53.6	44.7	53.6
_	OsFbox345, Os_F0495, OsFBX217, FBX217	Os07g0170800	LOC_Os07g07520	1444.8	1386.9	1479	1124.8	1056.3	1376.3	1290.5	1249.1	1467.5	885.2	769.2	807.7	1076.7	896.6	983.8	365.6	580.6	499.3	602.4	620.8	727.7	547	417.5	507.5	431.1	348.3	487.6	232	234.4	706.7	383	349.9	453.1	212.4	195.2	221.7
_	OsFbox346, Os_F0078	NA	LOC_Os07g08570	0	0	0	0	0	0	0	0	0	0	0	0	0	0	0	0	0	0	0	0	0	0	0	0	0	0	0	0	0	0	0	0	0	0	0	0
_	OsFbox347, Os_F0072, OsFBX220, FBX220	Os07g0195300	LOC_Os07g09710	5.4	1	0	5	3.5	2.8	3	0	5.6	0	2.2	4.3	5.6	1	2.2	2.1	1.7	0	10.2	4.9	5.6	5.2	9.1	5.8	19.5	25.3	21.9	21.6	9.9	6.1	18.4	24	70.1	21.7	45.8	26.3
_	OsFbox348, Os_F0035, OsFBX221, FBX221	Os07g0196300	LOC_Os07g09814	8669	7974	8833.3	8232.6	8703.4	9038.1	1899.2	2455.8	3092.2	3854.5	3573	4600.1	1779.5	1699	1581.5	3056.8	2072.6	2411.6	1641.6	1409.2	1543.4	2398.6	2218.6	1998.9	966.2	813.9	1090.2	2132.4	2349.4	1436.5	1282.4	798.4	1092.4	2523.7	1763.1	2167.8
_	OsFbox350, Os_F0212, OsFBX222, FBX222	Os07g0198000	LOC_Os07g09950	275.4	345.8	322.8	292.6	270.7	238.4	430.2	455.7	443.2	404.5	575.5	435.2	410.4	422	426.3	562.8	541.7	493.2	380.5	369.5	358.7	295.2	187.9	380.9	182.1	104.2	115	204.8	184	201.9	127.7	83.4	177.1	164.6	152.5	92.7
_	OsFbox351, Os_F0298, OsFBX223, FBX223	Os07g0207900	LOC_Os07g10710	23.8	46.8	49.5	14.9	8.8	11.2	20.7	8.8	24.1	7.3	5.4	3.2	15.9	10.9	4.5	5.3	0	2	5.1	7.9	3.7	1	1	0	0.9	1.9	0	0.9	1	0	3.9	1.3	0	0.7	0	0
_	OsFbox352, Os_F0525, OsFBX224, FBX224	Os07g0228400	LOC_Os07g12560	429.8	548.4	538.7	375.2	323.8	284.9	309.8	270.6	328.5	187.7	212.2	251.1	267.1	255.6	264.9	239.8	230.7	212.4	202.5	239.5	191	193	200.1	180.2	131.9	176.5	150.2	150.3	187.9	158.1	222.4	131.4	155.2	204.4	149.5	143.6
_	OsFbox353, Os_F0501, OsFBX225, FBX225	Os07g0228900	LOC_Os07g12590	288.3	279.5	316	229.9	214.1	230	164.8	192.2	194.3	101.1	129.5	113.9	169.6	179.3	148	79.9	122.7	92.9	138.1	120.2	107.5	102.2	104.6	116.9	113.3	127.7	164.4	131.5	120.7	119.2	136.4	144	149.5	145.7	119	144.5
_	OsFbox354, Os_F0275, OsFBX226, FBX226	Os07g0229100	LOC_Os07g12600	214.9	194.8	176.6	112.5	105.3	107.1	167.7	142.8	156.4	98	91.4	91.5	168.7	160.5	138	60.8	82.9	84.7	93.1	92.6	96.4	70.2	70.1	71.1	86.4	104.2	135	131.5	139.5	154.5	143.1	99.8	113.8	182	212.5	176.3
_	OsFbox355, Os_F0349, OsFBX227, FBX227	Os07g0229200	LOC_Os07g12610	117.7	106.2	90	51.8	66.4	33.5	97.7	139.3	105.5	90.7	63.1	86.2	120.9	142.7	93.5	44.8	68.3	92.9	84.9	98.5	86.2	51.6	75.2	42.9	39	47.9	60.8	52.6	45.5	34.1	58	63.2	63.2	44.9	83.4	57.2
_	OsFbox356, Os_F0118, OsFBX229, FBX229	Os07g0242400	LOC_Os07g13870	2.2	5.8	6.7	11.9	22.1	9.3	3.9	3.5	9.3	4.2	13.1	9.6	7.5	11.9	10	17.1	12.1	19.4	13.3	11.8	8.3	25.8	34.5	20.5	25.1	13.1	15.2	21.6	38.6	42.6	30	12.6	27.6	44.2	38.6	43.6
_	OsFbox357, Os_F0033, OsFBX230, FBX230	Os07g0242600	LOC_Os07g13890	1916.7	1571	1498.1	1440.3	1202.3	1031.8	1097.1	1108.9	1015.9	901.9	663.7	724.7	1192.9	1270.1	1079.6	745	857.9	917.9	1234.5	1269.3	1225.4	1346.9	1559.3	1257.6	1875.8	2169.4	2053.1	1511.5	1382.9	1333.1	2649.9	3400.8	2804.7	2388.1	2746.3	2272.3
_	OsFbox358, Os_F0098, OsFBLD4, FBLD4	Os07g0242700	LOC_Os07g13900	25.9	28.2	27	29.9	28.3	37.2	14.8	5.3	15.7	21.9	14.1	12.8	18.7	18.8	6.7	16	12.1	7.1	17.4	10.8	15.8	4.1	12.2	17.5	13.9	15	14.3	12.2	15.8	19.5	24.2	17.7	12.6	19.6	20.3	13.6
_	OsFbox359, Os_F0431, OsFBX231, FBX231	Os07g0242900	LOC_Os07g13930	3.2	0	0	0	0	0	0	0	0	0	0	0	0	0	2.2	0	0	0	0	0	0	0	0	0	0	0	0	0	0	0	0	0	0	0	0	0
_	OsFbox360, Os_F0235, OsFBX232, FBX232	Os07g0268000	LOC_Os07g16420	0	0	0	0	0	0	0	0	0	0	0	1.1	0	0	0	0	0	0	0	0	0	0	0	1	0	0.9	0	0	0	0	0	0	0	0	0	0
_	OsFbox361, Os_F0171, OsFBX233, FBX233	Os07g0269800	LOC_Os07g16800	0	0	0	0	0	0	2	2.6	0	0	0	0	0	0	2.2	0	0	1	1	2	0	0	0	0	2.8	1.9	0	0	0	0	0	0	0	0	0	0
_	OsFbox362, Os_F0439, OsFBL36, FBL36	Os07g0276000	LOC_Os07g17460	0	0	0	0	0.9	0	0	0	0	0	0	0	0	0	0	0	0	0	0	0	0	0	0	0	0.9	0	0	0	2	0	1	0	0	0	0	0
_	OsFbox363, Os_F0353, OsFBLD5, FBLD5	Os07g0285200	LOC_Os07g18510	85.3	84.7	112.5	92.6	101.7	99.6	100.6	135.7	106.4	71.9	109.9	88.3	212.7	181.3	168.1	213.2	209.1	220.5	197.4	184.3	169.6	258	202.2	240.6	164.4	199	247.1	204.8	220.6	347.9	207	300.7	227.7	252.3	307.1	214.4
_	OsFbox364, Os_F0107, OsFBLD6, FBLD6	Os07g0285700	LOC_Os07g18560	2.2	1	1.1	3	6.2	14.9	3.9	0	2.8	3.1	15.2	2.1	0.9	1	2.2	4.3	6	6.1	2	3.9	4.6	6.2	5.1	5.8	7.4	1.9	5.7	11.3	5.9	14.6	2.9	1.3	3.4	3.6	11.2	5.5
_	OsFbox365, Os_F0205, OsFBL37, FBL37	Os07g0285900	LOC_Os07g18580	0	0	0	0	0	0	0	0	0	0	0	0	0	0	0	0	0	0	0	0	0	0	0	0	0	0	0	0	0	0	0	0	0	0	0	0
_	OsFbox366, Os_F0784, OsFBLD7, FBLD7	Os07g0286300	LOC_Os07g18610	0	1	0	0	0	4.7	0	0	0	0	0	0	0	0	0	0	0	0	0	0	0	1	0	0	0	0	0	0	0	0	0	0	1.1	0	0	0
_	OsFbox367, Os_F0432, OsFBLD8, FBLD8	Os07g0287000	LOC_Os07g18710	78.8	96.4	127.1	146.3	156.6	151.8	842.5	708.7	753.2	594.3	749.6	649.1	766.5	758.9	706.7	610.7	601.3	560.5	602.4	676	627.6	427.3	456.1	448.1	249.9	283.5	245.2	189.8	258.2	285.8	281.4	272.9	264.5	273.3	252.2	248.9
_	OsFbox368, Os_F0425, OsFBDUF36, FBDUF36	Os07g0420900	LOC_Os07g23890	7.6	7.8	2.2	6	3.5	5.6	1	0	1.9	5.2	0	0	0.9	0	0	1.1	0	0	0	1	0	0	0	0	0	0.9	0	0	0	0	0	0	0	0.7	0	0
_	OsFbox370, Os_F0625, OsFBDUF37, FBDUF37	Os07g0440000	LOC_Os07g25800	395.2	350.6	363.3	252.8	180.5	196.5	266.4	216	243.3	347.2	289.4	224.5	400.1	589.5	504.2	257.9	437.1	303.2	434.7	430.6	398.6	242.5	82.3	227	184.9	111.7	123.6	174.7	170.1	206.8	227.3	77.1	136.8	142.8	154.5	115.4
_	OsFbox371, Os_F0357, OsFBX235, FBX235	Os07g0442000	LOC_Os07g26000	2038.7	1782.4	1683.7	2000.7	2033	1801.8	5611.7	5026.3	4567.1	3888.9	4183.3	4101.1	6906	7577.8	7319.8	5355.9	5776.2	6774.4	10123.8	10191.6	10224.4	7175.1	11780.8	7002.9	9967.1	13038.7	11359.3	9147.9	8690.2	5905.4	14478.5	18672.9	17008.7	11480.8	13649	12582.6
_	OsFbox372, Os_F0371	NA	LOC_Os07g27030	6.5	1.9	3.4	3	6.2	6.5	1	0	2.8	5.2	3.3	4.3	2.8	2	1.1	8.5	6	5.1	0	2	4.6	7.2	2	1	0.9	1.9	3.8	7.5	1	2.4	1.9	0	8	2.2	1	3.6
_	OsFbox373, Os_F0163, OsFBL38, FBL38	Os07g0499900	LOC_Os07g31680	0	1	0	0	0	3.7	0	0	7.4	1	3.3	0	1.9	5.9	1.1	3.2	1.7	3.1	0	0	2.8	0	0	0	0.9	1.9	0	0	0	0	0	0	1.1	0	4.1	4.5
_	OsFbox375, Os_F0062, OsFBX237, FBX237	Os07g0535100	LOC_Os07g35050	170.6	125.6	139.5	106.5	121.2	112.7	85.8	134.9	110.1	108.4	152.3	105.3	118.1	178.3	152.5	115.1	119.2	138.9	136	141.9	136.3	177.5	115.8	172.4	118.9	122	147.3	140	169.2	178.8	180.8	150.3	158.7	172.5	175.9	172.6
_	OsFbox376, Os_F0063, OsFBX238, FBX238	Os07g0535200	LOC_Os07g35060	302.4	238.6	238.4	216	161	220.7	241.7	267.1	275.7	267.9	232.8	246.9	465.7	463.6	427.4	372	387.9	352.3	453.1	414.9	418.1	371.6	406.3	402.3	272.2	275	306.1	278.1	323.5	311.4	305.6	224.9	271.4	313.9	302	341.6
_	OsFbox377, Os_F0465	NA	LOC_Os07g35070	0	2.9	0	0	0.9	0.9	8.9	0	0.9	1	3.3	8.5	1.9	3	3.3	3.2	6.9	2	8.2	6.9	4.6	3.1	1	1	3.7	2.8	4.8	3.8	5.9	6.1	11.6	16.4	3.4	2.9	13.2	8.2
_	OsFbox378, Os_F0217, OsFBX241, FBX241	Os07g0546800	LOC_Os07g36280	0	0	0	0	0	0	0	0	0	0	0	0	0	0	0	0	0	0	0	0	0	0	0	0	0	0	0	0	0	0	0	0	0	0	0	0
_	OsFbox379, Os_F0261, OsFBX242, FBX242	Os07g0547100	LOC_Os07g36290	0	0	0	0	0	0	0	0	0	0	0	0	0	0	0	0	0	0	0	0	0	0	0	0	0	0	0	0	0	0	0	0	0	0	0	0
_	OsFbox380, Os_F0423, OsFBX243, FBX243	Os07g0547200	LOC_Os07g36300	0	0	1.1	0	0.9	0	0	2.6	0	1	0	0	0	1	1.1	0	0.9	0	1	1	0	2.1	0	1	0	2.8	0	0	0	0	0	0	1.1	2.9	0	0
_	OsFbox381, Os_F0656	NA	LOC_Os07g36320	5.4	1	0	5	3.5	4.7	45.4	49.4	52.7	40.7	53.3	78.7	40.3	58.5	25.6	19.2	29.4	16.3	14.3	24.6	31.5	25.8	25.4	18.5	19.5	23.5	16.2	13.2	41.5	41.4	17.4	20.2	25.3	45.7	29.5	22.7
_	OsFbox382, Os_F0731, OsFBX245, FBX245	Os07g0547600	LOC_Os07g36330	0	0	0	0	0	0	3	7.1	9.3	7.3	13.1	6.4	17.8	25.8	11.1	8.5	4.3	8.2	28.6	15.8	22.2	13.4	12.2	11.7	10.2	17.8	12.4	11.3	5.9	18.2	10.6	8.8	9.2	3.6	9.2	5.5
_	OsFbox383, Os_F0702, OsFBX246, FBX246	Os07g0547700	LOC_Os07g36340	0	0	0	0	0	0	4.9	0.9	4.6	5.2	12	3.2	2.8	6.9	3.3	3.2	1.7	5.1	10.2	6.9	5.6	6.2	2	4.9	2.8	4.7	6.7	3.8	4.9	3.6	8.7	5.1	5.7	1.4	2	2.7
_	OsFbox384, Os_F0579, OsFBX247, FBX247	Os07g0548100	LOC_Os07g36370	9.7	13.6	18	6	3.5	1.9	4.9	1.8	3.7	1	1.1	4.3	1.9	2	2.2	1.1	0	1	3.1	0	2.8	2.1	0	0	7.4	0	2.9	4.7	1	1.2	1	0	0	1.4	1	0.9
_	OsFbox385, Os_F0148, OsFBX248, FBX248	Os07g0550300	LOC_Os07g36520	4.3	1.9	1.1	0	0	0	0	0	0	0	0	0	0.9	0	0	0	0	1	0	0	1.9	0	0	1	0	0.9	1	0	0	0	0	0	0	0.7	0	0
_	OsFbox386, Os_F0523, OsFBX249, FBX249	Os07g0550432	LOC_Os07g36530	0	0	0	0	0	0	0	0	0	0	0	0	1.9	0	0	0	0	0	0	3	0	1	0	0	0	2.8	1.9	0	0	0	1	1.3	1.1	1.4	0	0
_	OsFbox387, Os_F0534, OsFBX250, FBX250	Os07g0554100	LOC_Os07g36830	7.6	4.9	3.4	2	1.8	5.6	3	2.6	5.6	2.1	4.4	6.4	1.9	3	3.3	8.5	1.7	4.1	1	4.9	0.9	5.2	2	7.8	0.9	2.8	2.9	3.8	5.9	6.1	1.9	2.5	6.9	5.1	2	6.4
_	OsFbox388, Os_F0605, OsFBX251, FBX251	Os07g0554200	LOC_Os07g36840	0	0	0	0	0	0	0	0	0	0	0	0	0	2	0	0	0	0	0	0	0	0	0	0	0	0	0	0	0	0	0	0	0	0	0	0
_	OsFbox389, Os_F0673, OsFBX252, FBX252	Os07g0554500	LOC_Os07g36870	197.6	173.4	221.6	102.5	98.2	102.4	161.8	149.9	173.9	83.4	90.3	90.4	143.4	112.9	136.9	113	102.8	117.4	131.9	87.7	125.1	158.9	130	137.3	102.2	137.1	121.7	167.2	133.5	263.9	177	80.9	141.4	216	124	159.9
_	OsFbox390, Os_F0759, OsFBX488, FBX488	Os07g0554600	LOC_Os07g36880	27	40.9	32.6	17.9	18.6	24.2	19.7	59.1	32.4	9.4	32.6	27.7	36.5	31.7	41.2	16	25.1	25.5	53.2	28.6	23.2	10.3	17.3	5.8	8.4	12.2	9.5	8.5	9.9	8.5	11.6	5.1	8	3.6	7.1	5.5
_	OsFbox391, Os_F0082, OsFBX253, FBX253	Os07g0554700	LOC_Os07g36890	1.1	1.9	1.1	1	1.8	4.7	0	2.6	0	1	0	1.1	0	0	1.1	1.1	0	0	0	0	0	0	1	1	0	0.9	1	1.9	1	2.4	1.9	1.3	3.4	0	1	2.7
_	OsFbox392, Os_F0313, OsFBL39, FBL39	Os07g0554800	LOC_Os07g36900	1.1	0	0	1	1.8	0.9	0	0	0	0	1.1	0	0.9	0	0	0	0.9	0	5.1	0	0	5.2	2	0	14.9	5.6	7.6	4.7	10.9	2.4	14.5	12.6	12.6	5.8	26.4	14.5
_	OsFbox393, Os_F0462, OsFBX254, FBX254	Os07g0554900	LOC_Os07g36910	40	49.7	41.6	50.8	50.4	54.9	18.7	27.3	32.4	11.5	26.1	18.1	35.6	29.7	34.5	55.4	54.4	47	38.9	41.4	64	42.3	54.9	46.8	77.1	68.5	70.3	100.5	44.5	70.5	69.6	111.2	185.1	57.3	74.2	70.9
_	OsFbox395, Os_F0032	NA	LOC_Os07g37080	0	1	1.1	0	0	0.9	11.8	10.6	1.9	2.1	4.4	3.2	12.2	8.9	12.2	3.2	2.6	4.1	15.3	6.9	8.3	7.2	14.2	2.9	10.2	3.8	20	12.2	4	6.1	30	13.9	14.9	5.1	12.2	10.9
_	OsFbox397, Os_F0108, OsFBX258, FBX258	Os07g0617700	LOC_Os07g42590	25.9	15.6	21.4	17.9	15	17.7	69.1	90.8	67.5	46.9	53.3	26.6	64.7	118.9	91.3	101.3	76.9	118.4	107.4	134	108.5	58.8	49.8	105.2	65	71.3	82.7	81.7	57.4	65.7	131.5	104.9	62.1	79	79.3	56.3
_	OsFbox399, Os_F0281, OsFBX259, FBX259	Os07g0667500/Os07g0667601	LOC_Os07g47160	2.2	1	0	0	0	1.9	0	0	0	3.1	0	0	0	0	3.3	1.1	0	0	0	0	0	4.1	0	0	0	1.9	0	0.9	0	0	0	1.3	1.1	2.2	1	0.9
_	OsFbox400, Os_F0541, OsFBK19, FBK19	Os07g0673700	LOC_Os07g47650	291.6	338	289	257.8	311.4	298.9	562.4	491	507	460.8	544	465	521.9	516.2	491.9	505.2	486.4	461.5	461.3	481.9	444	475.8	521.1	432.5	390.2	475	446.7	390.8	406.6	409.9	478.7	509.1	514	517.6	393.5	443.4
_	OsFbox401, Os_F0042, OsFBDUF39, FBDUF39	Os07g0689000	LOC_Os07g48940	6.5	6.8	1.1	0	0	0.9	1	2.6	3.7	0	0	1.1	0.9	0	1.1	1.1	0	1	1	0	2.8	7.2	6.1	0	14.9	10.3	5.7	0.9	3	0	4.8	7.6	14.9	0.7	2	0.9
_	OsFbox403, Os_F0338, OsFBX260, FBX260	Os08g0105100	LOC_Os08g01430	822.8	845.4	878.4	861	851.1	898.6	1135.6	993.4	915.1	721.5	853	770.4	950.2	970.9	951.6	730.1	722.2	905.6	1016.7	1064.3	1027.1	880.4	1280	927.4	1059.1	1703.8	1532.2	1023.9	882.4	1041.2	1696.3	2107.2	2069.9	1700.8	1733.6	1600.9
_	OsFbox404, Os_F0566, OsFBDUF40, FBDUF40	Os08g0126500	LOC_Os08g03300	1.1	1	2.2	1	0	0.9	3.9	0	0.9	1	2.2	3.2	0.9	3	3.3	0	5.2	3.1	14.3	10.8	8.3	1	12.2	10.7	17.7	7.5	8.6	5.6	4.9	0	13.5	13.9	18.4	0.7	11.2	5.5
_	OsFbox405, Os_F0623, OsFBDUF41, FBDUF41	Os08g0126800	LOC_Os08g03320	4.3	12.7	0	1	5.3	2.8	0	2.6	4.6	0	0	2.1	5.6	0	0	1.1	0.9	0	1	1	0.9	1	4.1	1	0	0.9	0	0	0	0	0	1.3	1.1	2.9	1	2.7
_	OsFbox406, Os_F0075, OsFBL40, FBL40	Os08g0150500	LOC_Os08g05460	1.1	0	0	0	0	0	0	0	0	0	0	0	0	0	0	0	0	0	0	0	0	0	0	0	0	0	0	0	0	0	0	0	0	0	0	0
_	OsFbox407, Os_F0406, OsFBX261, FBX261	Os08g0150700	LOC_Os08g05480	639.3	607.8	623.1	841.1	1218.2	1209.6	261.4	275.9	253.5	241.9	440.6	265	177.1	168.4	134.7	78.9	120.1	97	90	168.5	128.8	92.9	73.1	82.8	183	142.7	148.3	93	89	103.4	225.3	190.8	98.9	93.5	136.2	112.7
_	OsFbox408, Os_F0490, OsFBX262, FBX262	Os08g0191300	LOC_Os08g09220	11.9	3.9	13.5	3	0.9	2.8	3	0	0.9	2.1	2.2	1.1	4.7	0	2.2	2.1	0.9	0	0	0	0.9	0	2	0	0	0	1	0	0	0	1	0	1.1	0.7	0	0
_	OsFbox409, Os_F0265, OsFBX263, FBX263	Os08g0193200	LOC_Os08g09380	532.4	454.8	478	571.3	505.1	524.3	225.9	254.8	260.9	233.5	252.4	224.5	183.7	212	154.7	163.1	146	111.3	232.2	250.3	223.4	136.2	212.3	123.7	262.9	347.3	279.4	183.2	136.5	189.7	422.6	476.3	497.9	240	351.8	308
_	OsFbox410, Os_F0192, OsFBX264, FBX264	Os08g0193300	LOC_Os08g09390	195.5	152.9	163.1	177.2	158.4	186.2	123.3	112.8	132.3	78.2	62	91.5	91.8	110	111.3	76.7	91.6	58.2	117.6	114.3	127	78.4	114.8	65.3	136.6	183	220.5	80.8	90	126.5	246.6	229.9	181.7	142.8	135.2	108.1
_	OsFbox411, Os_F0280, OsFBX265, FBX265	Os08g0193500	LOC_Os08g09410	42.1	40.9	39.4	83.6	72.5	76.4	9.9	9.7	12	14.6	23.9	13.8	9.4	12.9	18.9	23.4	19.9	14.3	5.1	10.8	10.2	13.4	28.4	22.4	8.4	23.5	11.4	17.8	26.7	15.8	15.5	15.2	19.5	23.2	21.4	27.3
_	OsFbox412, Fbox412, Os_F0356, OsFBX266, FBX266	Os08g0193600	LOC_Os08g09420	24.8	36	33.7	26.9	42.5	29.8	21.7	35.3	31.5	37.5	41.3	22.3	30	32.7	22.3	23.4	20.7	14.3	12.3	20.7	18.5	11.4	12.2	16.6	20.4	13.1	16.2	14.1	10.9	15.8	13.5	16.4	16.1	29	3.1	11.8
_	OsFbox413, Os_F0321, OsFBL41, FBL41	Os08g0193900	LOC_Os08g09450	8.6	3.9	2.2	7	7.1	7.4	8.9	1.8	3.7	2.1	6.5	7.4	9.4	6.9	7.8	14.9	13	15.3	13.3	12.8	9.3	20.6	6.1	9.7	12.1	4.7	12.4	12.2	8.9	15.8	8.7	6.3	8	13.8	6.1	8.2
_	OsFbox414, Os_F0654, OsFBX267, FBX267	Os08g0194000	LOC_Os08g09460	1.1	0	0	0	0	0	0	0	0.9	0	0	0	0	0	0	0	0	0	0	0	0	0	0	0	0	0	0	0	0	0	0	0	0	0	0	0
_	OsFbox415, Os_F0498	NA	LOC_Os08g09480	13	10.7	4.5	2	12.4	11.2	1	0.9	7.4	3.1	8.7	9.6	16.9	1	3.3	21.3	21.6	14.3	5.1	1	3.7	5.2	5.1	5.8	3.7	3.8	3.8	0.9	7.9	7.3	3.9	3.8	1.1	2.2	0	3.6
_	OsFbox416, Os_F0464, OsFBL42, FBL42	Os08g0195000	LOC_Os08g09590	0	0	0	0	0	0	0	0	0	0	0	0	0	0	0	0	0	0	1	1	1.9	0	2	1.9	0.9	1.9	1	3.8	2	0	5.8	1.3	2.3	2.2	1	0.9
_	OsFbox417, Os_F0682, OsFBL43, FBL43	Os08g0195800	LOC_Os08g09640	4.3	1	1.1	1	0	2.8	0	0.9	0	2.1	0	1.1	0.9	1	0	3.2	5.2	1	0	2	0.9	5.2	4.1	2.9	3.7	0.9	1	0	0	3.6	0	0	2.3	1.4	0	3.6
_	OsFbox418, Os_F0453, OsFBX269, FBX269	Os08g0195900	LOC_Os08g09650	1.1	0	3.4	0	0	0	0	0	0	0	0	0	0.9	0	0	0	0	0	0	0	0	0	0	0	0	0	0	0	0	0	0	0	0	0	0	0
_	OsFbox420, Os_F0206, OsFBX271, FBX271	Os08g0197000	LOC_Os08g09710	1070.1	942.8	914.4	808.2	899.7	815.7	366	394	466.3	408.7	397.1	411.8	281.1	307.1	276	321.9	267	255.3	222	234.5	207.6	249.8	202.2	208.5	163.5	188.7	205.3	206.7	164.2	132.6	242.7	272.9	195.5	229.8	249.1	240.8
_	OsFbox421, Os_F0249, OsFBX272, FBX272	Os08g0197100	LOC_Os08g09720	30.2	30.2	29.2	32.8	37.2	59.6	27.6	27.3	17.6	20.9	18.5	23.4	17.8	16.8	11.1	21.3	22.5	21.4	20.5	27.6	14.8	19.6	18.3	10.7	15.8	16	39	21.6	15.8	15.8	26.1	34.1	25.3	19.6	23.4	17.3
_	OsFbox422, Os_F0246, OsFBX273, FBX273	Os08g0197200	LOC_Os08g09730	21.6	13.6	45	28.9	36.3	56.8	8.9	20.3	13.9	30.2	27.2	21.3	17.8	13.9	13.4	27.7	26.8	25.5	17.4	4.9	26	19.6	22.3	25.3	15.8	14.1	36.1	45.1	25.7	25.5	30	22.7	21.8	21.7	46.8	49.1
_	OsFbox423, Os_F0386, OsFBX274, FBX274	Os08g0197300	LOC_Os08g09740	36.7	37	34.9	46.8	51.3	57.7	25.7	34.4	27.8	52.1	53.3	58.5	30	41.6	28.9	46.9	46.7	34.7	47	41.4	40.8	25.8	27.4	17.5	27.9	21.6	22.8	47	27.7	26.8	37.7	13.9	39.1	26.1	31.5	43.6
_	OsFbox424, Os_F0348, OsFBL44, FBL44	Os08g0197400	LOC_Os08g09750	76.7	99.3	63	70.7	89.4	119.2	89.8	82.9	83.3	90.7	87	96.8	74	73.3	66.8	95.9	104.5	84.7	79.8	73.9	90.8	85.7	63	73.1	79	64.8	79.8	81.7	60.3	74.2	76.4	75.8	102.3	81.2	91.5	97.2
_	OsFbox425, Os_F0168, OsFBX275, FBX275	Os08g0197500	LOC_Os08g09760	33.5	50.6	87.7	132.4	148.6	238.4	29.6	47.6	44.4	105.3	102.3	89.4	129.3	88.2	129.1	280.3	203	251.2	124.8	106.4	112.2	194	192	299.1	62.2	86.4	108.4	123.1	217.6	234.8	90.9	64.4	72.4	171.1	159.6	215.3
_	OsFbox426, Os_F0184, OsFBX276, FBX276	Os08g0199000	LOC_Os08g09910	737.5	697.4	728.8	789.3	861.7	890.2	450.9	508.6	551.5	642.2	575.5	653.4	737.5	732.1	754.6	820.7	615.1	723.9	648.5	618.9	652.6	753.4	734.5	658.5	440.4	413	426.8	538.3	559.9	444	546.4	394.2	493.3	545.2	445.3	528.8
_	OsFbox427, Os_F0221, OsFBX277, FBX277	Os08g0199100	LOC_Os08g09920	541	427.6	560.1	532.5	591.8	620.2	319.7	348.2	398.8	420.2	398.2	369.2	392.6	398.3	427.4	508.4	419.9	425.8	325.3	347.9	386.5	472.7	465.3	423.7	281.5	273.2	344.1	396.4	421.4	379.5	392.6	216	311.6	415.4	319.3	431.6
_	OsFbox428, Os_F0440, OsFBX278, FBX278	Os08g0203800	LOC_Os08g10340	532.4	495.8	572.5	731.6	688.3	837.1	474.5	591.5	514.4	580.7	652.8	612.9	793.7	811.4	785.7	822.8	814.7	851.5	927.7	841.6	797.2	1064.1	881.8	1022.8	585.3	540.7	723.3	698	697.4	1022.9	696.3	521.7	556.6	848.2	672.1	771.4
_	OsFbox429, Os_F0367	NA	LOC_Os08g16630	0	0	0	0	0	0	0	0	0	0	0	0	0	0	0	0	0	0	0	0	0	0	0	0	0.9	0	0	0	0	0	0	0	0	1.4	0	0
_	OsFbox430, Os_F0456, OsFBX280, FBX280	Os08g0267000	LOC_Os08g16670	146.9	172.4	174.3	114.5	153.9	121.1	70	108.4	95.3	80.3	79.4	69.2	119.9	92.1	94.6	83.1	93.3	76.6	84.9	95.6	78.8	101.1	74.2	89.6	55.7	30	43.7	78.9	68.3	49.9	60.9	46.7	51.7	72.5	54.9	56.3
_	OsFbox431, Os_F0614, OsFBX281, FBX281	Os08g0267800	LOC_Os08g16710	70.2	83.8	60.7	46.8	58.4	47.5	45.4	51.1	38.9	49	63.1	51.1	28.1	40.6	32.3	20.3	21.6	19.4	29.7	26.6	23.2	10.3	24.4	16.6	10.2	14.1	24.7	18.8	15.8	12.2	22.2	18.9	35.6	21.7	17.3	29.1
_	OsFbox432, Os_F0694, OsFBL45, FBL45	Os08g0269800	LOC_Os08g16840	2170.5	1897.3	1825.4	1604.5	1641.1	1363.3	1629.8	1538.2	1496.1	1233.4	947.6	1000.3	1050.4	958	937.1	636.3	623.8	679	676.1	731.2	693.4	783.4	744.6	631.2	835.2	875.8	791.8	690.5	736	734.7	1140.2	1318.9	1171.8	1125.2	1334	985.8
_	OsFbox433, Os_F0239, OsFBX282, FBX282	Os08g0270000	LOC_Os08g16860	0	0	0	0	0	0	3.9	0	0	0	1.1	2.1	0	1	0	3.2	0	0	0	0	0	1	0	0	0.9	2.8	0	0	0	0	0	1.3	0	0	0	0.9
_	OsFbox435, Os_F0317, OsFBO20, FBO20	Os08g0299700	LOC_Os08g20480	0	0	0	0	0	0	0	0	0	0	0	0	0	0	0	0	0	0	0	0	0	0	0	0	0	0	0	0	0	0	0	0	0	0	0	0
_	OsFbox436, Os_F0146	NA	LOC_Os08g20492	8.6	13.6	16.9	6	7.1	8.4	5.9	1.8	6.5	2.1	1.1	2.1	0.9	0	4.5	2.1	3.5	5.1	4.1	3.9	3.7	3.1	1	1	6.5	0	2.9	6.6	5.9	7.3	1	1.3	2.3	0.7	0	0
_	OsFbox437, Os_F0277, OsFBL46, FBL46	Os08g0328600	LOC_Os08g23960	1.1	0	1.1	0	0.9	0	0	0	0	0	0	0	0	1	4.5	2.1	1.7	0	3.1	1	2.8	1	2	9.7	13.9	8.4	3.8	6.6	5.9	0	16.4	12.6	23	6.5	8.1	6.4
_	OsFbox438, Os_F0427, OsFBL47, FBL47	Os08g0330200	LOC_Os08g24140	1.1	1	0	2	0	0	0	3.5	0	0	0	0	0	0	1.1	0	0	0	0	0	0	0	0	0	0	0	0	0	0	0	1	0	1.1	0.7	0	2.7
_	OsFbox439, Os_F0320	NA	LOC_Os08g24370	1.1	0	1.1	0	0	0	0	0	0	0	0	0	0	0	0	0	0	0	0	0	0	0	0	0	0	0	0	0	0	0	0	0	0	0	0	0
_	OsFbox440, Os_F0542, OsFBDUF44, FBDUF44	Os08g0336000	LOC_Os08g24830	3.2	1.9	4.5	3	2.7	0.9	1	0.9	0	0	0	0	0	0	0	0	0	0	0	0	0	0	0	0	0	0	0	0	0	0	0	0	0	0	0	0
_	OsFbox441, Os_F0010, OsFBX288, FBX288	Os08g0360400	LOC_Os08g27190	0	0	0	0	0	0	0	0	0	0	0	0	0	0	0	0	0	0	0	0	0	0	0	0	0	0	0	0	0	0	0	0	0	0	0	0
_	OsFbox443, Os_F0084, OsSTA212, OsFBX290, FBX290	Os08g0382800/Os08g0383250	LOC_Os08g29400	253.8	240.6	239.6	329.5	323.8	394.8	391.7	390.5	295.2	431.6	356.9	411.8	425.4	388.4	396.2	557.4	556.4	572.8	338.6	289.7	363.4	511.9	395.2	484.1	287.1	215	260.4	416.2	411.5	386.8	331.7	272.9	530.1	546.6	389.4	417.9
_	OsFbox444, Os_F0648, OsFBX291, FBX291	Os08g0410266	LOC_Os08g31690	25.9	24.3	19.1	20.9	44.2	26.1	65.1	81.1	69.4	62.6	59.8	54.3	52.5	58.5	51.2	38.4	68.3	48	55.2	54.2	52.8	42.3	40.6	65.3	58.5	42.2	47.5	56.4	34.6	75.4	52.2	30.3	56.3	42.8	55.9	44.5
_	OsFbox445, Os_F0550, OsFBX479, FBX479	Os08g0428100	LOC_Os08g33140	1661.9	1650.9	1590.3	1554.7	1430.5	1339	1610.1	1514.4	1595.1	1407.5	1315.4	1474.9	1437.4	1321.6	1307.7	1465.5	1534.3	1601	1242.7	1207.2	1243.1	1447	1628.4	1407.6	1458.6	1769.5	1695.7	1517.1	1490.7	1820.9	2083.1	2688.3	2455.1	2377.9	3083.8	2271.4
_	OsFbox446, Os_F0095, OsFBX292, FBX292	Os08g0448300	LOC_Os08g34820	0	0	0	0	0	0	0	0	0	0	0	0	2.8	0	0	0	0	0	0	0	0	0	0	0	4.6	0	0	0	0	0	1	3.8	0	0.7	6.1	3.6
_	OsFbox447, Os_F0225, OsFBX293, FBX293	Os08g0449100	LOC_Os08g34860	0	0	0	0	0	3.7	2	0.9	1.9	5.2	5.4	4.3	3.7	2	1.1	3.2	0.9	3.1	0	4.9	0.9	1	2	1	1.9	3.8	1	2.8	0	0	0	2.5	2.3	2.2	2	2.7
_	OsFbox448, Os_F0428, OsFBDUF46, FBDUF46	Os08g0449700	LOC_Os08g34890	47.5	70.1	63	62.7	61	58.7	183.5	244.2	202.6	289.8	392.8	466.1	391.7	348.7	362.8	470	394.8	420.7	335.5	242.4	273.5	283.8	297.6	279.6	69.7	77.9	97.9	98.6	210.7	155.7	50.3	77.1	64.4	170.4	120	157.2
_	OsFbox449, Os_F0345, OsFBL48, FBL48	Os08g0460800	LOC_Os08g35870	712.7	892.2	771.5	771.4	800.6	761.7	398.6	504.2	483.9	422.3	354.7	375.6	378.6	392.3	358.4	333.6	285.1	332.9	248.5	261.1	258.6	227.1	275.3	221.1	174.7	138.9	152.1	196.3	173.1	187.3	199.2	159.2	246.1	203	219.6	222.6
_	OsFbox450, Os_F0185, OsFBX294, FBX294	Os08g0460900	LOC_Os08g35880	1956.7	2166.1	2278.6	2156.9	2370	2254.4	1260.9	1416.6	1413.8	1261.6	1153.3	1305.7	892.1	897.6	847	852.7	719.7	816.8	562.5	671.1	637.8	667.8	671.5	624.4	445	371.7	402.1	468.8	439.2	667.8	536.7	325.9	556.6	656.1	389.4	507.9
_	OsFbox451, Os_F0189, OsFBL49, FBL49	Os08g0461000	LOC_Os08g35900	628.5	700.3	545.5	735.6	637.9	694.7	570.2	699.9	658.8	582.8	618	554.4	564.1	461.7	528.6	541.4	540	602.4	459.2	432.6	421.8	405.6	438.8	421.8	288.9	246.9	287	319.4	325.4	245.7	335.6	267.8	274.8	341.5	347.7	347.1
_	OsFbox452, Os_F0193, OsFBL50, FBL50	Os08g0461300	LOC_Os08g35930	1739.6	1922.6	1790.5	1828.5	1856	1762.7	1475.9	1505.6	1548.9	1268.8	1262.1	1374.8	1342.8	1311.7	1287.7	1285.4	1079.9	1326.3	929.7	1238.7	1036.3	1181.7	1287.1	1121.2	712.6	843.9	810.8	1037.1	1108.9	1185.9	1075.4	711.2	987.8	1433.3	1093	1046.7
_	OsFbox453, Os_F0339, OsFBD14, FBD14	Os08g0461800	LOC_Os08g35960	1391.9	1277.9	1239.4	1251.2	1261.5	1157.5	833.7	937.9	1107.5	962.3	797.5	934.3	953	995.6	1025	1047.7	928.7	1024.1	990.1	934.2	1018.7	1159	981.3	1123.1	945.8	1043.8	1236.6	1019.2	1057.5	1307.6	1151.8	1374.5	1087.8	1316.6	1388.9	1322
_	OsFbox454, Os_F0207, OsFBL51, FBL51	Os08g0462200	LOC_Os08g36000	0	1	0	0	0	1.9	0	0	0	0	0	0	0	0	0	2.1	0	2	0	0	0	0	0	0	0	0	1	1.9	0	0	0	0	2.3	3.6	1	0
_	OsFbox455, Os_F0173, OsFBX295, FBX295	Os08g0462300	LOC_Os08g36010	243	314.6	336.3	374.3	463.6	460	439	447.8	410.8	562	538.6	508.6	991.4	963	919.3	2113.6	1515.3	1580.5	1497.4	1246.6	1285.7	2021.9	1542.1	2046.6	1289.6	1155.6	1327.8	1344.3	1660.9	2121.3	1156.7	1325.2	1383.4	2066.2	1308.6	1503.7
_	OsFbox456, Fbox456, Os_F0543, OsFBX296, FBX296	Os08g0474400	LOC_Os08g36960	0	0	0	1	0	0	2	0	0	1	1.1	0	5.6	2	0	0	4.3	3.1	1	2	0.9	2.1	2	3.9	0	0.9	1	0.9	0	2.4	1.9	0	1.1	0	0	0.9
_	OsFbox457, Os_F0575, OsFBX297, FBX297	Os08g0491300	LOC_Os08g38330	0	1	0	0	1.8	0	0	0	3.7	0	0	0	0.9	0	0	0	1.7	0	0	3.9	1.9	0	0	1.9	1.9	0.9	0	0	0	0	1	3.8	0	1.4	0	0
_	OsFbox458, Os_F0530, OsFBX298, FBX298	Os08g0491600	LOC_Os08g38360	2.2	0	0	0	0	0.9	0	0.9	0.9	0	0	0	0.9	0	2.2	0	0.9	0	1	1	0.9	0	3	0	1.9	0.9	1	3.8	0	0	3.9	8.8	4.6	1.4	1	0
_	OsFbox459, Os_F0074, OsFBX299, FBX299	Os08g0492900	LOC_Os08g38470	0	0	0	0	0	0	2	0	0	0	0	0	0	0	0	0	0	0	0	0	0	0	0	0	1.9	0	0	0	0	0	0	1.3	1.1	2.2	3.1	0.9
_	OsFbox460, Os_F0200, OsFBX300, FBX300	Os08g0493100	LOC_Os08g38480	0	0	0	0	0	0	0	0	0	0	0	0	0	0	0	0	0	0	2	0	0	0	0	0	0	0	0	0	0	0	0	0	0	0	0	0
_	OsFbox461, Os_F0025, OsFBX301, FBX301	Os08g0493200	LOC_Os08g38490	0	0	0	0	0	0	0	0	0	0	0	0	0	0	0	0	0	0	0	0	0	0	0	0	0	0	0	0	1	0	0	0	0	0	0	0
_	OsFbox462, Os_F0019, OsFBX302, FBX302	Os08g0493450	LOC_Os08g38520	0	0	0	0	0	0	0	0	0	0	0	0	0	0	0	0	0	0	0	0	0	0	0	0	0	0	0	0	0	0	0	0	0	0	0	0
_	OsFbox463, Os_F0230, OsFBX303, FBX303	Os08g0529300	LOC_Os08g41750	114.5	121.7	164.2	297.6	562.7	627.6	150.9	148.1	107.3	103.2	137.1	79.8	159.3	147.6	145.8	65	69.1	100.1	144.2	192.2	105.7	101.1	100.6	90.6	502.6	348.3	609.3	94.9	124.6	394.1	1178.9	1305	1187.9	257.4	651.7	350.7
_	OsFbox464, Os_F0048, OsFBX304, FBX304	Os08g0529400	LOC_Os08g41760	4.3	0	5.6	10.9	9.7	8.4	4.9	1.8	0.9	0	3.3	16	0.9	2	3.3	2.1	1.7	2	4.1	2	2.8	4.1	1	1	0.9	0	0	0	1	1.2	0	2.5	1.1	0.7	0	2.7
_	OsFbox465, Os_F0016	NA	LOC_Os08g43220	2.2	1	4.5	1	2.7	0	6.9	12.3	11.1	21.9	16.3	19.2	27.2	29.7	25.6	35.2	53.6	43.9	28.6	57.2	62.1	90.8	93.5	98.4	183	261	284.2	141.8	145.4	158.1	372.3	304.5	288.6	130.5	148.4	151.7
_	OsFbox466, Os_F0587, OsFBX306, FBX306	Os08g0548800	LOC_Os08g43530	3.2	7.8	3.4	0	1.8	2.8	1	6.2	2.8	8.3	10.9	7.4	1.9	1	0	2.1	1.7	1	0	0	2.8	3.1	2	1.9	5.6	0	1.9	0	1	0	1	0	0	1.4	0	0
_	OsFbox467, Os_F0397, OsFBX307, FBX307	Os09g0241550	LOC_Os09g06620	0	0	0	0	1.8	0.9	0	0	4.6	3.1	1.1	0	0	0	0	0	0	1	0	3	0.9	3.1	4.1	1.9	5.6	0.9	0	9.4	4.9	0	3.9	1.3	0	0	1	1.8
_	OsFbox468, Os_F0398, OsFBX308, FBX308	Os09g0260000	LOC_Os09g08550	0	2.9	2.2	1	0	4.7	3.9	1.8	4.6	2.1	0	4.3	0	1	1.1	12.8	0.9	3.1	2	1	4.6	4.1	3	2.9	1.9	0.9	1.9	5.6	3	6.1	1	2.5	4.6	5.1	6.1	3.6
_	OsFbox469, Os_F0272, OsFBX309, FBX309	Os09g0261100	LOC_Os09g08620	131.7	131.5	114.7	114.5	107	106.2	49.3	58.2	61.1	55.3	55.5	60.7	34.7	46.6	33.4	39.4	51.8	47	28.6	51.2	25	49.5	58.9	41.9	27.9	46.9	36.1	55.4	36.6	63.2	51.3	51.8	47.1	76.1	65.1	60
_	OsFbox470, Os_F0504, OsFBX311, FBX311	Os09g0323200	LOC_Os09g15440	0	0	0	0	0	0	0	0	0	0	0	0	0	0	0	0	0	2	0	0	0	0	0	0	0	0	0	0	0	0	2.9	0	0	0.7	0	0
_	OsFbox471, Os_F0538, OsFBX312, FBX312	Os09g0324200	LOC_Os09g15540	43.2	43.8	40.5	52.8	40.7	55.9	15.8	20.3	26.8	13.6	18.5	19.2	30	29.7	18.9	21.3	26.8	24.5	29.7	30.5	34.3	26.8	21.3	16.6	17.7	15	11.4	21.6	19.8	28	17.4	16.4	24.1	26.1	15.3	34.5
_	OsFbox472, Fbox472, Os_F0599, OsFBX313, FBX313, OsFBX313, FBX313	Os09g0324300	LOC_Os09g15550	6.5	0	4.5	4	0	2.8	0	2.6	0	1	5.4	6.4	1.9	3	5.6	3.2	1.7	5.1	1	1	4.6	3.1	2	1	1.9	10.3	1.9	1.9	0	0	7.7	1.3	9.2	2.2	3.1	0
_	OsFbox473, Os_F0455, OsFBX314, FBX314	Os09g0324400	LOC_Os09g15560	16.2	9.7	14.6	4	3.5	3.7	25.7	18.5	12	17.7	25	21.3	13.1	19.8	14.5	30.9	36.3	28.6	25.6	19.7	40.8	22.7	22.3	30.2	49.2	33.8	43.7	26.3	14.8	10.9	32.9	56.8	26.4	21	22.4	13.6
_	OsFbox474, Os_F0632, OsFBX315, FBX315	Os09g0324701	LOC_Os09g15570	51.8	54.5	52.9	38.8	42.5	36.3	23.7	23.8	30.5	22.9	23.9	26.6	14.1	7.9	6.7	17.1	17.3	10.2	2	7.9	8.3	1	3	0	3.7	1.9	1.9	8.5	2	4.9	5.8	1.3	8	5.1	4.1	8.2
_	OsFbox475, Os_F0634, OsFBX316, FBX316	Os09g0325220	LOC_Os09g15590	91.8	93.5	96.7	135.4	118.5	149.9	39.5	89.9	72.2	84.5	92.5	78.7	119	98.1	129.1	203.6	152.9	169.5	138.1	117.3	109.4	146.6	134.1	167.5	69.7	68.5	113.1	143.7	177.1	147.2	148.9	53.1	115	146.4	100.7	131.7
_	OsFbox476, Os_F0457, OsFBX317, FBX317	Os09g0337800	LOC_Os09g16810	1.1	0	0	0	0	0	0	0	1.9	0	0	0	0.9	0	1.1	0	1.7	1	4.1	3.9	17.6	7.2	5.1	7.8	2.8	3.8	3.8	1.9	3	0	4.8	0	14.9	0.7	4.1	1.8
_	OsFbox477, Os_F0147, OsFBX318, FBX318	Os09g0340800	LOC_Os09g17080	0	0	0	0	0	0	0	0	0	0	0	0	0	0	0	0	0	0	0	0	0	2.1	0	1.9	0	0	0	0.9	0	2.4	1	0	0	0	1	0
_	OsFbox478, Os_F0354, OsFBX319, FBX319	Os09g0341600	LOC_Os09g17152	0	0	0	0	0	0	2	0	2.8	0	0	2.1	10.3	14.9	12.2	54.4	35.4	26.5	36.8	29.6	41.7	35.1	53.8	38	66.9	83.5	88.4	47.9	33.6	32.8	72.5	107.4	51.7	19.6	38.6	30.9
_	OsFbox479, Os_F0399, OsFBX320, FBX320	Os09g0342000	LOC_Os09g17190	0	0	0	1	0.9	4.7	21.7	7.1	7.4	66.7	56.6	73.4	13.1	32.7	11.1	108.7	38.9	51.1	35.8	17.7	26	24.8	44.7	35.1	18.6	28.2	29.5	20.7	18.8	21.9	10.6	31.6	24.1	8	15.3	10
_	OsFbox480, Os_F0388	NA	LOC_Os09g17530	0	5.8	1.1	0	0	0	12.8	10.6	6.5	19.8	18.5	12.8	6.6	7.9	6.7	17.1	5.2	5.1	33.8	10.8	12.1	6.2	10.2	10.7	12.1	58.2	21.9	3.8	5.9	7.3	71.6	54.3	33.3	4.3	14.2	3.6
_	OsFbox481, Os_F0362, FBX322, OsFBX322, OsFBX322, FBX322	Os09g0344400	LOC_Os09g17540	0	1	3.4	0	0.9	0	10.9	10.6	6.5	11.5	14.1	14.9	7.5	14.9	18.9	21.3	20.7	18.4	44	21.7	22.2	12.4	12.2	16.6	20.4	52.6	16.2	7.5	16.8	10.9	43.5	27.8	17.2	9.4	36.6	15.4
_	OsFbox482, Os_F0167, OsFBX323, FBX323	Os09g0372900	LOC_Os09g20650	1337.9	1202.9	1313.6	1519.9	2205.5	2226.5	1248	1319.6	1253.7	1268.8	1477.5	1245	1823.5	1846.7	1726.2	1641.4	1560.3	1632.6	1638.5	1633.9	1671.3	2195.3	1892.5	1980.4	2794.7	3534.2	3141.4	2423.6	2679.8	3854.6	3415.8	6238.2	5410.4	4199.8	5590.1	4700
_	OsFbox483, Os_F0233, OsFBX324, FBX324	Os09g0384100	LOC_Os09g21580	0	0	0	0	0	0	0	0	0	0	0	0	0	0	0	0	0	0	0	0	0	0	0	0	0	1.9	0	0	0	0	0	0	0	0	0	0
_	OsFbox484, Os_F0373, OsFBX325, FBX325	Os09g0384300	LOC_Os09g21620	0	0	0	0	0	0	0	0	0	0	0	0	0	0	0	0	0	0	0	0	0.9	0	0	0	0	0	0	0	0	0	0	0	0	0	0	0
_	OsFbox485, Os_F0149, OsFBX326, FBX326	Os09g0385600	LOC_Os09g21700	2.2	3.9	3.4	5	2.7	1.9	5.9	0	0.9	1	1.1	4.3	0.9	6.9	3.3	3.2	3.5	3.1	1	1	1.9	1	0	1	0	2.8	1	2.8	4.9	3.6	2.9	1.3	6.9	5.1	3.1	1.8
_	OsFbox486, Os_F0355, OsFBX328, FBX328	Os09g0392200	LOC_Os09g22460	83.1	99.3	69.7	31.9	29.2	13	40.5	30	36.1	42.7	99	96.8	51.5	49.5	42.3	176.9	76.9	76.6	33.8	25.6	27.8	25.8	31.5	42.9	15.8	11.3	16.2	10.3	9.9	6.1	9.7	18.9	20.7	10.9	8.1	2.7
_	OsFbox487, Os_F0548, OsFBLD9, FBLD9	Os09g0443000	LOC_Os09g27090	2.2	3.9	0	1	0	0	2	0	0.9	0	4.4	0	0	1	4.5	1.1	0	0	0	0	0.9	0	0	1	0	3.8	1	0	1	1.2	0	5.1	5.7	0	3.1	0
_	OsFbox488, Os_F0562, OsFBX329, FBX329	Os09g0443100	LOC_Os09g27100	4.3	0	0	0	0	0	0	0	0.9	2.1	0	1.1	0.9	0	0	0	0	0	0	0	0	0	0	1.9	0.9	0	1.9	0	0	1.2	1	2.5	21.8	4.3	3.1	3.6
_	OsFbox489, Os_F0053, OsFBA3, FBA3	Os09g0448100	LOC_Os09g27570	203	205.5	213.7	195.1	276	208.6	576.2	633.8	530.2	535.9	578.8	544.8	997	976.8	893.7	799.4	711.9	722.9	742.6	711.5	765.7	797.8	695.9	733.5	572.3	644	775.6	585.2	600.4	627.6	611.2	764.3	748.6	716.3	622.3	750.5
_	OsFbox490, Os_F0091	Os09g0449600	LOC_Os09g27660	602.6	595.1	565.7	582.3	637	577.3	2700.3	2426.7	2241	1841.2	1889.8	2059	3568.3	3930.1	3819.6	2397.1	2828.5	2934.4	4207.9	3944.8	4027.7	3592.7	4395.6	3213.6	5422.1	6980.3	6122.1	4685.7	4857	3299.9	7838.4	12471.4	9652.5	6902.5	9412.2	8253.4
_	OsFbox491, Os_F0580, OsFBX330, FBX330	Os09g0454300	LOC_Os09g28120	4.3	8.8	2.2	6	4.4	13	66.1	67.9	53.7	75.1	86	61.7	92.8	109	91.3	191.9	145.1	130.7	134	106.4	113.1	95	87.4	114	44.6	35.7	25.7	66.7	49.5	48.7	55.1	32.8	29.9	52.9	26.4	38.2
_	OsFbox492, Os_F0175, OsFBX331, FBX331	Os09g0479100	LOC_Os09g30180	138.2	189	222.7	242.9	206.1	232.8	241.7	288.2	197.1	262.7	225.2	237.3	454.5	459.7	443	525.5	462.2	435	615.7	445.4	430.1	674	499.8	663.4	426.4	445.9	525.6	589	620.2	639.8	557.1	535.6	493.3	746	743.3	854
_	OsFbox493, Os_F0049, OsFBX332, FBX332	Os09g0497600	LOC_Os09g32240	1600.3	1711.3	1665.7	1457.2	1350	1337.2	1192.8	1264.1	1323.1	1169.8	961.8	1022.6	1351.2	1381	1334.4	1130.9	1124.8	1142.5	1105.7	1036.7	1066	1548.1	1365.3	1455.3	1576.6	1846.4	1851.6	1566	1667.8	1992.4	1952.6	2997.8	2243.5	2145.2	2596.8	2335.9
_	OsFbox494, Os_F0637, OsFBX333, FBX333	Os09g0500100	LOC_Os09g32410	624.1	679.8	596.1	576.3	519.3	466.5	410.4	419.6	475.6	397.2	354.7	370.3	556.6	531	496.4	607.5	482.1	583	563.6	504.6	467.2	560.4	561.8	615.6	465.5	559.5	496.2	634.1	740.9	727.4	471.9	706.2	534.7	962	949.7	813.2
_	OsFbox495, Os_F0522, OsFBX334, FBX334	Os09g0502800	LOC_Os09g32600	149	98.4	103.5	225.9	222.1	302.6	152.9	157.8	144.3	196	185	194.7	244.6	192.2	256	435.9	316.2	319.6	245.5	203	221.5	407.7	350.5	391.6	221.1	321	275.6	403	335.3	332.1	268.9	352.5	296.7	458.2	546	497
_	OsFbox496, Os_F0287	NA	LOC_Os09g32860	174.9	153.9	200.2	224	209.7	205.8	146	245.1	215.6	212.7	240.4	204.3	382.3	331.9	311.6	382.6	339.5	353.3	328.3	332.1	292.9	311.7	244.8	343.9	225.8	186.8	214.8	197.3	194.9	220.2	241.8	248.9	220.8	228.4	251.1	233.5
_	OsFbox497, Os_F0433, OsFBX336, FBX336	Os09g0506450	LOC_Os09g32870	29.2	28.2	30.4	12.9	27.4	17.7	136.1	45.8	92.5	57.3	81.6	71.3	94.6	142.7	128	90.6	108	131.7	138.1	217.8	147.4	150.7	37.6	131.5	404.1	315.4	351.7	332.5	335.3	243.3	239.8	325.9	165.6	179.8	276.6	119
_	OsFbox498, Os_F0145, OsFBX337, FBX337	Os09g0506700	LOC_Os09g32910	0	0	0	0	0	0	3	0	0	0	1.1	0	2.8	0	0	0	0	0	0	0	0	0	0	1	0.9	0	1	0	0	1.2	1	0	0	0	1	1.8
_	OsFbox499, Os_F0020, OsFBX338, FBX338	Os09g0517800	LOC_Os09g34200	142.5	166.6	202.4	165.2	169.9	183.4	290.1	268	264.6	206.4	211.1	189.4	283	308.1	269.3	221.7	194.4	244	340.6	287.8	281.8	214.7	233.6	181.2	164.4	218.7	194.9	178.5	192.9	161.8	248.5	280.5	263.3	229.1	220.6	168.1
_	OsFbox500, Os_F0186, OsFBX339, FBX339	Os09g0525300	LOC_Os09g35680	602.6	660.4	629.8	825.1	886.4	1021.5	1351.6	1310.8	1284.3	1356.4	1484	1413.1	1243.5	1346.4	1470.2	1512.4	1411.7	1421.3	1491.3	1434.8	1752.9	1340.7	1774.7	1374.5	1466.1	2044.5	1581.6	1403.5	1246.4	1068	2078.3	2055.4	2152.7	1747.9	1970.5	1845.3
_	OsFbox501, Os_F0050, OsFBX340, FBX340	Os09g0547800	LOC_Os09g37570	23.8	37	48.4	86.6	85.8	137.8	58.2	59.1	61.1	104.3	94.7	107.5	74	71.3	92.4	124.7	114	98	96.1	100.5	82.5	124.9	116.8	113	60.4	66.6	92.2	102.4	84.1	74.2	114.1	59.4	117.3	115.3	103.7	143.6
_	OsFbox502, Os_F0060	Os09g0548034/Os09g0548066/Os09g0548100	LOC_Os09g37590	252.7	266.9	355.4	457.9	462.7	503.8	280.2	280.3	248.9	240.8	298.1	282	284.9	281.4	247.1	304.8	333.5	315.5	250.6	224.7	233.6	199.2	266.2	215.3	152.4	168	146.4	143.7	175.1	161.8	148.9	198.3	159.8	153	165.7	166.3
_	OsFbox503, Os_F0101, OsFBK20, FBK20	Os09g0555300	LOC_Os09g38300	282.9	290.2	331.8	314.5	268.9	284.9	357.1	295.3	331.2	250.2	265.5	235.2	276.4	287.3	267.1	191.9	203	209.3	211.7	204	218.8	198.2	91.4	224	198.8	133.3	146.4	147.5	160.3	212.9	114.1	108.6	151.8	137.7	131.2	80.9
_	OsFbox504, Os_F0474, OsFBX341, FBX341	Os09g0563500	LOC_Os09g39000	1.1	0	0	1	0	0	0	1.8	0.9	0	0	0	0	0	0	0	0	0	0	0	0	0	0	0	0	0	0	0	0	0	1	0	0	0.7	1	1.8
_	OsFbox505, Os_F0638, OsFBX342, FBX342	Os09g0563950	LOC_Os09g39050	2.2	0	0	0	0	0	3	0	0	0	0	0	0	0	0	0	0	0	0	0	0	2.1	0	0	0.9	0	1	0	0	1.2	0	0	0	0	0	0
_	OsFbox506, Os_F0596, OsFBO22, FBO22	Os09g0565350	LOC_Os09g39190	17.3	17.5	16.9	8	8.8	7.4	54.3	25.6	70.3	56.3	54.4	87.3	67.5	75.3	80.1	84.2	89	85.8	107.4	56.2	128.8	65	105.6	59.4	83.6	62	56.1	47	36.6	23.1	60.9	64.4	49.4	44.2	35.6	34.5
_	OsFbox507, Os_F0071, OsFBX343, FBX343	Os10g0124500	LOC_Os10g03600	232.2	256.2	322.8	351.4	354.8	426.5	226.9	243.3	290.5	299.2	276.3	308.6	303.6	264.5	266	423.1	410.4	362.5	305.8	247.4	283.7	306.5	289.5	341.9	160.7	153	208.2	163.5	206.7	315	206	151.6	132.2	186.3	164.7	176.3
_	OsFbox508, Os_F0127, OsFBX344, FBX344	Os10g0124700	LOC_Os10g03620	65.9	56.5	92.2	116.5	130	153.6	76	105.8	78.6	128.2	108.8	94.7	64.7	67.4	44.5	68.2	67.4	49	38.9	54.2	36.2	48.5	47.7	33.1	47.4	50.7	46.6	51.7	41.5	59.6	66.7	43	52.9	55.8	98.6	61.8
_	OsFbox509, Os_F0258, OsADF, ADF, OsFBX345, FBX345	Os10g0125300	LOC_Os10g03660	111.2	84.7	135	118.4	107	149	93.7	111.1	118.4	91.7	118.6	128.8	111.5	101.1	100.2	74.6	108	77.6	105.3	91.6	103.8	95	104.6	67.2	69.7	83.5	109.3	84.5	85.1	70.5	116.1	85.9	110.4	92.8	120	131.7
_	OsFbox510, Os_F0210, OsFBX346, FBX346	Os10g0126000	LOC_Os10g03690	141.5	121.7	158.6	170.2	154.8	190	417.3	387	355.3	379.5	366.7	402.2	539.7	584.5	508.6	576.6	465.7	540.1	644.4	697.7	728.6	592.4	852.3	611.7	844.5	1046.7	967.6	705.5	718.2	579	1782.4	1420	1508.7	1056.3	1062.5	1046.7
_	OsFbox511, Os_F0112, OsFBX347, FBX347	Os10g0126500	LOC_Os10g03730	174.9	190.9	199.1	213	201.7	203.9	140.1	146.3	162.8	136.6	163.2	144.7	128.4	112.9	102.4	137.5	94.2	123.5	71.6	96.6	105.7	113.5	148.3	108.1	101.3	92	130.2	183.2	139.5	121.6	189.6	75.8	166.7	168.2	196.2	178.1
_	OsFbox512, Os_F0102, OsFBX348, FBX348	Os10g0126600	LOC_Os10g03740	93.9	91.6	97.8	111.5	121.2	155.5	74	111.9	102.7	124.1	138.2	135.1	101.2	117.9	124.6	135.4	123.5	117.4	93.1	115.3	123.3	105.3	91.4	85.7	123.6	75.1	76	143.7	90	73	73.5	82.1	134.5	97.9	96.6	83.6
_	OsFbox513, Os_F0131, OsFBX349, FBX349	Os10g0126700	LOC_Os10g03750	52.9	45.8	34.9	51.8	58.4	77.3	62.2	65.2	56.4	46.9	44.6	29.8	42.2	56.5	31.2	37.3	44.1	53.1	49.1	25.6	49.1	27.9	49.8	40.9	31.6	35.7	27.6	37.6	36.6	30.4	43.5	24	40.2	37.7	66.1	40
_	OsFbox514, Os_F0140, OsFBX350, FBX350	Os10g0126800	LOC_Os10g03760	19.4	14.6	18	11.9	10.6	21.4	18.7	7.9	16.7	14.6	15.2	13.8	11.2	19.8	15.6	20.3	7.8	12.3	5.1	14.8	14.8	9.3	10.2	6.8	5.6	8.4	8.6	12.2	4.9	6.1	15.5	6.3	5.7	6.5	8.1	14.5
_	OsFbox515, Os_F0086, OsFBX351, FBX351	Os10g0126900	LOC_Os10g03780	760.2	862.9	876.1	931.7	976.7	979.6	646.2	714	711.5	734	655	665.1	647.5	667.7	642.2	585.1	547.7	610.6	574.8	546.9	603.5	586.2	500.8	462.7	313.1	285.4	341.2	326	346.2	260.3	389.7	269.1	374.9	369	283.7	319.8
_	OsFbox517, Os_F0054, OsFBX353, FBX353	Os10g0128200	LOC_Os10g03870	18.4	14.6	18	56.7	46	61.5	6.9	9.7	17.6	29.2	35.9	25.5	12.2	14.9	14.5	29.8	51.8	24.5	8.2	20.7	24.1	28.9	21.3	18.5	16.7	23.5	17.1	30.1	20.8	19.5	15.5	29.1	28.7	14.5	22.4	12.7
_	OsFbox518, Os_F0218, OsFBX354, FBX354	Os10g0128600	LOC_Os10g03910	396.3	388.6	367.8	397.1	341.5	296.1	331.5	291.8	335.9	262.7	263.3	258.6	190.2	196.2	175.8	99.1	134.8	136.8	165.7	149.8	125.1	103.2	206.2	110.1	148.7	146.4	160.6	127.8	96.9	94.9	205	193.3	225.4	142.8	163.7	142.6
_	OsFbox519, OsFBX355, FBX355	Os10g0129100	LOC_Os10g03930	10.8	12.7	27	27.9	31	29.8	125.3	88.1	80.5	61.5	77.2	75.6	69.3	81.2	101.3	48	75.2	63.3	73.6	75.9	105.7	52.6	105.6	59.4	91	123.9	87.4	77	56.4	31.6	142.2	99.8	140.3	91.3	119	88.1
_	OsFbox520, Os_F0588, OsFBX356, FBX356	Os10g0130200	LOC_Os10g04020	0	1	5.6	1	0.9	0	13.8	2.6	12	14.6	4.4	7.4	0.9	6.9	12.2	6.4	9.5	10.2	22.5	16.8	16.7	6.2	4.1	20.5	19.5	25.3	20.9	31.9	21.8	2.4	11.6	29.1	20.7	12.3	26.4	10.9
_	OsFbox521, Os_F0526, OsFBX357, FBX357	Os10g0133100	LOC_Os10g04370	42.1	44.8	36	31.9	22.1	3.7	12.8	5.3	11.1	2.1	2.2	3.2	3.7	6.9	1.1	1.1	0.9	3.1	2	1	3.7	0	0	0	0	0	0	0	1	0	0	0	1.1	0	1	0.9
_	OsFbox522, Os_F0408, OsFBX358, FBX358	Os10g0135300	LOC_Os10g04590	826.1	825.9	799.7	657.9	653.8	648.1	684.7	740.5	796.6	579.7	616.9	615.1	722.5	761.8	740.1	577.7	691.1	614.7	653.6	767.7	590.5	621.3	503.9	571.8	315	380.2	373.5	356	370	395.3	336.6	241.3	325.4	478.5	332.5	424.3
_	OsFbox523, Os_F0629, OsFBX359, FBX359	Os10g0135400	LOC_Os10g04600	398.5	367.2	410.5	334.4	332.6	283.1	474.5	461	452.4	400.4	457	358.6	475.1	487.4	520.9	527.6	482.9	461.5	441.9	430.6	449.6	428.3	386	408.2	236	328.5	278.5	329.7	336.3	453.7	362.7	238.8	347.3	419	418.9	411.6
_	OsFbox524, Os_F0561, OsFBX360, FBX360	Os10g0135500	LOC_Os10g04610	413.6	420.8	397	450.9	499	513.1	405.5	395.8	348.8	394.1	389.5	378.8	358	390.3	378.4	444.5	425.9	470.7	346.7	337	335.6	438.6	411.4	475.4	222	414.9	361.2	473.5	434.3	439.1	365.6	411.8	454.2	656.8	590.7	591.5
_	OsFbox525, Os_F0176, OsFBX361, FBX361	Os10g0136200	LOC_Os10g04700	415.7	336	424	285.7	284.9	270	305.8	364.9	367.3	234.6	226.3	214.9	448.8	464.6	388.4	477.5	422.5	427.8	438.8	404	379.1	338.5	322	340	242.5	219.7	248.1	250.8	259.2	309	256.3	224.9	221.9	250.8	211.5	278
_	OsFbox526, Os_F0056, OsFBX362, FBX362	Os10g0136750	LOC_Os10g04750	1.1	0	0	4	6.2	8.4	1	2.6	2.8	10.4	5.4	5.3	12.2	8.9	8.9	9.6	15.6	4.1	10.2	13.8	14.8	6.2	3	7.8	10.2	4.7	4.8	10.3	12.9	20.7	11.6	0	16.1	17.4	2	10
_	OsFbox527, Os_F0059, OsFBX363, FBX363	Os10g0137000	LOC_Os10g04780	109.1	86.7	115.8	111.5	90.2	91.3	296	315.6	241.5	304.4	381.9	288.4	307.4	311.1	321.6	335.7	292	329.8	304.8	274.9	269.7	337.5	258	333.1	190.5	221.5	160.6	190.7	232.5	332.1	195.4	154.1	231.1	261.7	184	173.5
_	OsFbox528, Os_F0224, OsFBO5, FBO5	Os10g0138000	LOC_Os10g04850	0	0	0	0	0	0	0	0	0	0	0	0	0	0	0	0	0	0	0	0	0	0	0	0	0	0.9	0	0	0	0	0	0	0	0	0	0
_	OsFbox529, Os_F0667, OsEnS-132, OsFBX364, FBX364	Os10g0138600	LOC_Os10g04900	0	1	6.7	5	15	20.5	3	1.8	0	13.6	19.6	11.7	1.9	0	1.1	6.4	11.2	5.1	2	5.9	0.9	2.1	4.1	3.9	4.6	1.9	0	4.7	1	4.9	6.8	7.6	31	8.7	14.2	5.5
_	OsFbox530, Fbox530, Os_F0198, OsFBX365, FBX365, PEG2, OsFBX365, FBX365	Os10g0139300	LOC_Os10g04980	0	0	3.4	3	3.5	2.8	1	0	0	5.2	4.4	0	0	4	0	4.3	5.2	0	0	1	0	1	1	1.9	1.9	0	1	2.8	1	3.6	1	0	1.1	1.4	2	0.9
_	OsFbox531, Os_F0024, OsFBX367, FBX367	Os10g0141600	LOC_Os10g05200	420.1	428.6	462.2	534.5	457.4	459.1	297	330.6	320.1	296.1	324.2	303.3	339.2	332.9	337.2	381.6	317.1	304.3	345.7	383.3	288.3	355	325.1	357.5	221.1	246.9	280.4	295.9	259.2	399	187.6	301.9	234.6	348.7	332.5	297.1
_	OsFbox532, Os_F0058, OsFBX368, FBX368	Os10g0141700	LOC_Os10g05210	1655.4	1904.1	2026.7	1952.9	2209.9	2264.6	758.7	914.1	1021.5	1103.1	952	1148.2	881.8	764.8	883.7	1072.2	1050.5	951.6	810.1	758.8	877.8	1451.1	1061.6	1295.6	1004.3	1027.9	1210	1431.6	1506.6	1705.3	1334.6	1430.1	1199.4	1950.9	1684.8	1919.8
_	OsFbox533, Os_F0350, OsFBX369, FBX369	Os10g0142500	LOC_Os10g05240	349.9	308.8	305.9	263.8	316.7	279.4	217	237.1	260	222.1	200.2	203.2	317.7	285.3	278.2	343.2	311	295.1	222	264.1	258.6	356.1	310.8	372.1	243.4	255.3	286.1	252.7	279.9	436.7	274.7	289.3	235.7	369.7	396.5	297.1
_	OsFbox534, Os_F0527, OsFBX370, FBX370	Os10g0144800	LOC_Os10g05500	0	0	0	0	3.5	0	0	0	0	0	0	0	0	0	0	0	0	0	0	0	0	0	0	1	0	0	0	0	0	0	0	0	1.1	0	0	0
_	OsFbox535, Os_F0208, OsFBX371, FBX371	Os10g0145000	LOC_Os10g05520	3.2	2.9	1.1	5	3.5	7.4	0	3.5	0	1	3.3	0	0.9	0	0	1.1	2.6	0	1	1	0	0	2	1.9	0.9	0	1	2.8	0	2.4	0	0	3.4	3.6	0	2.7
_	OsFbox536, Os_F0201, OsFBX372, FBX372	Os10g0145100	LOC_Os10g05530	381.2	327.3	318.3	282.7	351.2	293.3	177.6	231.8	235.9	226.2	182.8	238.4	239.9	245.7	223.7	183.3	216.8	215.4	137.1	164.6	187.2	160	174.7	204.6	118.9	150.2	171.1	139	166.2	177.6	176	139	155.2	174	131.2	161.7
_	OsFbox537, Os_F0165, OsFBX373, FBX373	Os10g0145200	LOC_Os10g05540	1018.3	967.2	922.2	845.1	734.3	768.2	522.9	578.3	686.5	455.6	425.4	420.3	356.1	386.4	363.9	273.9	272.1	345.1	250.6	280.9	303.1	215.7	276.3	219.2	142.1	171.8	216.7	161.6	136.5	138.7	211.8	184.4	186.3	182	145.4	146.3
[truncated: 12,589 more rows]
