# Supplementary material for: Disruption of the OsWRKY71 transcription factor gene results in early rice seed germination under normal and cold stress conditions
Source: BMC Plant Biol. 2024 Nov 18;24:1090. doi: 10.1186/s12870-024-05808-9 (PMC11571745; doi:10.1186/s12870-024-05808-9)
Supplement: Supplementary file 7 — Supplementary Material 7 [file 12870_2024_5808_MOESM7_ESM.xlsx]

## Sheet: Supplemental Table S5A
Supplemental Table S4A. Expression profile of DEGs common in all timepoints in oswrky71-1. Upregulated genes are highlighted in green; downregulated in red. FDR <0.05 are highlighted in blue.
Gene Symbol (CGSNL)	MSU ID	RAP ID		Timepoints							FDR
				0-hr	4-hr	8-hr	12-hr	24-hr	36-hr		0-hr	4-hr	8-hr	12-hr	24-hr	36-hr
Upregulated
_	LOC_Os03g25910	None		8.55046	4.23753	9.29312	5.97891	4.24116	7.38881		4.60391e-21	0.0299874	4.74634e-41	2.65709e-29	9.77124e-09	3.07671e-17
_	LOC_Os12g15780	None		7.54289	4.81669	9.71413	10.7782	7.19691	8.27829		1.68427e-223	0.0197435	1.54187e-169	4.07442e-101	3.14209e-19	9.91783e-46
_	LOC_Os11g44960	Os11g0673600		7.50771	4.72838	9.88994	7.26796	5.90397	6.7304		1.66472e-20	8.19907e-32	2.56539e-61	1.15356e-60	8.35419e-09	9.76457e-35
_	LOC_Os11g45200	None		7.47283	4.30286	6.93875	5.68984	6.22031	5.64895		2.01391e-11	1.07327e-21	6.44174e-18	1.77522e-17	5.84891e-05	1.55384e-14
_	LOC_Os06g16040	Os06g0271400		6.67278	4.58678	6.17696	8.06765	5.54605	5.90581		6.82298e-14	0.0156779	1.72902e-51	3.0919e-58	6.79717e-14	3.00312e-42
_	LOC_Os09g22160	None		6.49769	4.03126	5.81076	7.45536	4.74735	4.62191		5.94433e-06	9.84775e-06	8.0436e-07	4.5027e-09	0.000219442	3.78454e-05
_	LOC_Os11g45040	None		6.30335	5.28441	10.9625	9.5055	6.3644	7.93278		1.23614e-45	0.0197547	7.48499e-87	5.71171e-81	1.32265e-12	3.71663e-35
_	LOC_Os11g45180	Os11g0677000		5.96778	4.24707	4.42391	4.73484	3.75427	4.97266		9.04489e-60	1.02726e-06	1.50341e-28	6.72777e-31	0.0239317	2.25069e-39
_	LOC_Os07g09770	None		5.30344	4.99372	5.62831	5.23235	8.23137	5.76106		5.0847e-33	1.13576e-06	4.87588e-43	1.61043e-29	2.49872e-08	4.00751e-16
_	LOC_Os08g22320	None		5.2442	4.24307	7.65597	7.01629	6.79205	8.03819		0.00291323	7.91566e-05	4.4799e-44	7.6704e-26	0.00164031	6.29126e-53
_	LOC_Os03g25510	None		4.85951	3.2183	3.21045	2.07672	4.45212	2.39848		0.0168047	0.00190968	1.32347e-05	0.00304182	0.000333051	0.0259935
_	LOC_Os10g29390	None		4.74576	3.71517	6.30997	2.9933	3.93002	3.00253		1.99816e-05	0.00430686	1.1764e-08	0.00397555	0.000440393	0.00156115
_	LOC_Os10g41838	Os10g0567900		4.71722	4.70299	6.0442	6.2718	5.82844	5.50305		3.40817e-128	1.60593e-05	4.2218e-191	4.96501e-72	6.22131e-23	3.78948e-73
_	LOC_Os05g34490	None		4.59412	4.69218	6.54678	6.56119	5.16455	3.49814		1.41001e-19	0.000285893	9.17935e-34	2.34905e-32	4.32772e-07	3.00576e-09
MSL33	LOC_Os09g03570	Os09g0122200		4.3109	2.12446	3.64386	3.54736	2.21487	3.18886		1.62733e-14	0.000134263	3.28339e-06	7.90922e-06	0.0125544	0.000386385
_	LOC_Os10g35160	None		3.85074	2.18552	4.30984	4.26625	3.56477	3.76202		5.60768e-06	0.0001967	6.42178e-13	8.28627e-09	0.0215961	3.82691e-06
_	LOC_Os02g31867	Os02g0518000		3.84942	2.01554	3.36606	4.07145	4.70098	4.0562		1.83736e-31	4.02788e-26	3.75123e-50	2.34905e-32	2.05874e-27	2.57606e-36
_	LOC_Os01g28744	Os01g0384450		3.83398	4.49188	3.14996	2.19903	3.91291	5.60269		5.32227e-13	1.11297e-13	5.55971e-07	0.0212034	1.22037e-06	1.12218e-08
_	LOC_Os03g02470	Os03g0115800		3.75118	5.09221	5.8585	6.03604	5.1399	4.45949		8.84028e-98	2.54551e-13	3.72691e-136	1.42415e-44	1.28565e-28	7.03915e-15
_	LOC_Os10g24004	Os10g0381601		3.68304	3.64821	3.68781	4.08559	3.5732	3.94356		3.76917e-35	1.84556e-46	7.33933e-96	6.51718e-36	2.21229e-19	2.89886e-31
_	LOC_Os11g40340	Os11g0618000		3.64104	3.42916	2.82159	2.75233	2.88725	2.72668		5.74451e-07	1.96552e-08	6.23836e-12	4.93009e-06	0.0103315	0.00212442
_	LOC_Os06g07420	None		3.59504	3.48606	2.48179	2.00734	2.2725	2.94045		2.26651e-31	7.07022e-20	6.09608e-13	0.000170975	0.00311406	1.83454e-21
_	LOC_Os01g61340	None		3.58179	2.06342	2.91411	3.42643	3.0981	4.69334		0.000164556	0.00248094	6.40433e-07	3.98345e-07	8.80268e-06	2.21493e-19
_	LOC_Os06g40240	None		3.47834	2.67445	2.40214	2.79182	1.97398	2.49259		3.13424e-80	1.92679e-49	3.14872e-38	7.89638e-18	0.000746915	1.01188e-42
_	LOC_Os11g35300	None		3.23371	2.86048	4.03969	5.31999	3.60969	4.34004		4.50105e-19	2.32246e-20	4.42153e-31	4.06343e-78	2.3148e-15	5.79371e-25
_	LOC_Os04g09450	Os04g0174200		3.11243	2.27111	2.4844	3.54542	2.14111	2.2849		1.5225e-05	0.000206775	7.75687e-06	1.38398e-13	0.00205349	1.00889e-05
_	LOC_Os05g01330	Os05g0103800		3.01565	2.10636	3.5626	2.93015	2.39447	2.90343		0.000155496	9.27938e-05	1.45433e-09	9.98467e-05	0.000962238	0.000243595
_	LOC_Os12g25500	None		2.8353	1.64538	2.17038	2.49299	3.29098	3.545		0.00284599	0.037925	0.0078242	0.00717159	0.00891731	1.03736e-05
_	LOC_Os03g43100	Os03g0629800		2.73162	2.02466	1.59106	1.71954	2.26445	2.4737		1.50217e-06	1.68449e-13	2.9877e-08	0.000281385	4.82807e-06	3.2106e-06
_	LOC_Os01g35330	Os01g0537250		2.71753	2.11929	2.1492	2.84516	2.93539	3.46279		1.74531e-43	3.87961e-15	1.04381e-16	1.22574e-20	7.29382e-07	2.13142e-14
_	LOC_Os05g23950	Os05g0305200		2.69998	3.69013	3.72277	4.23647	3.48524	4.08904		2.27104e-05	7.97679e-12	1.91613e-16	6.30881e-16	9.07506e-06	2.98028e-12
_	LOC_Os06g35165	Os06g0543601		2.66441	3.26204	3.95109	4.72339	4.11128	4.18451		2.88442e-45	2.22967e-32	3.43655e-18	4.73134e-46	1.91469e-12	6.7975e-26
_	LOC_Os03g25490	Os03g0371000		2.6246	3.09972	3.26426	3.78009	3.99708	3.98784		2.50041e-94	9.69316e-70	7.33933e-96	3.80148e-25	3.08368e-05	3.80709e-78
_	LOC_Os05g26770	Os05g0332000		2.45696	1.90816	1.77672	0.967072	2.15371	1.28199		1.43083e-07	0.00199014	0.0487168	0.00903769	0.00017032	0.00169674
_	LOC_Os12g16890	Os12g0269200		2.38491	1.82432	2.00443	1.48753	2.08763	1.07843		1.31114e-49	4.56075e-07	0.000440251	1.81571e-06	0.0436247	0.0048847
_	LOC_Os12g38550	Os12g0573800		2.3786	1.95128	2.44291	2.61048	1.80971	1.90898		2.57258e-22	9.69309e-11	2.04448e-13	1.49005e-15	6.66338e-05	0.000312441
_	LOC_Os12g24790	Os12g0435000		2.33067	2.10006	1.97995	2.3108	2.77972	1.85032		0.00947292	1.40496e-10	4.10917e-07	1.66915e-10	1.87642e-07	0.000618101
_	LOC_Os10g05900	Os10g0149700		2.29468	3.23444	3.49286	2.89247	2.12822	2.7446		6.74754e-13	1.34391e-22	2.67478e-18	1.8143e-07	0.00049755	3.54644e-06
_	LOC_Os04g02920	Os04g0119800		2.2017	2.26056	2.4985	2.16329	1.72045	2.2256		0.00137616	4.06635e-11	3.11192e-39	6.07018e-27	1.3011e-09	3.02239e-14
_	LOC_Os03g45960	Os03g0661600		2.1667	2.08601	3.68586	2.65054	2.76363	1.24746		0.00259433	2.21672e-06	3.70902e-58	0.00201811	0.00880099	0.00133028
_	LOC_Os07g41890	Os07g0609700		2.14768	2.0481	2.08922	2.50294	1.99237	2.2073		1.14002e-07	1.54897e-08	4.575e-09	1.65338e-10	0.000293398	5.4647e-05
CYP99A2	LOC_Os04g10160	Os04g0180400		2.07208	2.27088	8.57488	6.54685	3.51073	4.19343		0.0111742	0.00378295	2.09311e-121	0.0148973	0.00695471	3.34348e-37
_	LOC_Os11g45430	None		1.99649	3.23164	2.17662	2.48712	2.2362	2.7392		0.00295644	8.18877e-15	3.44399e-10	2.3308e-08	0.000746915	5.03444e-07
_	LOC_Os10g29020	Os10g0425700		1.72794	1.78673	1.66308	2.63547	2.08024	2.231		0.00557324	0.000276557	0.000150537	9.11839e-11	1.18338e-05	5.784e-06
GW2	LOC_Os02g14720	Os02g0244100		1.68979	1.67906	1.43079	1.76693	2.01283	2.83343		1.29031e-43	2.52388e-59	2.75232e-38	1.46969e-21	7.77628e-09	9.43928e-37
RAC2	LOC_Os05g43820	Os05g0513800		1.61425	0.72093	0.995424	0.435239	1.01522	0.977171		1.54194e-09	2.11795e-08	5.87967e-10	0.0342109	0.021195	1.94528e-07
_	LOC_Os08g09760	Os08g0197500		1.5995	1.28372	1.08241	0.997738	1.16138	1.25589		2.70476e-05	9.63357e-05	1.31796e-05	0.000562606	0.0130605	0.000245705
_	LOC_Os06g14870	Os06g0261300		1.56229	1.03059	1.44139	1.6389	1.56069	0.909842		3.5213e-08	0.0387942	5.85881e-09	0.00241255	2.23238e-05	0.000558498
_	LOC_Os02g52730	Os02g0765900		1.54759	2.59174	2.6094	1.90868	2.24334	1.90276		4.17264e-14	1.62608e-06	2.45166e-61	2.00703e-10	3.90428e-10	2.91611e-07
_	LOC_Os03g55730	Os03g0766000		1.50484	1.678	1.56287	1.02737	1.38334	0.818779		3.08712e-32	0.000129362	0.000249528	9.79861e-08	0.00871203	0.0129768
_	LOC_Os01g55590	Os01g0761300		1.47894	1.27755	1.40612	1.57892	1.12456	1.33026		1.02759e-32	9.95922e-20	9.88578e-39	2.04549e-31	0.000528261	1.42294e-06
_	LOC_Os08g14880	Os08g0246700		1.47348	1.34367	2.22765	1.48795	0.922822	1.51314		5.39263e-17	2.67986e-13	5.27381e-26	6.06805e-08	0.000373718	2.856e-08
_	LOC_Os05g32350	Os05g0389600		1.46952	0.391607	1.21691	0.989789	0.598074	0.999676		7.7941e-13	0.0237104	4.50856e-16	1.2046e-09	0.0412765	0.000251341
_	LOC_Os07g25730	Os07g0439000		1.44465	0.883086	0.401958	0.813415	0.887513	1.08834		4.2829e-08	1.57762e-08	0.0317072	0.000591333	0.00920207	0.00404303
_	LOC_Os01g54700	Os01g0750600		1.43869	1.58927	1.49007	0.629237	0.964692	0.682274		7.8175e-09	7.24926e-18	2.27291e-11	0.00247324	0.00190562	0.012428
_	LOC_Os06g31070	Os06g0507200		1.34887	1.51113	1.41393	0.870409	1.47436	0.728236		3.74206e-21	0.00309074	0.012319	1.98332e-05	0.0235969	0.0106999
_	LOC_Os12g38560	Os12g0573900		1.29088	1.8842	1.9243	1.90804	1.80557	1.96762		9.52462e-32	2.09313e-33	8.49713e-55	1.27199e-26	7.62419e-12	2.36634e-27
SBE1	LOC_Os06g51084	Os06g0726400		1.2804	1.20062	0.944685	0.697854	0.959196	0.710588		6.25579e-29	2.8338e-14	3.21016e-06	1.66915e-10	0.0043053	0.00786405
_	LOC_Os12g32499	Os12g0509400		1.24618	2.37753	2.01722	1.50193	1.36722	1.7046		0.0152942	2.01485e-05	8.46444e-05	3.16557e-05	0.000259564	2.06155e-05
_	LOC_Os07g01904	Os07g0110000		1.23438	0.981612	1.79056	1.84103	1.07325	1.4663		3.40431e-20	5.82693e-14	1.84301e-27	2.08175e-39	0.0015343	4.74955e-06
_	LOC_Os10g06680	Os10g0155100		1.1847	3.95897	5.43603	4.5446	3.52072	3.04593		0.00401495	2.40179e-19	3.1755e-81	9.11566e-23	2.25054e-07	6.64758e-06
UBC26	LOC_Os12g44000	Os12g0636800		1.18143	0.937995	0.815005	0.705065	0.515156	0.617298		8.66691e-11	3.90094e-19	2.71731e-10	2.31983e-05	0.047044	0.0108579
_	LOC_Os01g43580	Os01g0625200		1.17638	0.8068	1.37336	0.606133	1.17404	0.923085		3.17712e-11	0.000648804	1.24389e-10	0.00165967	3.59982e-05	0.0424699
_	LOC_Os05g25450	Os05g0318700		1.17542	0.925311	1.89908	1.31181	1.66379	1.85334		0.00365985	2.85658e-07	1.36924e-26	0.000402131	1.0493e-05	3.38235e-05
_	LOC_Os05g31160	Os05g0375600		1.16698	1.65538	2.19578	3.39278	2.23133	3.50814		0.00445938	0.000351086	1.96392e-12	6.95039e-47	1.66275e-06	2.72205e-59
_	LOC_Os12g42810	Os12g0622900		1.14417	1.26801	1.2796	1.58157	1.18722	1.60581		9.5662e-10	8.76534e-09	6.04045e-10	1.4521e-18	0.00119032	7.27796e-13
_	LOC_Os11g35310	Os11g0557000		1.14201	1.12446	1.28261	1.61922	1.40516	1.72041		0.00109482	8.78531e-05	1.04978e-13	4.43789e-27	0.00014303	3.92062e-09
RPBF	LOC_Os02g15350	Os02g0252400		1.09627	2.3439	2.3902	1.75891	1.99257	1.83005		4.68534e-08	6.07315e-22	1.16074e-17	4.39719e-16	7.36308e-06	1.14573e-09
_	LOC_Os06g05870	Os06g0152000		1.06842	0.621975	0.478843	0.686279	0.872193	0.758318		0.00035068	0.0062676	0.0161295	0.00685806	0.00693922	0.0313489
_	LOC_Os10g19910	Os10g0340100		1.06577	0.722945	0.912886	0.748408	0.887345	0.830246		7.16971e-05	0.00124538	7.51669e-09	9.57154e-06	0.011707	0.00396645
_	LOC_Os08g42040	Os08g0532800		1.05681	0.671798	0.964954	0.738707	1.11672	0.829392		8.9626e-09	1.04485e-09	3.37813e-11	0.00365738	0.000152982	0.000147657
GSTU15	LOC_Os10g38140	Os10g0525400		1.02169	0.973036	0.842742	0.682156	1.38794	1.14033		0.00330834	3.08958e-05	4.50438e-06	0.000323146	0.00013147	1.4657e-05
WAK35	LOC_Os04g24294	Os04g0308000		1.01779	0.685031	0.478054	0.469854	0.888601	0.801849		3.65284e-05	5.78175e-05	0.00785453	0.0311761	0.00218596	0.0102402
_	LOC_Os07g01890	Os07g0109700		0.984151	0.933588	0.926852	0.771448	0.98729	0.839283		3.42014e-10	6.65431e-12	9.74583e-11	3.28494e-08	1.98252e-06	0.000965731
_	LOC_Os01g12910	Os01g0229500		0.97464	1.21469	1.457	1.16084	0.886077	0.801427		0.0259641	2.46132e-06	2.55194e-21	2.25227e-16	0.00119449	8.16761e-05
_	LOC_Os01g02150	Os01g0111900		0.964526	1.25721	1.36974	1.48025	1.36774	0.551401		2.47336e-07	1.44879e-06	1.17795e-08	2.03589e-08	0.000395779	0.049509
_	LOC_Os04g54800	Os04g0640600		0.889534	0.445219	1.31121	1.33202	0.622481	0.998132		1.29607e-07	0.00260281	1.38797e-25	0.000479903	0.00939342	8.29423e-06
ADF5	LOC_Os03g13950	Os03g0243100		0.862742	0.908718	1.3137	0.457521	0.557441	0.654099		0.00063882	9.36301e-14	2.3267e-10	0.0137972	0.031202	0.00330146
_	LOC_Os09g28590	Os09g0460000		0.836737	0.632623	0.63931	0.539782	0.688859	0.904655		4.37588e-06	3.02183e-06	4.59354e-05	3.32586e-05	0.00605767	0.00142593
_	LOC_Os10g11200	Os10g0189600		0.828522	2.21721	2.29759	1.3724	1.11222	1.47143		0.000321459	6.03908e-35	1.08271e-41	8.12936e-09	0.00537089	7.85848e-09
_	LOC_Os09g25380	Os09g0421166		0.823726	0.922448	1.57789	0.730881	1.18563	1.58084		0.0108965	0.0143217	0.00267301	0.0497904	0.0350021	0.00548009
_	LOC_Os10g12290	Os10g0198100		0.80673	1.02294	0.842752	1.14498	1.15822	1.19409		0.0369537	3.83405e-05	3.94945e-05	1.12243e-06	8.91151e-05	4.77031e-06
_	LOC_Os06g23190	Os06g0339500		0.798455	0.637563	0.622071	0.64741	0.562762	0.579927		0.000215498	0.000411064	4.72181e-08	0.000142179	0.0427058	0.0292097
_	LOC_Os03g38590	Os03g0582200		0.791667	1.88726	1.73661	0.961262	0.845452	0.593434		4.89988e-06	1.601e-47	2.42798e-24	1.96659e-05	0.00166531	0.0188614
_	LOC_Os12g01290	Os12g0103450		0.769977	0.774089	0.912367	0.815886	0.647092	0.818761		6.61435e-09	5.77722e-12	1.60891e-10	6.4885e-06	0.00896295	0.00179166
NTMC2T2	LOC_Os04g55220	Os04g0644900		0.764514	0.719817	1.08139	0.951311	0.732074	0.784983		0.0320095	4.40547e-07	3.5207e-10	7.10689e-06	0.0163735	0.0246542
_	LOC_Os07g43940	Os07g0633100		0.756871	0.491784	1.23675	0.73392	1.1267	1.01784		2.34779e-05	0.0015729	1.00563e-14	0.000144757	0.00101721	0.00544799
_	LOC_Os07g34750	Os07g0531900		0.756194	0.734113	0.802901	0.735733	0.983038	1.00415		0.000779241	0.0013795	4.03405e-07	0.000286208	0.00164031	0.0109849
_	LOC_Os03g22870	Os03g0352200		0.715759	0.449194	0.416882	0.726711	0.641534	0.902586		2.98995e-07	0.0140647	0.00274924	0.0124958	0.0333274	0.000895383
_	LOC_Os11g45410	Os11g0679900		0.710609	1.28708	1.04804	0.869857	1.30467	1.15133		0.00285716	7.73335e-15	6.32581e-13	8.36499e-10	0.00671307	0.000640899
_	LOC_Os02g53520	Os02g0775400		0.699894	0.596539	0.897505	0.52805	0.731037	0.944993		2.11932e-05	8.59953e-06	9.47226e-08	0.00182478	0.00118988	0.00268534
OSH1	LOC_Os03g51690	Os03g0727000		0.62375	0.461506	0.436382	0.482594	0.933818	0.677819		0.000187132	0.00643873	0.00320225	0.0119818	0.000480036	0.0452479
_	LOC_Os02g26390	Os02g0462200		0.622608	0.748001	0.951381	1.1471	1.28145	1.27531		0.00118693	7.30346e-07	4.09965e-08	1.48303e-15	4.77272e-05	5.64221e-09
SBE3	LOC_Os02g32660	Os02g0528200		0.621182	0.554007	0.488193	0.344437	0.771912	0.758642		1.30746e-08	6.76602e-05	0.00501319	0.0131544	0.0075051	0.00605388
PAL1	LOC_Os02g41630	Os02g0626100		0.595189	0.732816	2.40332	1.73403	0.85731	1.37855		0.000578409	2.19385e-07	5.5371e-29	9.83994e-08	0.000861737	6.64903e-06
_	LOC_Os11g07124	Os11g0172300		0.54961	0.739059	0.524337	0.73085	0.889204	1.28918		0.00226058	0.00254093	0.0358425	0.00067075	0.0238059	0.000222598
ALDC1	LOC_Os01g67860	Os01g0905800		0.518586	0.563839	0.68028	0.343929	0.905895	0.675728		5.50099e-08	2.56701e-10	3.96719e-09	0.0104637	0.00423083	0.00849664
LEA24	LOC_Os03g45280	Os03g0655400		0.508336	1.19423	0.824109	0.729631	1.04748	0.667789		0.0230812	2.46928e-13	6.70856e-06	0.00388091	0.00240292	0.0407391
_	LOC_Os10g41380	Os10g0563400		0.488302	0.451037	0.245684	0.440954	0.455533	0.458076		0.000426984	0.00397036	0.0453191	0.000988598	0.0268982	0.0276923
_	LOC_Os10g31950	Os10g0457600		0.472607	0.421809	1.15555	0.688415	0.484095	0.438428		0.00129427	4.84471e-05	2.9692e-11	0.000201794	0.0409927	0.0182887
_	LOC_Os07g17689	Os07g0277600		0.424868	0.699121	0.472821	0.53019	0.795463	1.09872		0.0198091	8.63919e-06	0.00520821	0.00678615	0.0022928	0.000799915
AAP6	LOC_Os07g04180	Os07g0134000		0.403143	0.807909	1.73623	0.997629	0.994122	1.0193		0.00824487	2.24234e-11	1.39931e-29	2.39476e-15	0.000139028	1.47394e-07
ADF2	LOC_Os03g56790	Os03g0780400		0.36058	0.658458	1.18488	0.480792	0.824042	0.633956		0.00234082	5.12395e-09	4.18064e-09	0.004781	9.66854e-05	0.00205515
_	LOC_Os07g32230	Os07g0506000		0.320958	0.441976	0.965193	0.832838	0.6744	0.881989		0.0343628	0.000494939	3.11236e-08	1.48822e-06	0.0015986	0.000154717
ASN	LOC_Os06g15420	Os06g0265000		0.3159	0.965467	1.06963	0.703796	0.596484	0.768981		0.0257326	1.833e-13	4.17276e-12	0.000123465	0.00140936	1.00514e-05
SHMT2	LOC_Os11g26860	Os11g0455800		0.31351	0.419044	1.25261	0.53426	1.18168	1.11489		0.0148355	7.29395e-05	2.68116e-10	0.0213535	3.88634e-06	0.000390293
NTT1	LOC_Os01g45910	Os01g0647100		0.236976	0.739417	1.2309	1.05165	1.03119	1.0053		0.0440139	4.44401e-17	7.11804e-14	1.16179e-16	0.00338945	0.0201395
Downregulated
IDD5	LOC_Os07g39310	Os07g0581366		-0.204117	-0.694993	-0.908058	-0.436891	-0.653459	-0.646943		0.0452737	3.70021e-11	1.99576e-08	0.0245535	0.0083166	0.000941188
_	LOC_Os07g36140	Os07g0545400		-0.271759	-0.631327	-1.11405	-1.13356	-1.13017	-1.05346		0.0179304	1.34486e-06	4.04627e-09	1.00046e-16	1.19628e-05	6.64758e-06
SIG2B	LOC_Os03g16430	Os03g0271100		-0.320402	-0.683552	-1.05344	-0.434969	-0.519196	-0.697605		0.0200961	1.42044e-07	3.43002e-11	0.0270334	0.0487352	0.00631182
_	LOC_Os05g29030	Os05g0358500		-0.326056	-0.904221	-0.812385	-0.846483	-0.823276	-0.817164		0.0233535	4.37665e-09	2.55196e-05	2.12132e-07	0.000279467	0.000492117
GLYI-11	LOC_Os08g09250	Os08g0191700		-0.327075	-0.34613	-0.861435	-0.695308	-0.537485	-0.852901		0.000369288	0.000812538	3.5391e-11	0.00711613	0.0311975	7.91489e-05
HMA4	LOC_Os02g10290	Os02g0196600		-0.379473	-0.284351	-0.7965	-0.559555	-1.05121	-1.12036		0.000245859	0.0150307	2.72728e-12	0.00159554	5.75137e-08	6.19223e-08
_	LOC_Os01g06010	Os01g0153300		-0.387207	-0.623089	-1.02599	-0.853014	-0.658447	-0.741947		0.0208287	3.52484e-08	4.93794e-10	5.71329e-08	0.00199565	0.0405496
_	LOC_Os01g64640	Os01g0866200		-0.394849	-0.739837	-1.16628	-0.948961	-1.22084	-1.39449		0.0142813	8.47539e-11	2.78227e-20	0.00442618	0.0101542	5.47902e-05
CATC	LOC_Os03g03910	Os03g0131200		-0.510487	-0.687096	-1.63757	-1.07836	-1.15657	-1.1618		2.01717e-05	2.00838e-09	3.89516e-18	0.000121742	0.00535864	1.38792e-08
PPCK1	LOC_Os02g56310	Os02g0807000		-0.533738	-0.868647	-1.17537	-1.02838	-0.875606	-1.03488		9.94032e-07	8.49316e-09	1.34346e-11	8.43973e-08	0.0012055	6.65744e-06
BZIP72	LOC_Os09g28310	Os09g0456200		-0.546774	-0.789379	-1.3259	-0.544431	-0.696807	-0.726692		7.98682e-06	7.62494e-09	5.65484e-16	0.00957905	0.000479444	0.00289959
_	LOC_Os03g02780	Os03g0119900		-0.547988	-1.10384	-2.14224	-1.17	-1.52235	-1.33508		0.0343518	1.09014e-20	2.14993e-06	0.000992421	0.000300753	0.00422971
_	LOC_Os01g08510	Os01g0180300		-0.567294	-0.434937	-0.848451	-0.30824	-0.763183	-0.819719		1.51146e-06	0.000748924	7.33034e-11	0.036886	0.000184808	0.00403544
MT2A	LOC_Os01g05650	Os01g0149800		-0.576317	-0.835328	-0.785151	-0.443585	-0.577486	-0.778285		5.6309e-09	1.27331e-09	1.28156e-12	0.0433702	0.00813692	0.000102136
ISC5	LOC_Os05g49300	Os05g0568100		-0.579583	-0.694567	-1.39317	-0.696345	-1.02606	-1.11271		1.63374e-05	5.11539e-07	8.15692e-21	0.00614705	2.96757e-05	5.24294e-08
_	LOC_Os03g58920	Os03g0803900		-0.586293	-0.637658	-1.22276	-0.862826	-0.543553	-0.780855		1.38484e-07	1.25942e-06	4.75911e-15	4.92109e-08	0.0534991	0.000142771
_	LOC_Os11g20384	Os11g0309000		-0.603045	-0.636109	-1.39518	-1.76994	-1.5843	-1.85649		0.00790305	0.0125255	4.96597e-08	6.19054e-14	0.000259564	8.30439e-07
_	LOC_Os03g50230			-0.612161	-0.673414	-1.06367	-0.746088	-1.15627	-0.870816		0.000130231	0.000475999	7.62397e-07	0.0010018	0.00391361	0.000770862
_	LOC_Os12g02720	Os12g0120100		-0.621873	-1.29115	-1.35993	-0.907896	-0.951009	-1.17606		0.0337085	1.9175e-06	4.52947e-10	0.002103	0.0194059	4.51794e-05
_	LOC_Os08g33680	Os08g0433600		-0.656906	-0.710036	-1.52839	-0.701949	-0.705579	-0.840546		6.31153e-07	2.1218e-06	2.97155e-22	0.0128346	0.0378427	0.0126878
_	LOC_Os10g27170	Os10g0411500		-0.694941	-0.697616	-0.886944	-0.887184	-1.28488	-1.04947		1.33572e-05	0.000649664	0.000223007	0.0173327	0.038255	0.0536647
_	LOC_Os01g08550	Os01g0180700		-0.727785	-0.737852	-1.18454	-0.568407	-1.01904	-0.701202		3.41063e-08	7.07427e-07	3.12052e-13	0.0393462	0.000444326	0.0176576
_	LOC_Os11g02750	Os11g0120300		-0.730071	-0.797426	-1.71553	-0.884116	-0.909109	-1.28949		3.88304e-06	0.00039593	1.0642e-12	5.69648e-06	0.00392397	4.78099e-06
SULTR3;6	LOC_Os01g52130	Os01g0719300		-0.74644	-0.327494	-0.793796	-0.479454	-0.909768	-1.28636		1.07142e-11	0.00576453	2.42345e-12	0.0498523	0.0499537	7.61315e-11
ERF64	LOC_Os03g08500	Os03g0183300		-0.760704	-0.832069	-0.982533	-0.714966	-1.05803	-1.09453		2.89605e-06	7.26873e-14	1.68739e-05	0.0012553	0.031307	1.96431e-05
NAC61	LOC_Os10g21560	Os10g0359500		-0.764656	-0.617415	-0.618044	-0.416429	-0.591714	-0.601052		4.00589e-08	1.49966e-08	3.34014e-07	0.0306593	0.0247468	0.00392953
_	LOC_Os01g48250	Os01g0673300		-0.776662	-0.52152	-0.843209	-0.504536	-0.527943	-0.792225		9.33189e-08	0.000702783	7.26584e-12	0.00037861	0.0298815	0.000566323
_	LOC_Os08g01370	Os08g0104400		-0.780546	-0.938969	-1.37585	-0.707143	-0.824044	-0.642784		3.67063e-12	4.30909e-13	1.03261e-18	0.00145238	0.00163689	0.00649258
_	LOC_Os07g43370	Os07g0626800		-0.784148	-1.40027	-1.87224	-0.837889	-1.90113	-1.14794		0.018085	0.00473086	5.06198e-07	0.0251926	2.49384e-05	0.0302514
_	LOC_Os02g30170	None		-0.818868	-0.974213	-1.4824	-1.20957	-1.27846	-1.6244		0.00648083	0.0107301	0.000455677	0.0239646	0.00605767	0.000785669
C3H35	LOC_Os05g10670	Os05g0195101		-0.852053	-0.899603	-0.974004	-0.691272	-0.948334	-1.10707		4.33905e-10	2.11795e-08	5.40062e-17	0.00264248	0.000687604	0.000320617
REM4	LOC_Os07g38170	Os07g0569100		-0.91744	-0.624214	-0.964461	-0.884115	-0.895934	-0.96075		1.10848e-11	5.6927e-07	3.00124e-09	0.000157226	0.0528939	5.88338e-05
RRJ1	LOC_Os10g37340	Os10g0517500		-0.964795	-0.334915	-0.476991	-0.654138	-0.890278	-1.16964		1.53088e-07	0.0139941	0.00902791	8.2138e-07	0.0162014	1.81026e-05
BSR2	LOC_Os08g43390	Os08g0547300		-0.96799	-1.01627	-1.11538	-0.73529	-1.18294	-0.895957		0.00754763	1.1021e-11	4.57055e-07	0.0182886	0.00215459	0.00558874
_	LOC_Os07g13830	Os07g0242000		-0.982084	-1.15833	-1.9872	-1.35862	-1.60511	-1.67092		5.72975e-07	5.95119e-07	4.4896e-14	2.2758e-05	3.66353e-07	2.37412e-05
_	LOC_Os05g36184	None		-1.02633	-0.884961	-1.05561	-0.618113	-0.983559	-0.931572		0.0341377	2.64637e-09	5.00179e-26	0.0119818	0.00243003	0.000785669
_	LOC_Os05g36186	Os05g0437800		-1.03579	-0.83191	-1.56492	-0.690477	-1.1054	-1.1687		0.0112044	1.31378e-08	5.38873e-28	0.0407864	0.000438477	2.57724e-07
_	LOC_Os06g43980	Os06g0648200		-1.07145	-1.1028	-1.65354	-0.972253	-1.17277	-1.22526		1.36008e-09	6.56202e-18	7.85384e-32	0.00120008	4.57983e-06	9.63292e-07
_	LOC_Os09g08910	None		-1.08869	-1.47545	-1.46143	-0.80825	-1.01115	-0.778789		0.0160346	5.66924e-34	2.29912e-41	0.00212763	4.50448e-05	0.00354028
_	LOC_Os06g40960	Os06g0612300		-1.09214	-0.738534	-1.13751	-0.794492	-0.74147	-1.17679		0.0305354	0.000813844	9.49608e-12	0.00442341	0.00793855	1.84179e-05
_	LOC_Os11g02379	None		-1.09967	-0.895787	-2.03049	-2.09696	-2.84186	-3.05728		5.09172e-07	5.77334e-09	7.14406e-28	1.14832e-21	1.15851e-18	7.47771e-32
_	LOC_Os03g07930	Os03g0176100		-1.1384	-0.772147	-0.877824	-1.03647	-1.32376	-0.970921		1.05507e-07	1.27185e-06	0.000379732	8.92338e-06	0.0101694	0.00221226
_	LOC_Os06g43940	Os06g0647700		-1.17054	-1.25631	-1.2521	-0.765138	-1.03896	-1.02393		0.00609335	8.51159e-29	1.60232e-27	0.0069922	0.00391901	1.16254e-05
_	LOC_Os06g43960	Os06g0647900		-1.27188	-0.836597	-1.86811	-0.830507	-1.29719	-1.28243		0.000214057	4.99034e-06	9.26381e-50	0.0065669	0.000912605	1.37519e-07
_	LOC_Os01g08350	None		-1.27315	-1.55516	-1.71484	-0.953819	-1.22595	-0.958375		0.000364284	1.07011e-14	7.47679e-12	0.0028693	0.00227764	0.00205395
_	LOC_Os01g58140	Os01g0793900		-1.29235	-0.604711	-1.13637	-0.903823	-1.00709	-1.11589		0.034221	1.01608e-05	1.56214e-07	1.1667e-06	0.00253152	2.68655e-05
_	LOC_Os01g63480	Os01g0854000		-1.35292	-0.907396	-0.767759	-0.415104	-1.05816	-1.10164		2.79613e-10	8.13791e-10	0.000164735	0.0388509	2.18166e-06	3.11365e-06
WRKY71	LOC_Os02g08440	Os02g0181300		-1.5235	-2.48833	-2.28863	-2.88466	-2.78582	-3.20473		4.25707e-31	1.61504e-59	3.3276e-31	5.08395e-52	0.00439187	1.32478e-25
_	LOC_Os04g53970	None		-1.57307	-1.40497	-1.88019	-1.05805	-1.36421	-1.31942		0.00010042	1.18006e-17	1.61219e-14	2.04524e-05	7.8856e-05	6.75435e-05
_	LOC_Os04g27810	None		-1.64592	-1.17088	-1.7082	-0.706169	-1.16978	-1.23447		5.53377e-06	7.88033e-15	2.32438e-17	0.0113951	0.00181522	0.000903713
_	LOC_Os06g43410	Os06g0641500		-1.77222	-1.75204	-1.94915	-1.26637	-1.80655	-1.29275		3.46402e-12	6.2729e-12	1.71304e-08	0.00544272	0.00918319	0.0462819
STR22	LOC_Os12g41500	Os12g0608600		-1.85827	-0.882219	-1.06325	-0.911953	-0.730399	-0.911717		1.19373e-61	1.69003e-14	3.80807e-32	5.9267e-07	0.0297645	6.46529e-06
ABCG8	LOC_Os04g11820	Os04g0194500		-2.34221	-0.950601	-0.611032	-0.775935	-1.3125	-1.55705		2.00464e-10	2.51214e-06	0.000289193	0.0316924	0.0204384	2.78364e-06
_	LOC_Os10g14180	Os10g0208500		-2.38773	-0.877381	-1.6858	-1.36379	-1.61345	-1.04394		3.18486e-58	1.32597e-06	2.96932e-14	1.28551e-18	3.0075e-17	0.00158413
_	LOC_Os01g29804	Os01g0392600		-2.39368	-0.673909	-1.35803	-0.923236	-1.91402	-1.19992		1.97807e-29	7.27791e-06	2.87612e-11	3.32522e-06	1.73396e-11	0.00024618
_	LOC_Os10g07300	None		-2.66717	-0.764674	-1.26886	-1.56948	-1.33863	-1.22912		8.87388e-06	9.57415e-05	9.06588e-07	1.44462e-07	0.000313724	0.00262136
_	LOC_Os11g22530	None		-3.02383	-2.30456	-2.17774	-2.15848	-1.92102	-2.17713		1.05116e-17	2.2991e-37	0.000129514	4.42436e-07	0.00151361	6.86042e-11
_	LOC_Os08g27720	Os08g0364900		-3.28824	-0.965052	-2.06396	-1.30898	-1.46468	-1.28144		0.019114	1.45578e-05	2.40769e-10	7.18374e-09	0.00747598	0.0116935
_	LOC_Os12g24330	Os12g0431300		-3.31604	-2.90998	-1.35532	-1.80715	-2.64143	-2.37514		8.57844e-05	3.52184e-08	0.00459601	1.63854e-09	1.57714e-12	4.11897e-08
_	LOC_Os05g10680	Os05g0195500		-3.41393	-3.35424	-3.34059	-3.55342	-3.72573	-2.64511		0.011032	0.0110016	0.00014892	3.39124e-05	0.000130362	4.89307e-05
_	LOC_Os01g27790	None		-3.41729	-2.18194	-2.76063	-2.25929	-2.78079	-2.48522		2.28043e-08	0.000467096	2.79251e-08	3.70778e-05	4.50565e-06	9.2507e-06
_	LOC_Os02g08330	Os02g0179600		-5.42733	-4.92128	-5.58412	-4.90246	-6.26845	-5.71061		3.0467e-69	1.98896e-61	3.46765e-78	0.00101333	5.21525e-44	0.000180918

## Sheet: Supplemental Table 54B
Supplemental Table S4B. Expression patterns of ABA signaling genes in oswrky71-1. Upregulated genes are highlighted in green; downregulated in red. FDR <0.05 are highlighted in blue.
Gene Symbol (CGSNL)	MSU ID	RAP ID		Timepoints							FDR
			_	0-hr	4-hr	8-hr	12-hr	24-hr	36-hr		0-hr	4-hr	8-hr	12-hr	24-hr	36-hr
Regulatory component of ABA receptor
PYL/RCAR3	LOC_Os02g15640	Os02g0255500		0.0473002	-0.430832	-0.224511	0.220793	0.036874	0.0189132		0.869781	0.054051	0.419838	0.39239	0.954462	0.963906
PYL/RCAR4	LOC_Os03g18600	Os03g0297600		0.0368711	-0.341493	-0.643584	-0.596221	0.0383741	-0.351952		0.947444	0.00515081	0.000981074	0.0164497	0.941578	0.294228
PYL/RCAR5	LOC_Os05g12260	Os05g0213500		-0.300807	-0.348258	-0.434946	-0.157456	-0.255931	-0.36572		0.0765158	0.00151594	0.00685885	0.612531	0.347758	0.0712651
PYL/RCAR6	LOC_Os05g39580	Os05g0473000		0.571607	0.263581	0.19595	-0.201002	-0.145716	-0.163862		0.19515	0.0595297	0.269809	0.358223	0.700019	0.671677
PYL/RCAR7	LOC_Os06g33640	Os06g0527800		1.73824	1.52158	0.843302	0.412432	1.38917	0.177997		4.24843e-14	3.04542e-06	0.109249	0.329064	0.100425	0.815718
PYL/RCAR8	LOC_Os06g33690	Os06g0528300		1.8253	1.18302	0.964867	0.180453	2.29882	-0.254853		7.97575e-10	0.000228141	0.160969	0.782767	0.0263969	0.765287
PYL/RCAR9	LOC_Os06g36670	Os06g0562200		0.00828116	2.37329	2.40534	0.935368	1.68764	0.703257		0.992178	5.18755e-16	3.4685e-05	0.0153909	0.000341159	0.178287
PYL/RCAR10	LOC_Os10g42280	Os10g0573400		0.175577	-0.333201	-0.204226	-0.205991	0.360919	0.0558875		0.249121	0.0167724	0.140276	0.469157	0.38579	0.907287
PYL/RCAR13	LOC_Os01g61210	Os01g0827800		-1.73673	-2.92877	3.42101	0.00533985	-0.514835	1.08717		0.423026
Note: PYL/RCAR2 was not differenitally expressed in any of the time points tested.
Protein phosphatase component of ABA receptor
_	LOC_Os01g07090	Os01g0164600		-0.206856	0.437258	0.409888	0.656065	-0.618284	-0.515374		0.324001	0.0615778	0.0443639	0.00102725	0.0257596	0.193285
_	LOC_Os01g19130	Os01g0295700		1.08121	-0.0968002	-0.320228	-0.209858	-0.417396	-0.448254		4.29893e-10	0.562908	0.0296494	0.53264	0.0656438	0.0769414
ABI2	LOC_Os01g32964	Os01g0513100		-0.148225	0.0521499	-0.115032	-0.177219	-0.220269	-0.0485397		0.229591	0.705239	0.314304	0.39239	0.375654	0.868372
_	LOC_Os01g36080	Os01g0541900		-0.417812	0.222146	0.245808	0.332903	-0.40417	-0.195831		0.000168713	0.040341	0.0119892	0.0326338	0.0640187	0.620884
_	LOC_Os01g37130	Os01g0552300		0.26189	-0.146075	-0.34938	0.173962	-0.239578	0.0115587		0.0316892	0.28725	0.00944065	0.511499	0.517692	0.979259
_	LOC_Os01g40094	Os01g0583100		0.559764	-0.056274	-0.199	-0.450998	-0.0919832	-0.589616		0.000220225	0.701209	0.147104	0.0533101	0.885963	0.016347
_	LOC_Os01g43100	Os01g0618200		-0.0369253	0.860827	1.07354	0.39904	0.174247	0.351084		0.953158	0.000756568	1.67927e-07	0.116081	0.731171	0.367837
_	LOC_Os01g46760	Os01g0656200		1.91896	-0.154405	-0.553074	-0.540573	-0.798735	-1.06021		6.54844e-06	0.485008	0.0011334	0.0772039	0.0597758	0.000558766
_	LOC_Os01g62760	Os01g0846300		1.85785	-0.428164	-0.265976	-0.269964	-0.831859	-1.04		4.78621e-06	0.000355789	0.256758	0.413328	0.172864	3.24585e-06
_	LOC_Os01g74530	Os01g0976700		-0.0850047	-0.0157919	-0.29482	-0.550139	-0.397366	-0.0194085		0.567176	0.933378	0.00513468	0.000174132	0.179877	0.963052
_	LOC_Os02g05630	Os02g0149800		0.416927	0.265899	0.188182	0.144153	-0.557921	-0.310108		0.000853878	0.00879949	0.0934369	0.254756	0.00467262	0.491593
_	LOC_Os02g08364	Os02g0180000		-0.442111	0.0177989	0.31777	0.390341	0.0763622	0.28145		0.010255	0.921841	0.00386286	0.0209818	0.798363	0.204762
_	LOC_Os02g13100	Os02g0224100		0.350575	0.464888	0.98648	0.540599	0.166815	0.52279		0.587016	0.000945211	4.80275e-19	0.0188522	0.794296	0.0286612
DCW11	LOC_Os02g15594	Os02g0255100		-0.111796	-0.203398	-0.320467	-0.207658	-0.207289	-0.15863		0.396804	0.117899	0.00832963	0.152202	0.501661	0.552524
_	LOC_Os02g17970	Os02g0281000		1.1142	0.224913	0.379027	0.95792	0.608997	0.787748		1.20793e-10	0.124119	0.00970143	1.30396e-07	0.277407	0.0104548
_	LOC_Os02g27220	Os02g0471500		-0.230567	-0.38212	-0.24411	-0.245484	-0.527039	-0.217584		0.0379455	0.00212457	0.132664	0.0831874	0.00949092	0.5646
_	LOC_Os02g35910	Os02g0567200		-0.162664	0.150162	-0.149245	-0.30156	-0.263947	-0.231118		0.300963	0.266197	0.287316	0.112004	0.504702	0.311238
_	LOC_Os02g38580	Os02g0599150		0.036549	-0.856443	-0.559083	-0.956545	0.939542	0.245934		0.977676		0.878924
_	LOC_Os02g38690	Os02g0599151		-0.182181	0.082205	0.0494426	-0.204445	0.0391272	0.148005		0.445451	0.809528	0.907898	0.649216	0.963411	0.767176
_	LOC_Os02g38710	Os02g0599200		-0.17583	0.621296	-0.372076	-0.498479	-0.46418	-0.274945		0.870175	0.585585	0.690311	0.572742	0.778426	0.869574
_	LOC_Os02g38780	Os02g0599700		0.653721	0.319108	-0.100301	-0.192023	0.075893	0.436866		2.5958e-06	0.073073	0.729184	0.369844	0.856795	0.152891
_	LOC_Os02g38804	Os02g0600033		0.45524	0.0555859	-0.140605	-0.193599	-0.0703004	0.237605		0.0666554	0.835661	0.548987	0.356455	0.897276	0.461103
_	LOC_Os02g39410	Os02g0606900		0.297192	-0.0824842	0.0499222	0.299597	0.416944	0.247326		0.0358025	0.676608	0.790709	0.0739438	0.162487	0.652433
PP32	LOC_Os02g39470	Os02g0607400		-1.13801	-0.509267	1.58359	-0.287039	1.52842	-1.24705				0.554092
_	LOC_Os02g39480	Os02g0607500		1.2059	-1.11001	1.06776	0.298731	2.56843	0.98759		0.104642	0.359789	0.0674513	0.758035	0.0250194
_	LOC_Os02g42250	Os02g0633700		-0.546338	-0.899102	-0.57491	-0.228212	-0.209877	-0.036456		0.456254	0.0106855	0.298664	0.76598	0.835037	0.971216
_	LOC_Os02g42270	Os02g0633900		-0.176233		-1.00716		-0.812683	1.74226
_	LOC_Os02g46080	Os02g0685600		1.44588	-0.0416274	-0.234254	0.0153393	-0.142396	0.247445		4.9359e-08	0.843341	0.167791	0.973405	0.760584	0.289559
_	LOC_Os02g46490	Os02g0690500		-0.245765	-0.348199	-0.282795	-0.225013	0.223121	0.0264026		0.0272919	0.00143867	0.0492038	0.506043	0.496664	0.955936
_	LOC_Os02g55560	Os02g0799000		1.39299	0.514638	0.0803824	-0.000348462	-0.261409	-0.789375		3.14347e-30	0.00352933	0.730253	0.998766	0.525226	0.00150253
_	LOC_Os03g04430	Os03g0137200		0.61091	0.512659	0.309776	-0.355392	0.13558	0.32243		0.0020431	4.40903e-05	0.11648	0.0172306	0.676876	0.37204
BIPP2C1	LOC_Os03g09220	Os03g0192500		-0.00168516	-0.132933	-0.22646	-0.0251951	-0.467725	-0.393783		0.989699	0.320723	0.105377	0.937684	0.0356249	0.264073
_	LOC_Os03g10950	Os03g0207400		-0.175956	0.118867	-0.254601	-0.315051	0.176066	0.0168238		0.0946949	0.498225	0.0904786	0.0501672	0.691523	0.966249
_	LOC_Os03g16170	Os03g0268600		2.78	-0.688899	-1.04058	-0.681114	-0.631179	-1.27319		0.00101902	0.00999477	6.04982e-06	0.0411296	0.650206	0.00558874
_	LOC_Os03g16760	Os03g0275100		1.28733	0.400095	0.474516	-1.47195	-0.564125	0.684987		0.212192	0.667802	0.651266	0.375809	0.730863
_	LOC_Os03g18150	Os03g0292100		0.78787	-0.517543	-0.488485	-0.221033	-0.700734	-0.674734		8.28945e-05	1.92628e-05	0.00403539	0.636005	0.0608248	0.00156889
_	LOC_Os03g18970	Os03g0301700		0.614035	0.137798	0.835406	-0.398526	0.612125	0.368009		0.479006	0.360144	0.0897822	0.212635	0.105114	0.463135
_	LOC_Os03g25600	Os03g0372500		0.482261	0.107012	0.286166	0.343995	0.162685	0.713875		0.0004195	0.405346	0.0128626	0.00958401	0.684889	0.00030794
_	LOC_Os03g27780	Os03g0395100		-0.00491059	-0.259354	-0.322944	-0.469746	-0.108049	0.299683		0.989432	0.134708	0.111034	0.0350495	0.811361	0.33774
_	LOC_Os03g55320	Os03g0761100		0.00250059	0.220158	-0.083321	-0.205863	-0.504328	-0.384624		0.987735	0.047953	0.51375	0.358223	0.0246616	0.139006
_	LOC_Os03g59470	Os03g0809300		0.0703548	0.100143	0.109535	0.164046	-0.201017	-0.0595093		0.540305	0.389152	0.401549	0.210394	0.554399	0.883217
_	LOC_Os03g59530	Os03g0809700		-0.159691	-0.269819	-0.215177	0.19387	-0.190553	-0.145624		0.38025	0.232485	0.316232	0.381657	0.611717	0.664893
XB15	LOC_Os03g60650	Os03g0821300		-0.663989	-0.0745368	-0.190219	-0.168221	-0.301923	-0.446415		1.13752e-07	0.648153	0.189104	0.650664	0.474992	0.0307947
_	LOC_Os03g61690	Os03g0832400		-0.200635	0.0797235	0.13529	-0.179183	0.108687	0.184426		0.232511	0.609404	0.350798	0.379618	0.750301	0.472379
None	LOC_Os04g08560
_	LOC_Os04g25570	Os04g0321800		-0.374075	-0.370303	-0.470427	-0.0460266	-0.677238	-0.577875		0.00654339	0.045017	3.95056e-05	0.847162	0.000395779	0.0824177
_	LOC_Os04g33080	Os04g0403701		-0.161146	-0.462721	-0.413127	-0.296068	-0.820606	-0.479176		0.206131	2.85665e-05	0.000138864	0.296589	0.0420167	0.0166077
_	LOC_Os04g37660	Os04g0449400		0.453183	0.0178871	-0.229621	-0.0482959	-0.0364243	0.25763		0.00309358	0.906196	0.161323	0.855781	0.937307	0.552088
_	LOC_Os04g37904	Os04g0452000		0.829475	0.428161	0.469583	0.0183272	-0.394409	-0.24216		1.09128e-06	0.000162491	1.82788e-05	0.94884	0.231276	0.286984
_	LOC_Os04g42260	Os04g0500900		-0.823947	-0.0475147	0.880637	0.0920856	-0.217345	-0.68307		0.410042	0.964519	0.177321	0.907805	0.83375	0.300043
_	LOC_Os04g49490	Os04g0584300		1.22528	-0.333597	-0.266668	-0.104177	0.350057	0.222408		0.00222303	0.463866	0.572635	0.870545	0.730774	0.819696
_	LOC_Os04g52000	Os04g0609600		0.144727	-0.160601	-0.286326	-0.275443	-0.613542	-0.628571		0.147532	0.228558	0.0253731	0.130779	0.0122037	0.0167282
_	LOC_Os04g56450	Os04g0659500		0.325174	0.568962	0.51562	0.234445	-0.133517	-0.0830119		0.00146624	8.81999e-07	2.3314e-05	0.0566729	0.694401	0.841861
_	LOC_Os05g02110	Os05g0111800		-0.164598	0.194997	1.91908		-2.0543	0.315102
_	LOC_Os05g04360	Os05g0134200		-0.0247484	-0.23491	-0.159841	-0.358197	-0.549209	-0.468411		0.8544	0.0743038	0.441811	0.18075	0.00600914	0.0394693
_	LOC_Os05g29030	Os05g0358500		-0.326056	-0.904221	-0.812385	-0.846483	-0.823276	-0.817164		0.0233535	4.37665e-09	2.55196e-05	2.12132e-07	0.000279467	0.000492117
_	LOC_Os05g38290	Os05g0457200		2.81003	0.604015	-0.720907	-0.983062	-0.37153	-1.43393		0.00780337	0.417763	0.418747	0.231332	0.780827	0.167628
PP2C50	LOC_Os05g46040	Os05g0537400		2.06849	-0.529202	-0.42273	-0.417072	-0.590844	-0.688026		1.71326e-05	0.0317836	0.0338032	0.0766384	0.135911	0.0107798
ABI1	LOC_Os05g49730	Os05g0572700		1.91314	0.0828541	0.695098	0.50744	0.439021	0.00354021		1.66507e-16	0.603921	3.41362e-06	0.0858836	0.30671	0.992404
_	LOC_Os05g50970	Os05g0587100		0.418679	0.405746	0.259223	-0.0784796	0.332673	0.566905		0.000120297	0.000777781	0.026759	0.617507	0.189607	0.0176269
_	LOC_Os05g51510	Os05g0592800		0.491693	-0.18542	-0.110407	0.0245968	-0.122662	-0.308236		0.00099773	0.237589	0.3775	0.933885	0.814479	0.279487
_	LOC_Os06g08140	Os06g0179700		0.429471	-0.316305	-0.133978	-0.146601	-0.246817	-0.0103259		0.109773	0.0661237	0.42161	0.457915	0.439603	0.979011
_	LOC_Os06g33530	Os06g0526700		-0.0992127	-0.282345	-0.501567	0.0717048	0.00823228	-0.248178		0.634312	0.152666	0.000535596	0.846326	0.98545	0.376033
_	LOC_Os06g33549	Os06g0526800		-0.187538	-0.105441	-0.0981881	0.163507	-0.0985571	-0.122091		0.0968349	0.557125	0.490231	0.284764	0.764085	0.691217
_	LOC_Os06g39600	Os06g0597200		-0.111286	0.0656049	-0.124572	-0.301545	0.0371105	0.354202		0.44831	0.650815	0.328099	0.0245769	0.907754	0.114997
_	LOC_Os06g44210	Os06g0651600		0.159447	0.0225588	0.0357998	0.29608	0.00586514	0.390272		0.226948	0.899217	0.819808	0.0527647	0.987479	0.121907
_	LOC_Os06g48300	Os06g0698300		1.00402	0.41241	-0.138556	-0.202338	-0.582667	-0.964277		3.16012e-15	9.8774e-05	0.306384	0.610543	0.263498	0.000235197
_	LOC_Os06g50380	Os06g0717800		-0.0539481	0.0233528	0.527035	0.42311	-0.0589532	0.0367158		0.669292	0.885064	4.72375e-06	0.00136091	0.867617	0.927324
_	LOC_Os07g02330	Os07g0114000		-0.201259	0.0628061	0.0725383	-0.259737	-0.445361	-0.404513		0.218258	0.795992	0.860498	0.493539	0.281686	0.223214
OSKAPP	LOC_Os07g11010	Os07g0211400		0.169068	0.425376	0.569266	0.218255	0.051259	0.126896		0.366281	0.00412641	1.40679e-05	0.235593	0.886899	0.696134
_	LOC_Os07g32380	Os07g0507000		-0.667734	-0.178163	0.011356	0.11061	-0.731351	-0.40663		2.40232e-06	0.154046	0.963033	0.792201	0.0378456	0.100353
_	LOC_Os07g33230	Os07g0516100		0.623807	-0.121811	-0.796891	-1.30467	-0.0178875	-0.919447		0.0408746	0.833077	0.230145	0.141155
_	LOC_Os07g37890	Os07g0566200		0.966053	-0.0697513	0.199934	0.129173	0.115808	0.234159		5.58446e-07	0.62912	0.11215	0.515764	0.690898	0.302369
_	LOC_Os07g45170	Os07g0646100		-0.719522	-0.469276	-0.219872	0.133704	0.037542	0.111128		0.000112727	0.0270543	0.290603	0.624252	0.931824	0.806173
_	LOC_Os07g49040	Os07g0690400		-0.259607	0.164373	-0.0923767	-0.493574	0.1332	0.113522		0.0745542	0.165472	0.573212	8.17977e-05	0.675236	0.738588
_	LOC_Os08g39100	Os08g0500300		0.169413	-0.175395	0.0727587	0.47816	0.483678	0.616736		0.241815	0.275174	0.644477	0.000268876	0.0499669	0.00422971
_	LOC_Os09g14540	Os09g0314400		-0.0361004	-0.215796	0.0360522	-0.0470775	0.0486088	0.119538		0.832256	0.187178	0.856387	0.820365	0.902131	0.680851
PP2C1	LOC_Os09g15670	Os09g0325700		1.69526	-0.443258	-0.573586	-0.568289	-0.735966	-1.17125		7.20056e-18	0.0111153	0.0106848	0.111363	0.271736	0.000387601
_	LOC_Os09g28560	Os09g0459600		-0.145324	-0.0826981	-0.562201	-0.681053	-0.00235719	-0.405949		0.812219	0.758725	0.00265561	0.0131551	0.993351	0.113723
_	LOC_Os09g38550	Os09g0558000		-0.428846	-0.224176	-0.385489	-0.234797	-0.310613	-0.144154		0.000474606	0.035776	0.00161116	0.0920546	0.267519	0.693846
_	LOC_Os10g22460	Os10g0370000		0.0671497	-0.314838	-0.298466	-0.170918	0.0869721	0.18535		0.723101	0.0205059	0.0315966	0.321933	0.793342	0.580978
_	LOC_Os10g39540	Os10g0541200		-0.219316	0.017632	-0.191893	-0.596986	-0.229417	-0.0759637		0.345614	0.932796	0.12627	3.5674e-10	0.547568	0.796717
_	LOC_Os10g39780	Os10g0544900		0.225907	0.380256	0.702813	-0.218239	-0.0748554	0.221391		0.141952	9.28785e-05	3.40601e-07	0.100848	0.872061	0.387041
_	LOC_Os11g01790	Os11g0109000		-0.0398207	-0.315409	-0.345294	-0.681307	0.0294519	-0.0956082		0.943823	0.228396	0.256836	0.00770345	0.967461	0.86461
_	LOC_Os11g13820	Os11g0242200		-1.75703	-0.116043	0.307468	0.146834	-0.795258	0.145808		0.22756	0.842092	0.520678	0.78463	0.210886	0.680783
_	LOC_Os11g22404	Os11g0417400		0.0549263	1.05997	1.0417	0.48307	0.57136	0.252292		0.899388	0.00829516	0.00383176	0.154013	0.271736	0.686588
XA46	LOC_Os11g37540	Os11g0586100		-0.0359266	0.208543	0.136677	0.161659	-0.185594	0.219511		0.825787	0.175367	0.343875	0.428618	0.572421	0.414988
_	LOC_Os12g01770	Os12g0108600		-0.59409	-0.143997	0.167029	0.0857036	0.496836	0.429087		0.137581	0.633407	0.593824	0.850511	0.206685	0.377921
_	LOC_Os12g09640	Os12g0198200		-2.4721	0.725466	0.0307822	-0.448152	-0.473492	-0.184265		1.0283e-09	1.2389e-06	0.907782	0.00563042	0.250299	0.59696
_	LOC_Os12g39120	Os12g0580900		2.06087	-0.362476	0.0719433	0.00800336	-1.28434	-0.532057		7.12696e-05	0.228141	0.886124	0.992319	0.0202757	0.169735
SAP Kinases
SAPK1	LOC_Os03g27280	Os03g0390200		0.629517	-0.110582	0.0224022	0.239068	-0.270084	-0.137298		3.07381e-09	0.342429	0.932774	0.329926	0.422204	0.769239
SAPK2	LOC_Os07g42940	Os07g0622000		0.402783	0.114703	0.149504	-0.286202	-0.281032	-0.407884		0.0082918	0.453932	0.345322	0.116451	0.250255	0.032277
SAPK3	LOC_Os10g41490	Os10g0564500		2.05131	1.14381	0.955453	1.18133	0.799425	-0.315776		3.30427e-06	1.18867e-07	0.0110153	1.63053e-06	0.163452	0.321813
SAPK4	LOC_Os01g64970	Os01g0869900		0.152941	-0.286909	-0.295598	-0.388343	-0.124531	-0.343102		0.422895	0.0394107	0.0490601	0.0175644	0.723159	0.201124
SAPK5	LOC_Os04g59450	Os04g0691100		0.221218	0.0978496	-0.0834609	-0.373455	-0.547795	-0.333535		0.340736	0.682181	0.709602	0.038664	0.11846	0.270614
SAPK6	LOC_Os02g34600	Os02g0551100		-0.0266596	0.332229	0.819003	0.516777	-0.0366866	0.05252		0.879544	0.00386486	8.35008e-09	0.0233752	0.927625	0.903589
SAPK7	LOC_Os04g35240	Os04g0432000		0.892087	-0.0175887	0.138581	-0.171581	0.135206	0.364765		4.47001e-06	0.913842	0.418747	0.519682	0.792729	0.289295
SAPK8	LOC_Os03g55600	Os03g0764800		-0.289964	-0.0985946	-0.114288	0.145	0.00104782	0.247848		0.00528035	0.532672	0.311891	0.272088	0.996189	0.308056
SAPK9	LOC_Os12g39630	Os12g0586100		0.0508011	-0.398875	-0.566624	-0.580787	-1.13713	-0.793106		0.828589	0.00571252	0.00019434	0.204457	0.0203998	0.0104503
SAPK10	LOC_Os03g41460	Os03g0610900		0.0636372	-0.199591	-0.260685	-0.0780669	-0.318496	-0.411133		0.601743	0.108236	0.0477201	0.775787	0.185817	0.0788896
Transcriptioin Factors
VP1	LOC_Os01g68370	Os01g0911700		0.289407	0.012278	-0.335197	-0.475976	-0.259397	-0.722185		0.0237796	0.943512	0.00387001	0.0546752	0.359271	0.0439234
LFL1	LOC_Os01g51610	Os01g0713600		0.486574	0.780488	0.0257037	-0.583879	-0.129322	-0.0336727		0.0355863	0.00371083	0.957235	0.14212	0.872808	0.966436
ABI3	LOC_Os08g01090	Os08g0101000		0.00789001	-0.146201	-0.222652	-0.0823598	-0.602094	-0.202927		0.956303	0.221985	0.0780035	0.691887	0.0194694	0.573171
LFL2	LOC_Os04g58010	Os04g0676650		-2.75121	-0.586755	0.668837	-2.19384	0.913206	-0.172909		0.0290443		0.812832
DLN127	LOC_Os04g58000	Os04g0676600		-1.97793	-0.428241	-1.89652	-2.69134	0.0781023	-2.08566		0.124157		0.109022	0.0223687
None	LOC_Os02g10420	Os02g0197750		-0.176233
None	LOC_Os02g25820	Os02g0455800		-0.642835			1.91144		-2.60821
_	LOC_Os02g25830	Os02g0455900		-0.610257	0.194997	-1.84385		-1.70911	0.605484		0.727884
None	LOC_Os04g31730	Os04g0386900		-0.236008	-0.4584	0.658116	0.282707	0.264831	-0.131037		0.753195	0.669429	0.30873	0.726186	0.828831	0.90896
BPH29	LOC_Os06g01860	Os06g0107800			-0.770424				-0.663418
None	LOC_Os08g23470	Os08g0324300		-0.26167	0.435679	0.0186246	0.295158	-0.201051	-0.235545		0.185359	0.00460114	0.93786	0.150742	0.570668	0.566376
None	LOC_Os08g23570	Os08g0325134		0.48168	0.328214	0.220499	0.512797	-0.0601313	-0.128581		0.20141	0.0185672	0.169308	0.00211156	0.891658	0.684569
None	LOC_Os12g06080	Os12g0157000		-0.13864	0.276246	-0.341725	-0.212951	0.0446708	-0.873094		0.707005	0.0948144	0.0518434	0.494076	0.948152	0.0154603
GD1	LOC_Os07g37610	Os07g0563300		-0.391065	-0.290195	-0.222246	-0.121273	0.102901	0.268813		5.89455e-05	0.0222514	0.0219409	0.494076	0.757226	0.271846
_	LOC_Os07g48200	Os07g0679700		0.625685	-0.187972	-0.532194	-0.0791167	0.239032	0.32393		4.80192e-08	0.126614	9.29386e-06	0.624409	0.447351	0.277873
ARF16	LOC_Os01g13520	Os01g0236300		0.62636	-0.1281	0.0386229	0.336104	0.388322	0.385372		9.98049e-05	0.398996	0.828889	0.0356158	0.185449	0.165283
_	LOC_Os01g48060	Os01g0670800		0.608343	0.441472	0.0924682	0.205071	0.809437	0.778047		1.3525e-05	2.91161e-05	0.618366	0.256315	9.9793e-05	0.0179264
ARF3	LOC_Os01g54990	Os01g0753500		0.370676	-0.0468649	-0.182355	-0.599358	0.592591	0.582122		0.0153108	0.753073	0.21282	0.00223075	0.0589138	0.171225
ARF2	LOC_Os01g70270	Os01g0927600		0.0722646	-0.00337975	-0.1612	-0.225677	-0.533763	-0.307514		0.551201	0.984192	0.130999	0.236654	0.0420157	0.213538
ARF5	LOC_Os02g04810	Os02g0141100		0.111255	0.833518	0.532898	-0.137667	-0.00352772	0.0921813		0.811681	2.16947e-08	8.51272e-05	0.439297	0.991462	0.821578
ARF6A	LOC_Os02g06910	Os02g0164900		-0.300725	-0.141757	0.147225	-0.232531	-0.433977	-0.165742		0.00152198	0.209263	0.349428	0.333446	0.20468	0.5643
ARF7	LOC_Os02g35140	Os02g0557200		0.0291821	-0.118121	-0.169501	-0.578434	-0.465954	-0.167441		0.829329	0.35973	0.0956791	1.62097e-07	0.064142	0.577604
ARF8	LOC_Os02g41800	Os02g0628600		0.25542	-0.0986083	0.370456	0.00716355	0.92589	0.681017		0.482474	0.585385	0.0098933	0.989854	0.01474	0.0991531
ARF9	LOC_Os04g36054	Os04g0442000		0.495244	0.298413	0.10957	-0.128044	0.197513	0.282692		0.00239516	0.0266266	0.36197	0.483273	0.537656	0.284161
ARF10	LOC_Os04g43910	Os04g0519700		-0.953603	-0.645547	-0.602645	-0.217254	0.334183	-0.163228		0.0316691	0.000339222	0.00621346	0.673508	0.556658	0.846406
_	LOC_Os04g56850	Os04g0664400		1.74249	0.19507	0.158355	0.302508	-0.270332	-0.126312		0.000292364	0.525286	0.3201	0.254491	0.37036	0.645587
ARF8	LOC_Os04g57610	Os04g0671900		0.532936	-0.17908	-0.152911	-0.42916	0.414606	0.620312		5.94956e-05	0.126069	0.178734	0.00318064	0.129143	0.0390139
ARF13	LOC_Os04g59430	Os04g0690600		0.341051	-0.651244	-0.266593	-0.33338	0.209752	-0.534582		0.338423	0.0357557	0.434405	0.265867	0.712985	0.177369
ARF14	LOC_Os05g43920	Os05g0515400		0.674902	0.401926	0.316682	0.261889	0.710751	0.537954		1.01372e-07	0.00215092	0.0233758	0.245327	0.00957019	0.16
_	LOC_Os05g48870	Os05g0563400		0.078321	0.0370066	-0.706395	-0.801751	0.353433	0.372485		0.533587	0.795213	1.26014e-09	0.000254741	0.345487	0.196935
ARF16	LOC_Os06g09660	Os06g0196700		0.69765	-0.048156	-0.151659	-0.146527	-0.0837976	0.147976		1.01031e-07	0.720779	0.273094	0.371591	0.81636	0.66244
ARF17	LOC_Os06g46410	Os06g0677800		0.287233	0.153531	-0.00230763	-0.442722	0.143543	-0.0631391		0.00408699	0.155138	0.988081	0.0115971	0.597892	0.871555
ARF10	LOC_Os06g47150	Os06g0685700		1.23473	-0.292058	-0.0204376	-0.0497679	0.309032	0.0483392		5.46784e-06	0.0943325	0.917497	0.856191	0.366468	0.893856
ARF7A	LOC_Os06g48950	Os06g0702600		-0.0533029	-0.0962421	0.167382	0.0501369	0.0346964	0.131316		0.814522	0.547051	0.199242	0.890811	0.925465	0.721134
ARF20	LOC_Os07g08520	Os07g0183050				-0.850836	-1.87184	-1.74744	-1.39331
ARF7B	LOC_Os08g40900	Os08g0520500		-0.0615979	0.394147	0.137209	0.27245	-0.11842	0.194359		0.586435	0.000244778	0.281231	0.146291	0.791977	0.432615
ARF22	LOC_Os10g33940	Os10g0479900		0.175685	0.0264659	0.429871	0.455459	0.751784	0.713122		0.15832	0.879504	0.0027464	0.0566729	0.00376401	0.0255041
ARF1	LOC_Os11g32110	Os11g0523800		0.186421	-0.00879771	-0.560561	-0.484566	-0.47582	-0.446382		0.142134	0.956124	0.000136493	0.0124346	0.0948439	0.0206361
ARF24	LOC_Os12g29520	Os12g0479400		-0.135408	-0.276388	-0.551201	-0.264302	-0.48824	-0.448822		0.192973	0.0746806	2.19554e-06	0.312999	0.0565063	0.113207
ARF6B	LOC_Os12g41950	Os12g0613700		0.288156	-0.0245516	0.0668824	-0.0867176	0.104813	0.0934306		0.0133371	0.868842	0.610291	0.698077	0.723809	0.768029
None	LOC_Os07g08530	Os07g0183200			0.194997	-0.0453785		-1.26063	-0.195206
None	LOC_Os07g08540	Os07g0183350			-1.73699	1.65619	-1.87184	1.1278	-0.465165
None	LOC_Os07g08600	Os07g0183700			-2.66766	0.806958	-0.520213	-0.925183	-2.49318
BPH29	LOC_Os06g01860	Os06g0107800			-0.770424				-0.663418
_	LOC_Os10g39190	Os10g0537100		-3.06813	-0.68482	-0.490863	-0.767045	-0.837723	-0.444172			0.150747	0.332337	0.138218	0.479232	0.687308
_	LOC_Os08g06120	Os08g0157700		-3.99628			3.19487	-1.06601	1.18214
_	LOC_Os03g02900	Os03g0120900		0.359716	0.53637	-0.182985	-0.686239	-0.779748	-0.671192		0.706489	0.103586	0.365595	0.000783267	0.0127668	0.0325995
_	LOC_Os04g49230	Os04g0581400		-0.368913	-0.291037	-0.809894	-0.886705	-0.514172	-0.432555		0.513274	0.151517	0.000102754	3.99049e-07	0.0663322	0.160511
_	LOC_Os02g45850	Os02g0683500		-1.07793	-0.332788	-0.732709	-1.02934	-0.671246	-0.320131		0.399907	0.319193	0.0474749	0.000483033	0.0490475	0.38908
RAP2.8	LOC_Os11g05740	Os11g0156000		1.19821	0.230902	0.175077	-0.784866	-1.62587	-1.40359				0.90779
AP2/EREBP77	LOC_Os01g04750	Os01g0140700			0.194997	3.68219	1.04287	1.52176	1.3277
AP2/EREBP129	LOC_Os01g04800	Os01g0141000		-0.913638	0.178379	-0.125102	-0.460236	-0.273255	-0.428259		0.00271031	0.283907	0.602713	6.54383e-05	0.346627	0.150062
_	LOC_Os02g25830	Os02g0455900		-0.610257	0.194997	-1.84385		-1.70911	0.605484		0.727884
AP2/EREBP127	LOC_Os01g49830	Os01g0693400		0.56306	-0.29306	-0.246267	-0.735333	-0.521226	-0.444959		0.0384673	0.0462365	0.265466	1.42017e-08	0.058463	0.189767
AP2/EREBP96	LOC_Os05g47650	Os05g0549800		-1.59385	0.150111	0.422316	-0.0232591	0.0583646	0.221801		0.00860247	0.337115	0.0186344	0.94957	0.903834	0.616911
None	LOC_Os12g06080	Os12g0157000		-0.13864	0.276246	-0.341725	-0.212951	0.0446708	-0.873094		0.707005	0.0948144	0.0518434	0.494076	0.948152	0.0154603
WRKY123	LOC_Os07g17230	Os07g0273700		0.518817	-0.0572574	0.572146	0.595549	0.259055	1.2025		0.0216993	0.880493	0.0127055	0.0121035	0.592534	0.000539304
None	LOC_Os02g25820	Os02g0455800		-0.642835			1.91144		-2.60821
None	LOC_Os06g09420	Os06g0194400		0.543489	0.0770963	-0.323941	0.141471	0.519627	-0.386725		0.790393	0.943412	0.747856	0.892078	0.650433	0.720757
_	LOC_Os03g08620	Os03g0184500		0.836361	-0.272118	-0.305643	-0.110395	-0.834699	-0.626801		0.0247842	0.445132	0.348603	0.771733	0.00368009	0.0485576
_	LOC_Os05g40280	Os05g0481400		0.648927	-0.259686	0.30122	0.73	0.173363	0.00138993		0.195337	0.552624	0.486361	0.0473722	0.828378	0.997099
None	LOC_Os01g13300	Os01g0234100		0.266338	-0.829825	-1.09857	-0.533791	-1.41606	-0.756563		0.241989	0.00196879	0.000876119	0.257251	0.0599339	0.321813
None	LOC_Os04g31730	Os04g0386900		-0.236008	-0.4584	0.658116	0.282707	0.264831	-0.131037		0.753195	0.669429	0.30873	0.726186	0.828831	0.90896
None	LOC_Os06g02230	Os06g0112300		-0.834588	-0.845672	0.261832	-0.161387	0.355387	-1.11668		0.0482001	0.207137	0.758506	0.889945	0.811253	0.359448
None	LOC_Os11g09160	Os11g0197600		-0.200152	-0.128554	-0.7433	-0.318254	-0.535514	-0.606674		0.0982673	0.45701	4.97552e-10	0.0893233	0.0363438	0.00639257
None	LOC_Os01g52514	Os01g0723500		0.824317	-0.882496	-1.49516	-0.486318	0.544407	-0.735942		0.3731	0.0983292	0.0193726	0.580362	0.612732	0.550961
None	LOC_Os01g52540	Os01g0723700		0.437326	-0.22941	0.0271456	0.515085	-0.376921	0.0160644		0.626474	0.763649	0.977305	0.511038	0.728636	0.986684
DLN34	LOC_Os01g67830	Os01g0905400		3.21792	1.3098	0.0494214	-0.536713	2.34287	-1.45668		0.080649	0.361391	0.973068	0.728567
None	LOC_Os02g38470	Os02g0598200		0.029189	0.100596	-0.15982	-0.304476	-1.02314	-0.823463		0.934833	0.811236	0.647764	0.352893	0.00535502	0.0206489
None	LOC_Os04g27990	Os04g0347400		-1.13801				1.11087
None	LOC_Os04g27960	Os04g0346900		-2.05045	0.178357	-0.271402	2.90329	0.149097	-0.356289				0.94611
None	LOC_Os04g28000			0.785539	1.15677	0.916394	0.0427928	1.11087	-0.356289
None	LOC_Os06g42630	Os06g0632500		0.00589473	-0.990014	-1.60488	-0.459099	-0.321925	0.134707		0.987847	0.000782859	2.95747e-06	0.356437	0.570072	0.849124
None	LOC_Os03g11370	Os03g0212300		-0.526527	0.125484	-0.588408	-0.97971	1.07277			0.657793	0.931262	0.625165
None	LOC_Os11g40900	Os11g0625400
None	LOC_Os11g13900	Os11g0242900
None	LOC_Os10g17630	Os10g0323000		-0.18492	-0.334984	-0.167456	-0.835644	-0.181453	-0.0262755		0.58879	0.293527	0.48366	0.00350934	0.742187	0.965589
REM20	LOC_Os07g12820	Os07g0232100		0.580243	2.16058	2.90421	0.445999	0.540438	0.0104902		0.720438		0.143654
None	LOC_Os10g07060	Os10g0158625					0.0656643	-1.7077
None	LOC_Os02g10420	Os02g0197750		-0.176233
None	LOC_Os03g06850	Os03g0164300		0.350529	-0.178885	0.585135	0.836276	0.59058	0.707376		0.0460049	0.360055	6.80924e-06	2.09404e-07	0.0356967	9.42804e-05
None	LOC_Os08g30500	None		-0.368694	-0.7049	-0.293355	0.197356	0.331559	-0.185065		0.388957	0.126789	0.486123	0.694103	0.650927	0.783938
None	LOC_Os03g42230	Os03g0619600		-0.551667	-0.0998538	-0.167332	-0.320849	-0.00390541	-0.324521		0.000257236	0.578828	0.35045	0.0706761	0.991608	0.350937
None	LOC_Os03g42240	Os03g0619800		0.755498	-0.264321	-0.404305	0.138766	0.0867628	-0.211035		0.011729	0.38085	0.162858	0.720695	0.894052	0.615329
None	LOC_Os03g42250
None	LOC_Os03g42280	Os03g0620400		0.785539	0.194997	1.5402	1.38428	-0.376247	0.505017						0.831887	0.759524
_	LOC_Os03g42290	Os03g0620500		-0.519525	-2.59255	-1.52798	1.00456	-0.812683	0.385975
None	LOC_Os03g42420	Os03g0622100		-1.70855	-0.710112	-0.549636	0.469232	1.04502	-2.53584		0.159631	0.700009	0.785127	0.780174	0.620857
None	LOC_Os03g42430	Os03g0622200		0.0339141	0.149348	0.206629	0.330186	0.454777	-0.0703996		0.894338	0.656321	0.452571	0.384344	0.456755	0.936647
None	LOC_Os12g40090				1.15677
None	LOC_Os12g40120	Os12g0592300		-0.798961	-2.201	-0.729985	0.0582896	-2.07434	-0.671573		0.383118	0.0694457	0.613932
None	LOC_Os12g40070	Os12g0591300				-0.102175	1.85887	1.11087	0.863656
None	LOC_Os12g40080	Os12g0591500						0.149097
DLN94	LOC_Os03g42370	Os03g0621600		1.67476	1.6436	0.000863799	0.239462	0.104444	-0.943505		0.255195	0.185771	0.991674	0.85851	0.947883	0.427906
None	LOC_Os03g42410			2.2676	1.11614	2.24088	-0.928413	-1.26314	-0.862623				0.457739
None	LOC_Os08g23470	Os08g0324300		-0.26167	0.435679	0.0186246	0.295158	-0.201051	-0.235545		0.185359	0.00460114	0.93786	0.150742	0.570668	0.566376
None	LOC_Os08g23570	Os08g0325134		0.48168	0.328214	0.220499	0.512797	-0.0601313	-0.128581		0.20141	0.0185672	0.169308	0.00211156	0.891658	0.684569
BZIP1	LOC_Os01g07880	Os01g0174000		0.814838	0.538938	0.130598	-0.00799459	0.10367	-0.0690147		0.000339982	0.000720464	0.265484	0.980924	0.858823	0.860787
BZIP2	LOC_Os01g11350	Os01g0211800		0.785539	0.169148	-0.285356	0.240034	1.02304	0.495763			0.358591	0.058738	0.541412	0.0353097	0.715303
BZIP3	LOC_Os01g17260	Os01g0279900		0.140893	-0.284543	-0.392138	-0.101459	0.129074	0.38734		0.288668	0.0212236	0.0051199	0.562531	0.756203	0.126947
BZIP4	LOC_Os01g36220	Os01g0542700		0.583999	-0.0424839	0.113257	-0.666547	-1.39982	-1.13183		0.364211	0.865771	0.686956	1.48002e-06	6.99245e-08	4.21823e-06
OSBZ8	LOC_Os01g46970	Os01g0658900		2.45138	0.756359	0.924857	0.611326	0.740409	-0.189593		5.58234e-05	2.99481e-07	1.76728e-05	0.000117828	0.124293	0.573242
BZIP6	LOC_Os01g55150	Os01g0756200		0.278966	0.39245	0.0823359	-0.0580643	0.790921	0.650024		0.701784	0.0133299	0.760759	0.89426	0.0514084	0.263034
BZIP7	LOC_Os01g58760	Os01g0801901		-0.113377	-0.833169	-1.1871	0.753796	-0.637674	-0.438635		0.806506	0.0869733	0.0837281	0.603161
BZIP8	LOC_Os01g59350	Os01g0808100		0.44077	-0.21676	0.245862	0.519788	0.0522632	0.276758		0.00203306	0.390455	0.114476	0.0110062	0.892411	0.22022
BZIP9	LOC_Os01g59760	Os01g0813100		-0.0873821	-0.444025	-0.438315	-0.405961	0.233887	0.0970286		0.728474	0.00356402	0.00343369	0.0345046	0.501315	0.802911
ABI5	LOC_Os01g64000	Os01g0859300		0.414714	0.383955	0.0270158	0.464493	-0.152989	-0.176412		2.21625e-05	0.000121038	0.893791	0.00220878	0.800875	0.746156
LG2	LOC_Os01g64020	Os01g0859500		-0.256661	0.488762	0.256897	0.53612	0.401061	0.819724		0.533163	0.209596	0.492696	0.0914161	0.480579	0.0465327
BZIP12	LOC_Os01g64730	Os01g0867300		0.625578	0.247716	-0.418213	-0.255437	-0.383979	-0.395268		4.10218e-06	0.0918339	9.91436e-05	0.0731651	0.0774711	0.0533878
BZIP13	LOC_Os02g03580	Os02g0128200		0.283631	0.202902	0.88267	0.732115	0.0380843	0.116304		0.651808	0.718263	1.3228e-05	0.00564755	0.941558	0.750544
BZIP14	LOC_Os02g03960	Os02g0132500		1.36262	-0.834789	-1.90862	-1.76791	0.28998	-0.498206		3.78749e-05	6.38714e-09	1.82362e-17	2.28051e-09	0.711801	0.440936
RISBZ4	LOC_Os02g07840	Os02g0175100		-0.134639	-0.421316	-0.648686	-0.252907	-0.0395296	0.0722186		0.155781	4.8004e-06	1.41209e-11	0.12571	0.93469	0.820426
BZIP16	LOC_Os02g09830	Os02g0191600		-1.22686	-1.03598	0.140904	0.104981	-0.362204	0.435406		0.0381383	0.0161623	0.844804	0.887584	0.503246	0.396123
BZIP17	LOC_Os02g10140	Os02g0194900		0.652662	0.194997	-1.95209		2.0776	-2.20656
BZIP18	LOC_Os02g10860	Os02g0202950		-0.224529	0.753304	0.491409	0.187482	-0.563918	-0.556884		0.584404	0.00212053	0.0215631	0.475705	0.120818	0.135761
BZIP19	LOC_Os02g14910	Os02g0247100		-0.422307	-0.285466	0.354659	-0.219635	0.370537	0.0254361		0.654863	0.382761	0.102244	0.358133	0.290349	0.970978
RITA1	LOC_Os02g16680	Os02g0266800		0.700677	-0.0285083	0.380375	0.62129	0.634153	0.936636		3.72518e-09	0.875449	0.00690942	0.00296035	0.082209	0.000332381
BZIP21	LOC_Os02g33560	Os02g0538900		-0.275539	-0.401228	-0.196699	0.350451	0.369075	0.234071		0.00400234	0.00772652	0.0678631	0.0113656	0.158273	0.345978
BZIP22	LOC_Os02g49560	Os02g0728001		0.859997	0.0706184	-0.0197563	-0.615222	-0.932806	0.327776		0.105758	0.937927	0.98863	0.727324
BZIP23	LOC_Os02g52780	Os02g0766700		0.714482	-0.246113	-0.360221	-0.225934	0.507963	-0.562224		0.000122611	0.169491	0.0298247	0.305799	0.382979	0.0689713
BZIP24	LOC_Os02g58670	Os02g0833600		-0.626414	-0.325064	-0.209505	0.591837	0.17061	0.0724495		0.315375	0.487901	0.314403	0.0087782	0.711094	0.83812
BZIP25	LOC_Os03g03550	Os03g0127500		0.270879	0.323123	-0.678579	-1.29291	-1.63879	-1.53271		0.763492	0.299958	0.0576679	3.64786e-06	0.0201236	0.00787424
BZIP26	LOC_Os03g13614	Os03g0239400		0.0765125	0.285664	0.0751709	-0.208746	-0.367054	0.0991443		0.542063	0.0114837	0.61425	0.124848	0.127897	0.804263
BZIP27	LOC_Os03g19370	Os03g0306700		0.526915	1.35981	0.447288	-0.20997	-1.39777	-0.977932			0.0441317	0.74695	0.903328
BZIP28	LOC_Os03g20310	Os03g0318600		-0.142552	0.00372407	0.40644	0.399701	0.154099	0.242863		0.178088	0.97933	0.000242722	0.0020574	0.657326	0.298574
BZIP29	LOC_Os03g20650	Os03g0322700		1.3397	-0.406878	-0.418117	0.163762	0.868369	0.628253		0.0655477	0.651361	0.712179	0.886096	0.41383	0.630496
RF2B	LOC_Os03g21800	Os03g0336200		-0.089611	-0.0816901	-0.138741	0.158098	0.327556	0.430572		0.527995	0.519859	0.22406	0.463409	0.459305	0.080657
BZIP31	LOC_Os03g47200	Os03g0675400				-0.888877	-1.3451	-0.188551	-1.13323
BZIP32	LOC_Os03g56010	Os03g0770000		-0.194248	0.0820243	-0.02458	-0.0628965	-1.07366	-0.421434		0.941448	0.865339	0.960987	0.916989	0.0192078	0.285532
REB	LOC_Os03g58250	Os03g0796900		-0.590159	-0.252954	-0.232822	-0.129852	-0.689649	-0.615411		5.1613e-07	0.0177596	0.111627	0.598283	0.0132761	0.035366
BZIP34	LOC_Os03g59460	Os03g0809200		0.772398	0.249736	-0.388298	-0.484549	-0.246791	-0.934833		1.1255e-06	0.195783	0.157462	0.198339	0.797618	0.00239532
BZIP35	LOC_Os04g10260	Os04g0181300		1.71755	2.63782	0.916394	-2.16585	2.96392	0.605484
BZIP36	LOC_Os04g41820	Os04g0495500		0.269482	0.224331	0.216667	0.12086	-0.217538	-0.429153		0.121286	0.0786103	0.13228	0.613434	0.479285	0.03853
BZIP37	LOC_Os04g54474	Os04g0637000		-0.252505	-0.154318	0.417801	0.383434	0.357423	0.89022		0.712137	0.652818	0.218379	0.107951	0.271567	0.000135837
LIP19	LOC_Os05g03860	Os05g0129300		0.300888	0.3643	-0.185602	-0.800117	-0.787838	-0.279503		0.193615	0.0126786	0.370584	1.46527e-08	0.00880519	0.453341
BZIP39	LOC_Os05g34050	Os05g0411300		-0.182634	-0.0176925	-0.314046	-0.190878	-0.18254	-0.333709		0.0840219	0.900453	0.0135875	0.256684	0.490855	0.233806
BZIP40	LOC_Os05g36160	Os05g0437700		-0.207679	-0.153313	0.067359	0.241169	0.193009	0.794659		0.120741	0.271999	0.738102	0.177349	0.532321	0.00254517
BZIP41	LOC_Os05g37170	Os05g0443850		-0.20289	0.203841	0.0713216	0.0253781	-0.197717	-0.0127973		0.217174	0.249182	0.662015	0.941107	0.496664	0.974389
BZIP42	LOC_Os05g41070	Os05g0489700		-0.388033	-0.523717	-0.575119	-0.169866	-0.119433	0.168492		8.72802e-05	5.74136e-07	6.5402e-05	0.250024	0.810886	0.64173
BZIP43	LOC_Os05g41280	Os05g0492000		0.888071	0.78823	-1.59217	-1.89827	-1.03226	0.433487		0.473428	0.583227	0.206273	0.103851
BZIP44	LOC_Os05g41540	Os05g0495200		0.653627	-0.414503	-0.257989	0.132338	-0.252254	0.365926		0.00520657	0.013065	0.144866	0.532654	0.411836	0.237966
BZIP45	LOC_Os05g49420	Os05g0569300		0.522647	-0.244252	0.255229	0.283132	-0.695517	-0.45886		0.000123401	0.046492	0.0818814	0.374565	0.0623307	0.263124
BZIP46	LOC_Os06g10880	Os06g0211200		-0.109285	-0.0694181	-0.725703	-0.348825	-0.405821	-1.32221		0.411759	0.829685	1.15506e-07	0.168923	0.165275	7.1033e-06
BZIP47	LOC_Os06g15480	Os06g0265400		0.132172	0.0176181	0.60318	0.619605	1.29278	0.248957		0.780944	0.961356	0.0267528	0.0329141	0.00593955	0.741895
BZIP48	LOC_Os06g39960	Os06g0601500		2.02824	0.471713	1.0131	1.34121	-0.787748	-2.20656				0.456332	0.342114
BZIP49	LOC_Os06g41100	Os06g0614100		2.73902	1.64925	0.219135	-1.07181	0.404105	0.857622				0.903467	0.462774
BZIP50	LOC_Os06g41770	Os06g0622700		0.100833	0.278357	0.805855	0.531633	0.280561	-0.303228		0.624115	0.0108659	6.02208e-12	0.0117379	0.495494	0.262493
BZIP51	LOC_Os06g42690	None		0.198877	-0.455818	-0.173924	0.130532	1.30519	0.973058		0.685172	0.652362	0.886166	0.950078		0.440602
RISBZ5	LOC_Os06g45140	Os06g0662200		-0.513896	0.833085	0.927005	0.208896	0.0102889	0.858116		0.266611	2.32544e-05	2.09824e-09	0.520243	0.986813	0.0213415
BZIP53	LOC_Os06g50310	Os06g0716800		-0.260871	-0.284232	-0.40765	-0.387512	-0.159915	-0.279515		0.0355192	0.0112473	0.00150069	0.00242101	0.543329	0.242205
BZIP54	LOC_Os06g50480	Os06g0719500		-1.24563	-0.436416	0.0752171	-1.43859	0.211024	-1.18566
BZIP55	LOC_Os06g50600	Os06g0720900		-0.443072	1.88252	-0.0797863	-0.804293	0.868443	-0.275254		0.687082	0.0256184	0.902656	0.311664
BZIP56	LOC_Os06g50830	Os06g0724000		-1.13801				1.11087
BZIP57	LOC_Os07g03220	Os07g0124300		2.99499	0.820382	-0.131932	-1.32203	-1.33629	-0.48909		0.0143425	0.514205	0.923428	0.114227	0.202269	0.630829
RISBZ1	LOC_Os07g08420	Os07g0182000		1.89524	1.15758	1.02746	0.820586	0.933292	-0.049284		1.21755e-15	4.37539e-05	0.01796	0.0135563	0.0553453	0.943356
BZIP59	LOC_Os07g10890	Os07g0209800		0.161004	-0.138503	-0.257725	-0.046039	-0.112942	0.0169434		0.158037	0.290223	0.058183	0.821463	0.799758	0.965752
BZIP60	LOC_Os07g44950	Os07g0644100		-0.417919	-0.118601	-0.229299	-0.271375	-0.570026	-0.480238		0.000241106	0.332259	0.0573591	0.291933	0.00524103	0.0314114
BZIP61	LOC_Os07g48180	Os07g0679500		0.386747	-0.592827	-0.174053	-0.205969	0.409631	-0.0304423		0.0814238	0.000600575	0.266721	0.350998	0.447455	0.955837
BZIP62	LOC_Os07g48660	Os07g0686100		-1.22657	-1.03274	-0.244446	-0.449193	-0.680993	-1.27987		0.101101	0.0048268	0.581667	0.140763	0.116135	8.48584e-08
BZIP63	LOC_Os07g48820	Os07g0687700		0.0697879	0.066071	0.419723	0.308102	-0.296945	-0.0623846		0.566271	0.683512	3.69254e-06	0.0176145	0.274115	0.856329
BZIP64	LOC_Os08g07970	Os08g0176900		-1.4954	0.419448	0.459101	0.108212	0.42142	0.292696		1.49368e-06	0.0368186	0.00462496	0.679232	0.208724	0.44761
BZIP65	LOC_Os08g26880	Os08g0357300		-3.01382	0.380697	0.83734	0.361967	0.0175016	0.772757		0.0869226	0.314935	0.134411	0.408873	0.972419	0.0180327
TRAB1	LOC_Os08g36790	Os08g0472000		0.272502	-0.0440844	-0.122978	0.253768	-0.0461161	-0.101746		0.00591338	0.819775	0.473826	0.211723	0.928093	0.768538
BZIP67	LOC_Os08g38020	Os08g0487100		-0.337725	-1.46492	-0.180069	-1.17523	-2.03962	-1.07262		0.760444	0.285394	0.904867	0.354919	0.000961686	0.150825
BZIP68	LOC_Os08g43090	Os08g0543900		-0.430782	-0.413532	-0.263905	0.0239943	-0.0812412	-0.183064		0.00137536	0.0012717	0.00508402	0.898172	0.844713	0.640225
BZIP69	LOC_Os08g43600	Os08g0549600		-0.12071	-1.69689	-2.02457	-0.918989	-2.69754	-3.62893
BZIP70	LOC_Os09g10840	Os09g0280500		0.638496	1.12709	0.650749	0.128531	0.414025	0.786007		0.0281261	0.00686878	0.0700339	0.782202	0.532626	0.0591088
BZIP71	LOC_Os09g13570	Os09g0306400		0.963437	0.843461	1.0442	0.633108	-0.156347	0.268111		1.79828e-05	1.05588e-09	2.04853e-10	1.70939e-06	0.777544	0.577882
BZIP72	LOC_Os09g28310	Os09g0456200		-0.546774	-0.789379	-1.3259	-0.544431	-0.696807	-0.726692		7.98682e-06	7.62494e-09	5.65484e-16	0.00957905	0.000479444	0.00289959
TFX1	LOC_Os09g29820	Os09g0474000		0.684788	1.17402	1.78781	1.53445	-0.0535808	-0.562561		0.571212		0.346939
BZIP74	LOC_Os09g31390	Os09g0489500		0.757434	1.68075	1.67588	1.05109	1.11837	0.308386		3.58636e-07	1.32397e-33	1.25649e-11	5.24166e-06	0.000299242	0.345653
RF2A	LOC_Os09g34060	Os09g0516200		-0.337411	-0.0671931	0.255277	-0.390868	0.0509357	-0.0683747		0.0119356	0.698685	0.0549138	0.0528429	0.884151	0.847714
BZIP76	LOC_Os09g34880	Os09g0520400		1.17481	3.62291	1.44747	0.320944	-0.304857	-0.177714		0.559042	5.08062e-25	8.20672e-05	0.57629	0.780986	0.824237
BZIP77	LOC_Os09g36910	Os09g0540800		1.07405	0.0961431	-0.833535	0.154967	0.550083	0.64837		0.599293	0.956541	0.721803	0.935552	0.785459	0.650885
BZIP78	LOC_Os10g38820	Os10g0531900		1.06256	-0.0491493	-0.714924	-0.953585	-0.578617	-1.0707		0.0104865	0.880139	0.00427965	1.02951e-05	0.340016	0.00755879
BZIP79	LOC_Os11g05480	Os11g0152700		0.0659018	0.724398	0.439813	0.390083	0.431266	0.789803		0.785169	0.00791605	0.0234751	0.169466	0.342721	0.0136079
ZIP2A	LOC_Os11g05640	Os11g0154900		0.907896	0.583805	-0.0894684	-0.317673	0.170008	0.134343		1.35151e-09	7.81597e-06	0.666458	0.352126	0.572828	0.800502
BZIP81	LOC_Os11g06170	Os11g0160500		0.292987	-0.436389	-0.300058	-0.0559383	-0.079791	-0.318599		0.0605035	0.00330549	0.100122	0.865452	0.883862	0.231383
BZIP82	LOC_Os11g11100	Os11g0218000		-0.112695	-0.254057	-0.191862	-0.45958	-0.165554	-0.143817		0.39011	0.0968492	0.0596492	1.81025e-05	0.526013	0.553789
BZIP83	LOC_Os12g05680	Os12g0152900		-0.212106	0.645232	1.44816	0.776844	0.747386	0.657557		0.272072	0.00279565	2.86794e-12	0.013516	0.0486299	0.105948
RSG	LOC_Os12g06520	Os12g0162500		-0.327977	-0.280891	-0.377107	-0.202053	-0.22298	-0.444468		0.00467069	0.0104322	0.00102387	0.247874	0.456315	0.0590687
BZIP85	LOC_Os12g09250	Os12g0194600		-0.849752	0.063653	-0.1254	-0.674836	-0.436231	-0.0562289		9.48001e-07	0.74025	0.454267	1.43352e-05	0.30074	0.874564
ZIP1A	LOC_Os12g13170	Os12g0233800		0.290666	0.135708	-0.0915701	-0.0629311	-0.211292	0.135438		0.0119135	0.25754	0.463336	0.670247	0.407188	0.664108
OBF1	LOC_Os12g37410	Os12g0560900		-0.256445	0.490151	0.746891	0.376808	-0.341724	-0.241822		0.044319	0.000331705	1.79952e-09	0.00675632	0.130242	0.515231
BZIP88	LOC_Os12g40920	Os12g0601800		-0.130558	0.268061	0.517752	0.281046	0.358229	0.875785		0.847377	0.647618	0.039489	0.39987	0.495707	0.0571631
BZIP89	LOC_Os12g43790	Os12g0634500		-1.23004	0.537072	1.35709	0.30087	-0.00136651	0.714171		0.587309	0.720636	0.01047	0.671336	0.992749	0.360881
AP2/EREBP22	LOC_Os02g51300	Os02g0747600		0.382407	-0.170706	-0.492695	-0.589988	-0.567351	-0.652228		0.000398956	0.207682	0.000547667	0.0023799	0.0063141	0.00244369
AP2/EREBP153	LOC_Os09g25600	Os09g0423800		-0.280588	0.0339748	0.869549	0.697415	0.464168	0.770759		0.0991817	0.899217	2.6581e-07	0.00365738	0.128175	0.000354361
AP2/EREBP68	LOC_Os08g07440	Os08g0171100		0.160176	-0.00711259	-0.144901	-0.170175	-0.295943	-0.0560448		0.224222	0.969341	0.355126	0.469958	0.225238	0.888983
WRI1-2	LOC_Os12g03290	Os12g0126300		0.245899	-0.276916	0.629823	0.838707	0.735604	-0.182288		0.644114	0.561781	0.045909	0.0336017	0.163936	0.788422
WRI1-1	LOC_Os11g03540	Os11g0129700		-0.168828	-0.711491	0.48314	-0.0878625	-0.467521	-0.644174		0.751645	0.0304371	0.150321	0.874322	0.469199	0.234263
AP2/EREBP79	LOC_Os01g59780	Os01g0813300		2.20227	-0.0281224	-1.74559	-1.35222	-0.87976	-1.87567		0.0196598	0.959119	3.69254e-06	0.000231546	0.181142	0.00195825
NGR5	LOC_Os05g32270	Os05g0389000		-0.296135	-0.261307	-0.930612	-0.432787	-0.648106	0.0343782		0.00420263	0.106694	9.16543e-13	0.115014	0.0690837	0.951826
AP2/EREBP109	LOC_Os08g34360	Os08g0442400		-1.41004	-0.75382	2.40249	0.979419	-0.245986	0.585215		0.603765	0.438042	7.16375e-13	0.131122	0.72087	0.378969
WRI3	LOC_Os05g45954	Os05g0536250		-0.931236	-0.858982	-1.71166	-1.53925	-1.30727	-1.52457		0.00310639	0.0293361	0.0262841	0.138423	0.304276	0.0746193
WRI4	LOC_Os06g05340	Os06g0145700		-4.70122	2.07984	-0.0453785	-1.74846	-1.7077			0.0349048
PLT1	LOC_Os04g55970	Os04g0653600		0.949312	0.139676	-0.195895	-0.182965	-0.448975	-0.392191		2.0074e-07	0.416987	0.146324	0.486422	0.0270643	0.284014
AP2/EREBP86	LOC_Os03g19900	Os03g0313100		0.0459688	-0.323748	-0.372428	-0.643367	-1.01845	-0.864556		0.819494	0.0433007	0.000300449	2.93526e-06	2.51826e-05	3.66739e-05
PLT7	LOC_Os03g56050	Os03g0770700		1.99328	1.18194	0.817785	0.251439	0.748753	1.04786		0.0194997	4.72504e-14	1.26696e-06	0.0645103	0.0199588	0.00354144
PLT9	LOC_Os03g12950	Os03g0232200		0.437554	0.487258	0.528706	0.323714	-0.133635	0.0643305		0.24917	0.0080509	2.39786e-06	0.0591497	0.652059	0.896031
PLT8	LOC_Os07g03250	Os07g0124700		-0.800644	-0.645092	-0.309031	-0.574497	0.727788	0.276436		0.321466	0.0223157	0.224989	0.0107289	0.102333	0.632534
PLT10	LOC_Os03g07940	Os03g0176300		-0.233211	0.56623	0.0036134	0.162859	0.383928	0.42375		0.0586761	0.00107706	0.988083	0.411676	0.143196	0.268929
PLT6	LOC_Os11g19060	Os11g0295900		0.101438	0.395686	0.616175	0.776446	0.540371	0.364779		0.796411	0.398417	0.0355086	0.0476511	0.398947	0.370131
PLT5	LOC_Os01g67410	Os01g0899800		-0.528059	-0.168349	0.643479	0.647778	1.01941	0.145926		0.54841	0.526853	0.0154721	0.228699	0.110793	0.868269
PLT2	LOC_Os06g44750	Os06g0657500		0.128319	-0.569967	-0.335365	-0.0730558	-0.679587	-0.403507		0.669228	0.000522187	0.0252104	0.816375	0.0178556	0.161868
PLT3	LOC_Os02g40070	Os02g0614300		0.419994	0.75539	1.5334	1.31436	1.14507	0.965103		0.0846067	0.000162603	0.0164054	0.123963	0.000136313	0.00381231
PLT4	LOC_Os04g42570	Os04g0504500		0.970081	0.843389	0.973264	1.66019	1.4176	1.17442		0.452058	0.0644108	0.152302	0.00894044	0.00310834	0.0255435
AP2/EREBP92	LOC_Os05g28800	Os05g0356201		-1.02109	1.66744	-0.768843	2.92975	-0.12596	-0.824745		0.628864		0.723455
SHAT1	LOC_Os04g55560	Os04g0649100		0.914013	-0.286576	-0.773562	-0.640693	-0.296097	-0.361434		4.73092e-09	0.00972475	9.69125e-08	4.55606e-06	0.254433	0.184308
AP2/EREBP59	LOC_Os06g43220	Os06g0639200		-2.02358	-1.64693	-0.300371	-0.424955	4.5192	2.05765				0.907898	0.845752
RSR1	LOC_Os05g03040	Os05g0121600		0.0634018	0.712346	0.591504	-0.12186	0.246279	0.36851		0.757242	4.95502e-09	1.01673e-06	0.366883	0.263504	0.239369
IDS1	LOC_Os03g60430	Os03g0818800		1.46117	-0.211393	-0.683974	-0.605742	-0.30802	-0.340184		4.69473e-05	0.405123	7.18249e-05	0.000397798	0.521805	0.504813
SNB	LOC_Os07g13170	Os07g0235800		0.173128	0.262094	0.0805954	0.166674	0.583252	0.454629		0.213455	0.00682758	0.615559	0.20996	0.051332	0.040263
AP2/EREBP85	LOC_Os03g06920	Os03g0165200		-0.830575	-0.447103	-0.65533	0.165987	-0.285248	0.226964		0.136758	0.412213	0.118264	0.856712	0.728911	0.734774
AP2/EREBP77	LOC_Os01g04750	Os01g0140700			0.194997	3.68219	1.04287	1.52176	1.3277
AP2/EREBP129	LOC_Os01g04800	Os01g0141000		-0.913638	0.178379	-0.125102	-0.460236	-0.273255	-0.428259		0.00271031	0.283907	0.602713	6.54383e-05	0.346627	0.150062
AP2/EREBP96	LOC_Os05g47650	Os05g0549800		-1.59385	0.150111	0.422316	-0.0232591	0.0583646	0.221801		0.00860247	0.337115	0.0186344	0.94957	0.903834	0.616911
AP2/EREBP127	LOC_Os01g49830	Os01g0693400		0.56306	-0.29306	-0.246267	-0.735333	-0.521226	-0.444959		0.0384673	0.0462365	0.265466	1.42017e-08	0.058463	0.189767
ERF129	LOC_Os04g56150	Os04g0655700		-0.0554188	-2.68329	0.59344	-2.174	-2.14485	-1.92491				0.86025
ERF101	LOC_Os04g32620	Os04g0398000		0.853328	1.50511	1.08052	0.691434	0.467312	0.35712		2.61527e-08	3.85025e-32	2.18474e-08	0.00058962	0.145877	0.243668
ERF127	LOC_Os02g55380	Os02g0797100		-0.98431	-0.422574	-0.633248	0.512376	0.239697	-0.382585		7.94533e-05	0.150209	2.99691e-05	0.00316822	0.489767	0.252362
ERF3	LOC_Os02g10760	Os02g0202000		0.177612	0.0459262	-0.117584	0.418549	0.386068	0.400479		0.695503	0.940406	0.839308	0.372195	0.549766	0.51377
ERF1	LOC_Os06g40150	Os06g0604000		1.44581	0.388289	0.434129	-0.198564	0.651447	-0.205018		0.0162165	0.520505	0.204142	0.625105	0.245954	0.754168
ERF4	LOC_Os12g39330	Os12g0582900		-1.15524	-1.21213	1.00175	0.314218	-1.06385	-0.986327		0.00247878	0.213515	0.168523	0.758399	0.168334	0.087885
ERF6	LOC_Os07g38750	Os07g0575000		-0.565476	-0.251036	0.557878	1.04446	0.394506	0.415752		0.423671	0.790771	0.348943	0.101145	0.743737	0.747031
ERF5	LOC_Os07g10410	Os07g0204000		0.886733	0.740858	0.378482	-0.048884	-0.531273	-0.311919		0.30004	0.249584	0.404699	0.928849	0.36346	0.566376
ERF110	LOC_Os12g41030	None			-0.766785
ERF112	LOC_Os12g41060	Os12g0603300		0.477442	-0.980576	-0.121576	0.871065	1.03768	0.480038			0.402482	0.86105	0.0868434	0.0135785	0.517037
SUB1C	LOC_Os09g11460	Os09g0286600		1.03991	0.655645	-0.278307	-0.0896252	-0.211354	0.427612		0.573505	0.680077	0.711417	0.916197	0.794453	0.423343
SUB1B	LOC_Os09g11480	Os09g0287000		-0.277344	2.00414	0.671756	0.304004	0.936948	1.87717		0.915931		0.551315	0.824442	0.30895	0.0164166
ERF56	LOC_Os05g25260	Os05g0316800		1.63152	-0.369339	-0.118247	-0.798441	0.0929297	-0.00313363		2.06209e-08	0.118178	0.648901	2.98125e-05	0.78956	0.992814
ERF58	LOC_Os03g60120	Os03g0815800		-0.438449	-0.330327	-0.466065	-0.15441	-0.0585914	-0.227087		0.000864622	0.00331203	2.58997e-06	0.543349	0.878184	0.423994
ERF57	LOC_Os07g12510	Os07g0227600		-0.149029	-0.114342	-0.0552161	-0.269541	-0.12074	-0.359634		0.315454	0.56365	0.850759	0.306441	0.755244	0.502712
ERF53	LOC_Os01g12440	Os01g0224100		0.212126	-0.464766	-0.621562	-0.899757	-0.325004	-0.873145		0.346561	0.00229316	0.0112958	4.1696e-05	0.417162	0.00669917
ERF54	LOC_Os01g46870	Os01g0657400		2.02854	-0.673404	-1.44394	-1.29629	-0.780259	-0.916383		6.36597e-11	0.000403408	1.60904e-08	4.36106e-09	0.0556646	0.0192213
ERF55	LOC_Os06g06540	Os06g0160500		-3.5594		0.916394		0.918725	0.605484
ERF113	LOC_Os06g42990	Os06g0636000			-0.303053	0.916394		-0.812683	-1.31807
ERF81	LOC_Os02g32040	Os02g0520000		-1.57658	0.2992	0.122931	0.0396552	-1.44568	0.623114		0.00410224	0.788914	0.931095
ERF82	LOC_Os04g32790	Os04g0399800		-0.143822	-0.252816	0.497286	-0.43507	-0.651364	-0.0775226		0.942063		0.605224	0.609501	0.630677	0.965443
ERF80	LOC_Os08g07700	Os08g0173700		-1.13801	1.06641	-1.06581	2.32674	0.523257	-0.517708				0.725698			0.710315
FZP	LOC_Os07g47330	Os07g0669500		-2.33482	-2.30869	-1.5736	1.91222	1.11087	-0.94253		0.395546
ERF79	LOC_Os02g38090	Os02g0594300		2.21691	-1.69689	-1.43271	1.88551	0.918725	-0.356289
ERF77	LOC_Os04g52090	Os04g0610400		1.7036	-0.11879	-0.379063	-0.536396	-0.350918	-0.906041		1.24375e-10	0.420692	0.0150207	0.0224505	0.360193	0.0045678
ERF74	LOC_Os05g41780	Os05g0497300		1.66435	-0.251786	-0.131979	-0.0250391	-0.316748	-0.123933		1.79828e-05	0.0752716	0.447503	0.946147	0.271567	0.740712
ERF3	LOC_Os01g58420	Os01g0797600		1.89289	-0.347596	-0.514438	-0.526865	-0.701555	-0.792976		0.00381437	0.0176275	0.000564254	0.0206938	0.00129818	0.000394579
MFS1	LOC_Os05g41760	Os05g0497200		0.566497	-0.274377	-0.337318	0.198108	0.112079	0.181224		0.00365985	0.0759569	0.113218	0.374986	0.802129	0.680013
ERF76	LOC_Os04g57340	Os04g0669200		0.773655	-0.0279229	-0.122675	-0.490951	-0.228226	-0.662534		4.95327e-07	0.897814	0.668562	0.0359694	0.399737	0.0829918
ERF134	LOC_Os02g09650	Os02g0189500		0.35716	-0.387153	-0.21851	0.230005	0.256355	0.0817116		0.0770408	0.00439216	0.151525	0.337623	0.571029	0.87236
ERF121	LOC_Os06g47590	Os06g0691100		-0.0206223	-0.126142	-0.503945	-0.417031	-0.402668	-0.381225		0.908189	0.378458	0.0010891	0.00916786	0.114892	0.218928
ERF132	LOC_Os02g06330	None		-0.0224708	-0.38663	-0.310322	-0.461778	0.031314	-0.437508		0.930793	0.0123049	0.168936	0.318466	0.958314	0.312719
ERF85	LOC_Os05g37640	Os05g0448675		-0.888922	-0.773964	-0.298373	-0.153718	0.0240471	0.0771467		0.00335961	0.00102346	0.299963	0.710517	0.970402	0.869142
ERF85	LOC_Os05g37640	Os05g0448675		-0.888922	-0.773964	-0.298373	-0.153718	0.0240471	0.0771467		0.00335961	0.00102346	0.299963	0.710517	0.970402	0.869142
ERF87	LOC_Os09g39850	Os09g0572000		-0.890679	-0.603131	-0.332713	0.0670164	-0.727404	-0.359104		0.00708948	0.000155815	0.159364	0.9204	0.263954	0.0749055
ERF136	LOC_Os07g22730	Os07g0410300		-0.897947	-0.214094	0.0404748	-0.197225	-1.03294	-0.365888		0.433523	0.538562	0.908878	0.775393	0.00923579	0.388662
ERF86	LOC_Os07g22770	Os07g0410700			0.410879	-2.49042	0.0336353	1.27896	-0.245857
ERF83	LOC_Os03g64260	Os03g0860100		-2.54932	-2.22307	-1.04478	0.204746	-0.54678	0.147859		1.02364e-08	2.29028e-12	0.00725696	0.745947	0.565909	0.769855
ERF84	LOC_Os05g49010	Os05g0564700		1.66097	0.238747	0.866118	-0.873275	-0.680768	0.323244		0.226191	0.701153	0.133478	0.352289	0.594451	0.851924
ERF93	LOC_Os04g46220	Os04g0546800		0.0909095	0.213487	0.182483	-0.303965	-0.326032	-0.167778		0.718924	0.166299	0.496941	0.129253	0.504343	0.580707
ERF91	LOC_Os02g43790	Os02g0654700		-0.559367	-0.437246	0.3294	-0.801478	-0.627923	-0.708988		0.0445562	0.0251331	0.288951	0.00220878	0.225541	0.079449
ERF128	LOC_Os04g18650	Os04g0257500			2.05328	0.38775	-0.314831	-2.39668	-2.19982				0.888117
ERF88	LOC_Os03g05590	Os03g0150200		-2.22264	-1.16846	-1.56909	-1.35502	1.00351	-0.536191		0.236037	0.113277	0.160845		0.524246	0.704502
ERF89	LOC_Os10g30840	None				0.916394	-1.87184	-3.2866	-2.23824
ERF123	LOC_Os09g39810	Os09g0571700		-2.06034	-0.596436	0.0723914	0.112577	0.376284	-0.894049			0.690622	0.942988	0.932521	0.829997	0.2509
ERF90	LOC_Os08g44960	None		0.785539	1.90787	0.121817	1.7726	1.73867	-0.194519				0.954564
ERF92	LOC_Os01g54890	Os01g0752500		-0.880059	0.423854	-0.0786655	-0.868504	-0.765838	-1.2049		3.70428e-05	0.00497346	0.851121	2.30059e-05	0.000979248	0.00285692
ERF96	LOC_Os10g41330	Os10g0562900		0.00645031	0.546676	0.633626	0.509144	0.594764	0.186451		0.992178	0.313128	0.178221	0.155171	0.518946	0.772579
ERF95	LOC_Os02g43820	Os02g0655200		-0.509721	0.579607	1.08485	0.180083	0.193925	-0.251727		0.00394531	0.00370639	2.91972e-11	0.362791	0.548468	0.51652
ERF97	LOC_Os04g46240	Os04g0547500		-4.15772	2.1088	1.99195	0.834309	0.509455	0.612645		0.105067	1.51938e-12	1.47065e-05	1.26728e-05	0.273154	0.0242407
ERF94	LOC_Os04g46250	Os04g0547600		0.893467	1.39905	1.32718	0.307724	-0.481591	-0.307458		0.0030285	6.32773e-13	6.20324e-13	0.293667	0.377515	0.319264
EBP-89	LOC_Os03g08460	Os03g0182800		-1.49141	0.739327	0.790238	0.696283	0.44202	0.471569		0.209697	9.28264e-11	1.10117e-15	7.77924e-05	0.316531	0.128894
ERF66	LOC_Os03g22170	Os03g0341000		1.23137	1.11212	1.41756	1.1791	1.06433	0.695032		0.055077	0.323937	0.0916805	0.123488	0.191641	0.386864
ERF67	LOC_Os07g47790	Os07g0674800		-0.893004	0.14155	0.0282238	-0.103423	0.178249	-0.049061		0.494968	0.231461	0.878956	0.557065	0.666922	0.908999
ERF68	LOC_Os01g21120	Os01g0313300		0.431349	0.457771	0.300922	-0.0809358	0.237537	-0.109828		0.133404	8.89439e-05	0.00634562	0.534535	0.474218	0.704445
ERF61	LOC_Os05g29810	Os05g0361700		1.25503	-0.312243	0.453111	0.627548	0.942125	0.218063		1.28215e-14	0.0024025	0.0080623	0.0106286	0.00210037	0.423223
None	LOC-Os03g08470
ERF65	LOC_Os07g42510	Os07g0617000		-0.533783	0.759347	1.61537	0.887193	-0.191734	0.0612048		0.123044	0.0001213	9.4454e-26	0.000668747	0.618199	0.866006
ERF72	LOC_Os09g26420	Os09g0434500		-0.804336	-0.0823808	-0.3337	-0.44871	-0.107816	-0.126044		2.95092e-09	0.538869	0.00295185	0.0198693	0.741514	0.630789
ERF71	LOC_Os06g09390	Os06g0194000		0.110028	-0.263603	0.110512	0.189158	0.33539	0.183203		0.284081	0.0417772	0.454593	0.150684	0.33156	0.485923
EREBP1	LOC_Os02g54160	Os02g0782700		-0.0530027	0.508917	0.390329	-0.157015	-0.294261	-0.238484		0.677954	8.88583e-08	3.56077e-05	0.382592	0.327335	0.248188
ERF64	LOC_Os03g08500	Os03g0183300		-0.760704	-0.832069	-0.982533	-0.714966	-1.05803	-1.09453		2.89605e-06	7.26873e-14	1.68739e-05	0.0012553	0.031307	1.96431e-05
ERF69	LOC_Os03g08490	Os03g0183200		-1.9514	-1.63046	-1.66416	-1.22028	-1.40594	-2.03236		4.3588e-18	4.33044e-18	0.0202171	0.000164796	0.112976	5.97605e-07
ERF59	LOC_Os10g25170	Os10g0390800		-2.47904	-0.606871	-1.71301	1.44769	0.957661	1.31776		9.40069e-05	0.637783	0.113177		0.531304	0.376624
ERF109	LOC_Os09g13940	Os09g0309700		-0.481825	-0.528865	-0.390347	-0.845662	-0.755058	-0.877132		0.0114246	0.000808484	0.105771	4.04546e-09	0.00655881	0.00133273
ERF138	LOC_Os08g27220	Os08g0360800		0.785539
ERF115	LOC_Os08g41030	Os08g0521600		-2.66211	1.10159	2.8425	0.05165	-2.09794	-1.0655		7.54479e-05	0.571325	0.113009
ERF107	LOC_Os02g32140	Os02g0521100		0.147842	0.848466	1.1161	0.286397	0.113433	-0.0996081		0.642123	0.000207733	2.85742e-08	0.597913	0.834406	0.866933
ERF108	LOC_Os01g04020	Os01g0131600		0.488344	0.189029	0.064932	0.112699	0.521416	0.46582		6.7549e-05	0.0420853	0.670045	0.573374	0.0709049	0.107569
ERF106	LOC_Os08g42550	Os08g0537900		-0.313149	-0.489609	-0.44652	-0.224752	-0.738177	-0.690282		0.0188109	0.000122143	0.00315323	0.22857	0.00412095	0.026633
ERF104	LOC_Os08g36920	Os08g0474000		-1.77149	-0.292067	0.284317	0.17545	-1.23404	-0.307886		0.0471404	0.335978	0.0574102	0.893324	0.0277533	0.19924
ERF102	LOC_Os09g28440	Os09g0457900		-1.90144	-0.635049	-1.11989	-0.498695	-0.938673	-0.822315		0.267664	2.91832e-05	6.10896e-10	0.217861	0.0246577	0.000114182
ERF103	LOC_Os02g52670	Os02g0764700		0.547518	0.0744943	-0.185275	-0.395351	-0.598393	-0.772083		0.00162421	0.68887	0.185604	0.0506693	0.00831845	3.2031e-05
ERF100	LOC_Os04g34970	Os04g0429050		-0.866857	-0.06443	-0.133907	-0.260727	-0.551735	-0.408306		1.04043e-05	0.724554	0.673274	0.356901	0.211242	0.224079
ERF98	LOC_Os02g34260	Os02g0546600		-1.08781	-0.0775378	0.34501	0.00807999	-0.494225	-0.824274		8.65889e-05	0.876937	0.250983	0.990213	0.172034	0.109468
ERF125	LOC_Os02g34270	None		-1.24501	-0.405436	-1.02215	-0.405098	-0.546049	-0.889215		2.71233e-08	0.667097	0.00163707	0.168814	0.216535	0.0434143
ERF118	LOC_Os11g06770	Os11g0168500		-1.65553	-0.402026	-0.51671	-1.00873	-0.15319	-0.281559		3.65097e-07	0.0105835	0.0141825	1.41845e-10	0.853807	0.584849
ERF124	LOC_Os12g07030	Os12g0168100		-1.3222	-0.733967	-0.231596	-0.515551	-0.371155	-0.388394		6.2493e-13	0.00016539	0.3775	0.00316546	0.378355	0.243005
ERF99	LOC_Os01g64790	Os01g0868000		-0.304695	0.275268	0.0346618	-0.489145	-0.302336	-0.192665		0.113729	0.0140657	0.887846	0.00111419	0.426797	0.631806
ERF105	LOC_Os05g36100	Os05g0437050		0.055593	1.43092	1.68608	0.700139	-0.424006	-0.250317		0.78324	1.16286e-11	3.82599e-23	3.67576e-05	0.395667	0.558066
RPH1	LOC_Os05g49700	Os05g0572000		2.62715	3.22005	-1.0405	-0.399201	-0.571691	-0.646476		0.101303		0.530144	0.794866	0.717288	0.531832
ERF48	LOC_Os08g31580	Os08g0408500		1.64635	-0.65297	-0.608255	-0.414605	-0.731564	-0.849622		7.28727e-06	3.3983e-08	2.7076e-06	0.00141772	0.0168828	0.000536163
ERF50	LOC_Os09g20350	Os09g0369000		1.04194	-0.520531	-0.373796	-0.340609	-0.255718	-0.679142		1.22892e-12	3.65338e-07	0.000446091	0.000276869	0.480643	0.00826777
ERF141	LOC_Os02g42585	Os02g0638650		1.3743	-1.12218	0.156547	0.17191	-0.558276	-0.210293		0.00131235	8.34029e-05	0.761463	0.8388	0.391479	0.685378
None	LOC_AP004768.3
ERF45	LOC_Os04g44670	Os04g0529100		3.86192	-2.40191	-1.08589	-1.37622	-1.81328	-0.459254				0.617289
ERF51	LOC_Os10g22600	Os10g0371100		-1.13801	-0.766785	1.37503	-2.4006	-2.69754	-3.06578
ERF47	LOC_Os03g09170	Os03g0191900		-0.0296799	-0.418368	-0.0284475	0.181653	-1.18043	-1.158		0.976323	0.562368	0.963141	0.699577	0.00117026	7.04213e-08
ERF14	LOC_Os06g09810	None			-0.839257	0.409158	-0.50469	-0.814727	-1.41125			0.561845	0.630665	0.443505	0.130573	0.00172322
ERF49	LOC_Os02g51670	Os02g0752800		0.653124	-0.429249	-0.403631	-0.175204	-0.00096914	-0.554702		0.000251459	0.000863568	0.00116839	0.250214	0.996943	0.00946046
ERF117	LOC_Os05g28350	Os05g0351200		0.796709	-0.385684	-0.859037	-0.835247	-0.611618	-0.68749		0.307146	0.0901544	0.0128516	0.00244951	0.115774	0.0840577
ERF43	LOC_Os05g39590	Os05g0473300		1.24052	-0.10862	-0.402652	-0.252926	-1.13536	-1.10673		0.436749	0.767505	0.442616	0.534326	0.23574	0.068965
ERF41	LOC_Os03g07830	Os03g0174400		-1.91698	-1.20545	-0.245269	-2.63068	2.2139	-0.681294		0.0545922	0.481597	0.945054
ERF44	LOC_Os08g45110	Os08g0565200		1.22513	0.523208	-0.189779	-0.334109	-0.331908	-1.46227		4.07424e-18	0.0351311	0.602021	0.497472	0.666553	2.90675e-05
DREB2A	LOC_Os01g07120	Os01g0165000		1.00747	0.455826	0.44516	0.216635	0.096196	0.0165617		1.50975e-08	0.0002431	0.00252093	0.0805485	0.795228	0.974607
ERF42	LOC_Os05g27930	Os05g0346200		-0.280824	-0.0580365	-0.0687556	-0.227954	-0.730028	-0.510953		0.0147761	0.750547	0.757081	0.546208	0.00871203	0.00863513
ERF131	LOC_Os05g34730	Os05g0420300		-0.710215	0.0763038	0.275813	0.637717	-0.953072	0.391165		0.227867	0.927126	0.437954	0.258252	0.453364	0.234975
ERF17	LOC_Os01g66270	Os01g0885900		-0.360455	1.29205	1.27437	-0.102944	-1.01557	-0.558199		0.78091	0.0078243	2.18091e-05	0.868691	0.0856246	0.259927
ERF8	LOC_Os04g55520	Os04g0648900		1.91376	-0.102032	0.122456	0.0585471	0.216769	0.0122965		1.69599e-06	0.595806	0.571806	0.884358	0.577153	0.980574
ERF7	LOC_Os06g07030	Os06g0166400		0.315716	-0.643098	-0.971048	-0.84141	-0.690237	-0.859452		0.0316957	4.33287e-15	2.6211e-19	3.63085e-05	0.000204776	0.00739698
ERF15	LOC_Os06g09790	None				-0.0453787	-3.11214	-0.733291	-1.10317
None	(Os02g0767800) no MSU
ERF9	LOC_Os03g15660	Os03g0263000		0.328324	-0.363498	0.0505523	-1.14966	-0.282199	-0.363487		0.764383	0.239537	0.928836	0.00840414	0.734808	0.62959
ERF12	LOC_Os08g35240	Os08g0454000			2.07984	0.0428166	-1.80905	-1.72336	0.726092				0.988331
ERF23	LOC_Os04g48330	Os04g0572200		-1.71119	-0.607236	-0.857829	-1.49335	-1.60195	-1.29714		7.6806e-08	0.310412	0.153508	0.0451481	0.266432
ERF13	LOC_Os06g11940	Os06g0223100			3.39623	1.54635	1.01979	-0.789233	-0.519693				0.530127
ERF119	LOC_Os06g10780	None		-0.984107	0.546608	-0.334424	-1.12976	-0.655529	-0.749339		0.713123	0.133326	0.294248	0.0154307	0.328729	0.280934
ERF11	LOC_Os02g54050	Os02g0781300		2.72662	1.22584	0.435406	-0.190643	-0.755057	-0.538018		0.0046857	3.70599e-08	0.0963612	0.582753	0.106119	0.0377433
ERF2	LOC_Os06g08340	Os06g0181700		0.975912	2.94957	2.21237	0.0999882	2.38696	0.669925		0.61262	0.00859952	1.04289e-05	0.913644	0.00168868	0.412823
ERF16	LOC_Os06g09760	None			-0.00985919	-0.979528	-1.87017	-0.534218	-2.02993			0.994502	0.381369	0.0749419	0.735205	0.183476
None	AP006056
AP2/EREBP101	LOC_Os06g09717	Os06g0197600
ERF34	LOC_Os04g46440	Os04g0550200		2.26713	0.0462165	0.664521	-0.0873237	0.344324	0.0727518		2.31155e-14	0.839062	0.00180037	0.769035	0.331448	0.881664
ERF37	LOC_Os04g46410	Os04g0549800			-1.73699	2.48618		-0.812683
ERF35	LOC_Os02g43970	Os02g0657000		0.107743	-0.986456	-0.574547	-0.345693	-0.592983	-0.603696		0.904476	0.00308341	0.122346	0.371227	0.271917	0.164296
ERF36	LOC_Os10g41130	Os10g0560700		0.361612	-0.135675	-0.236624	-0.739109	0.85897	-0.096611		0.44861	0.718787	0.43988	0.10793	0.108797	0.90464
ERF32	LOC_Os02g43940	Os02g0656600		-2.17635	-0.755916	0.208597	0.349085	1.02699	0.0559407		8.03167e-08	0.142694	0.757763	0.698882	0.166279	0.95966
ERF33	LOC_Os04g46400	Os04g0549700		0.650156	0.444828	1.71413	1.1694	1.19347	0.0868868		0.139406	0.0799849	2.25452e-14	0.0314524	0.0428835	0.915245
ERF39	LOC_Os01g10370	Os01g0200600		0.0420778	-0.775656	-0.9896	-0.71727	-0.271723	-0.138611		0.96322	0.0151663	0.0231116	0.0755478	0.688155	0.85837
ERF38	LOC_Os02g13710	Os02g0231000		-0.00444418	-1.64874	3.21667	1.21822	0.985369	-0.130665		0.997339		0.0576257	0.400474	0.411432
ERF122	LOC_Os06g36000	Os06g0553700			-1.10122	1.9992	0.535253	1.5749	-0.266314			0.404374	0.00306898	0.484807	0.0385866	0.877881
ERF120	LOC_Os06g11860	Os06g0222400		0.731138	-0.676127	0.042904	-0.408531	-0.406554	0.0903502		0.219672	0.000244199	0.884883	0.118204	0.484823	0.89893
ERF19	LOC_Os11g13840	Os11g0242300		-2.67919	1.64794	0.718158	-0.485658	-1.64613	-2.10608				0.698867
None	LOC_Os04g36640	Os04g0430800		0.659928	0.401999	0.369473	0.100921	0.0638149	0.431272		0.311203	0.232649	0.171512	0.816981	0.91028	0.201382
ERF21	LOC_Os02g35240	Os02g0558700
ERF20	LOC_Os02g45420	Os02g0676800			1.20647	0.183671	-0.813681	-0.069517	-0.940746			8.34283e-05	0.657268	0.00441312	0.941055	0.216119
ERF18	LOC_Os10g38000	Os10g0523900			2.13179	-0.00806054	-1.90187	0.091782	1.45352			0.224302	0.990372	0.0934841
ERF137	LOC_Os03g02650	Os03g0117900		-0.118383	-0.281977	-0.484591	-0.291932	-0.357848	-0.56596		0.830738	0.668044	0.194721	0.447783	0.449706	0.193405
DREB1F	LOC_Os01g73770	Os01g0968800		-0.487023	-1.62964	-0.522002	-0.421543	-0.790678	-1.84956		0.686695	0.243289	0.706109	0.768263	0.641362
DREB1G	LOC_Os02g45450	Os02g0677300		1.45783	0.873323	-0.20621	-0.858348	-0.975659	-1.07151			5.26221e-10	0.361602	0.0207154	0.00891011	0.0027267
DREB1E	LOC_Os04g48350	Os04g0572400		-0.987134	-0.314952	-0.60041	-0.598349	-0.977059	-1.15895		0.162257	0.104184	0.0416035	0.0116421	0.0212729	8.03528e-06
DREB1C	LOC_Os06g03670	Os06g0127100		3.58034	-0.379737	-0.357779	-0.803574	-0.935391	-1.36913		0.00493464	0.0243263	0.0997565	0.0324089	0.00161153	6.36387e-09
DREB1B	LOC_Os09g35010	Os09g0522000		0.47617	-0.149611	-0.44826	-0.383766	-0.978703	-0.896015		0.723534	0.348665	0.0690261	0.253871	0.067775	8.53187e-06
ERF28	LOC_Os08g43210			0.862253	0.451692	0.264677	0.150047	-0.354992	-0.410523		0.355198	0.00038759	0.283792	0.57937	0.339066	0.126159
ERF133	LOC_Os09g35020	Os09g0522100		-1.24426	-0.302701	-0.589207	-0.649623	-0.871265	-1.14815		0.534229	0.0360336	0.0588533	0.0493562	0.0759178	2.78364e-06
DREB1A	LOC_Os09g35030	Os09g0522200		-0.534025	-0.599238	-0.977487	-0.500157	-1.13661	-1.10484		0.00172214	5.3279e-08	0.0310908	0.152202	0.0162327	3.51508e-08
DREB1D	LOC_Os06g06970	Os06g0165600		1.35126	-0.420636	-2.59081	-0.58756	-0.812683	1.02254				0.2207
ERF140	LOC_Os02g29550	Os02g0499000		-0.449204	-0.230525	0.0637184	0.0899951	0.110076	0.548433		0.000373605	0.0628563	0.68131	0.725821	0.790279	0.0712157
SDR4	LOC_Os07g39700	Os07g0585700		0.886768	-0.690934	-1.05765	-0.732888	-0.237933	-0.961409		0.0876174	0.000516121	8.53007e-09	0.0311566	0.528475	0.0112626
DOG1L-1	LOC_Os01g20030	Os01g0306400		-0.26	-0.82	-0.84	-1.05	0.67	-1.08		0.21	0	0	0	0.29
DOG1L-2	LOC_Os01g06560	Os01g0159000		-0.713829	-0.227146	-0.614338	-0.391687	-0.211451	-0.301128		0.209353	0.0626882	0.000745641	0.00117673	0.557265	0.335098
DOG1L-3	LOC_Os05g48650	Os05g0560200		0.263529	-0.816513	-0.84451	-1.04682	0.410197	-1.15816		0.207221	3.39447e-07	0.000130908	0.00478485	0.583908	0.00485571
GATA3	LOC_Os02g56250	Os02g0806300		0.87	0.77	0.49	-0.61	0.11	-0.3		0.01	0	0	0	0.73	0.39

## Sheet: Supplemental Table S5C
Supplemental Table S5C. Expression profile of starch catabolism, sugar transporter and transcription factor genes in oswrky71-1. Upregulated genes are highlighted in green; downregulated in red. FDR <0.05 are highlighted in blue.
Gene Symbol (CGSNL)	MSU ID	RAP ID		Timepoints							FDR
				0-hr	4-hr	8-hr	12-hr	24-hr	36-hr		0-hr	4-hr	8-hr	12-hr	24-hr	36-hr
α-amylases
RAmy1C	LOC_Os02g52700	Os02g0765400		-0.373744	2.99046	0.633279	-0.488603	0.718628	-0.374761		0.549092	0.015636	0.580039	0.654591	0.751948	0.804702
RAmy1A	LOC_Os02g52710	Os02g0765600		1.42447	2.51475	2.4833	1.02841	2.1785	1.13104		0.0192063	0.00454308	0.000631108	0.221692	0.254806	0.376033
RAmy1B	LOC_Os01g25510	Os01g0357400		-3.06813	1.15653	1.25288	0.799917	0.489266	0.099151				0.519422		0.783649	0.976888
RAmy2A	LOC_Os06g49970	Os06g0713800		-0.832044	-0.529402	-0.874515	-1.13748	-1.07939	-0.518593		0.00394655	0.300923	0.125194	0.0990338	0.319308	0.629765
RAmy3A	LOC_Os09g28400	Os09g0457400		-0.528825	2.8777	1.57085	0.412621	-2.17642	-2.14394		0.161845	0.00881444	0.121828	0.823961	0.000200991	2.52964e-13
RAmy3C	LOC_Os09g28420	Os09g0457600		-1.37926	-0.185318	-0.155527	-0.238193	0.56152	-0.126514		1.52469e-05	0.406328	0.88911	0.680611	0.441621	0.839618
RAmy3E	LOC_Os08g36900	Os08g0473600		-0.594873	2.89154	0.935793	0.511567	1.39735	0.270549		4.09147e-05	0.00028156	0.594963	0.619522	0.312939	0.828509
RAmy3D	LOC_Os08g36910	Os08g0473900		-1.05372	1.29865	0.452779	0.209907	-0.532435	-0.405108		0.0131905	7.27757e-12	0.501682	0.450393	0.0195463	0.295547
RAmy5A	LOC_Os04g33040	Os04g0403300		0.246526	0.48023	0.751714	0.198243	0.381641	0.234774		0.0437197	1.24486e-06	1.48264e-09	0.263383	0.1942	0.542227
RAmy3F	LOC_Os01g51754	Os01g0715400		0.0826123	-0.365957	-0.600509	-0.260475	-0.616542	-0.386655		0.534668	0.00281191	7.86702e-05	0.0739438	0.00540915	0.100713
β-amylases
BMY1	LOC_Os07g35880	Os07g0543100		-2.54483	1.20561	-1.08639	-1.32524	1.7187	-3.00383		0.273577		0.664305
BMY2	LOC_Os07g35940	Os07g0543300		-0.150993	0.238014	0.0227573	0.206314	0.0098226	0.237804		0.49508	0.365277	0.940962	0.489408	0.982808	0.601538
	LOC_Os09g39570	Os09g0569200		0.214432	-0.372424	-0.779264	-0.454422	-0.211295	-0.249932		0.310973	0.0253287	4.71947e-05	0.013974	0.63899	0.566725
BAMY2	LOC_Os03g04770	Os03g0141200		1.45204	0.344101	-0.481554	-0.637758	-0.655361	-1.19863		1.27095e-05	0.0010913	0.000492113	0.00449773	0.164631	2.2695e-07
BAMY1	LOC_Os10g32810	Os10g0465700		-0.0951286	-0.456759	-0.743011	-1.07523	0.126374	-0.295847		0.817781	0.359812	0.050667	0.015558	0.847159	0.663865						`
	LOC_Os10g41550	Os10g0565200		-0.223528	-0.539009	-0.163159	-0.0289772	-0.911419	-0.772243		0.551461	0.0378349	0.511151	0.937738	0.00012961	0.0878499
BAMY4	LOC_Os01g13550	Os01g0236800		-0.341954	-0.566277	-0.450865	0.156169	0.177684	0.241118		0.00672382	4.19259e-06	0.000826233	0.363107	0.654527	0.519173
BMY7	LOC_Os07g47120	Os07g0667100		2.16893	1.57915	0.585686	2.19084	-0.0484826	0.260403		0.00290596	0.0538691	0.617289	0.142061
BMY4	LOC_Os03g22790	Os03g0351300		-0.234059	-0.0185505	0.0889856	-0.0959271	-0.356751	-0.429949		0.117806	0.97366	0.792729	0.929456	0.316683	0.320154
BMY10	LOC_Os02g03690	Os02g0129600		-0.340785	-0.290134	0.0858823	0.226224	0.179205	0.534174		0.00212756	0.0185262	0.539204	0.131638	0.524659	0.0167682
Maltases
ONG1	LOC_Os06g46284	Os06g0675700		1.83781	1.80307	1.82643	1.17752	0.910312	0.944834		2.3047e-29	0.00119797	0.00222865	1.86806e-05		0.0452573
ONG2/3	LOC_Os06g46340	Os06g0676700		0.416414	0.927984	1.11645	0.934637	2.05822	2.16715		0.270365	9.8992e-13	6.75143e-19	0.000456079	4.38665e-05	0.0228522
ONG4	LOC_Os01g03950	Os01g0130400		1.79043	-0.104749	0.700642	0.357849	0.394674	-0.0771989		2.37179e-06	0.83451	1.36766e-09	0.377983	0.414263	0.869394
Isoamylases
ISA1	LOC_Os08g40930	Os08g0520900		0.0665291	0.0316238	0.0530682	-0.0703229	0.0557259	-0.192484		0.702779	0.872582	0.792729	0.791242	0.911425	0.640083
ISA2	LOC_Os05g32710	Os05g0393700		-0.00484669	-0.120422	-0.336806	-0.0106619	0.442729	0.458185		0.976168	0.464404	0.00917086	0.978028	0.0886288	0.0968528
ISA3	LOC_Os09g29404	Os09g0469400		0.386814	0.239019	0.0695658	-0.256638	0.372796	0.0546663		0.00248651	0.0161422	0.72888	0.391259	0.608134	0.936647
Sugar Transporters
SWEET12	LOC_Os03g22590	Os03g0347500		0.0923791	0.363892	-1.94425	-1.39121	-1.0802	-0.630833				0.329693
SWEET15	LOC_Os02g30910	Os02g0513100		0.904236	0.374721	0.0351424	-0.0557491	0.231207	-0.0880292		1.60579e-06	0.0356967	0.879248	0.890862	0.719849	0.815738
SWEET16	LOC_Os03g22200	Os03g0341300		1.73609	0.357798	-0.145674	-0.378378	-1.34815	-1.32634		1.50439e-13	0.181005	0.73712	0.390383	0.000472222	0.00127232
SWEET1A	LOC_Os01g65880	Os01g0881300		1.66677	-0.241404	-0.866442	-0.140498	0.623108	-0.312636		4.61508e-13	0.0791392	1.96453e-06	0.766159	0.220269	0.600499
SWEET1B	LOC_Os05g35140	Os05g0426000		-0.358156	1.4538	1.62333	1.21409	0.143789	-0.0533755		0.681602	0.000200466	0.0375837	1.23549e-13	0.725992	0.911997
SWEET2A	LOC_Os01g36070	Os01g0541800		0.448856	-0.0855846	-0.315058	-0.0559625	-0.347519	-0.483297		0.0484347	0.64016	0.0150352	0.855313	0.187915	0.0512943
SWEET2B	LOC_Os01g50460	Os01g0700100		-1.47006	-0.510611	-0.0803007	-0.48148	-2.74	0.19071		0.174407		0.969879
SWEET3A	LOC_Os05g12320	Os05g0214300		-2.06034			1.00456	1.11087
SWEET3B	LOC_Os01g12130	Os01g0220700		-1.9933	-2.35421	1.48726	-1.81114	-1.71555	-1.31807		0.149203
SWEET4	LOC_Os02g19820	Os02g0301100		-0.680629	0.551883	0.261402	0.0183074	-0.651286	-0.431301		9.26231e-06	5.43649e-05	0.089317	0.94405	0.00421369	0.169951
SWEET5	LOC_Os05g51090	Os05g0588500		0.785539	2.07984
SWEET6A	LOC_Os01g42110	Os01g0606000		-3.79432	-1.12868	0.342285	3.90194	1.28537	0.269639				0.845543		0.334072	0.852384
SWEET6B	LOC_Os01g42090	Os01g0605700		0.379403	-0.386674	0.929607	0.767869	0.0535597	-0.839687				0.712559
SWEET7A	LOC_Os09g08030	Os09g0254600							-2.12949
SWEET7B	LOC_Os09g08440	Os09g0258700		0.502458	-1.52344	-0.776657	-1.61344	0.450197	-0.510859		0.796909		0.596179	0.266712
SWEET7C	LOC_Os12g07860	Os12g0178500			-0.766785			-1.70125	-0.582345
SWEET7E	LOC_Os09g08270	Os09g0256650		1.6111	1.15677			1.11087	-1.46554
XA13	LOC_Os08g42350	Os08g0535200		-0.148151	0.715707	0.67597	-0.412987	-0.361646	-0.383405			0.378999	0.131894	0.429278	0.776843	0.611534
XA41 (SWEET14)	LOC_Os11g31190	Os11g0508600		3.42314	2.2484	3.33839	2.57882	4.49112	1.07907		9.61193e-18	1.18029e-05	3.51355e-07	0.00290302	0.000201097	0.447897
SWEET13	LOC_Os12g29220	Os12g0476200		-2.06034	2.05196	2.46818	-0.918989	-1.72336
SUT5	LOC_Os02g36700	Os02g0576600		-1.37077	0.0553046	-0.364807	0.757611	-0.770068	-0.478257		0.504007	0.977283	0.816368	0.682608	0.54676	0.637328
SUT4	LOC_Os02g58080	Os02g0827200		0.328598	0.333015	0.247297	-0.20722	-0.0631394	-0.13981		0.0272418	0.00383426	0.119222	0.269192	0.857072	0.627513
SUT3	LOC_Os10g26470	Os10g0404500
SUT2	LOC_Os12g44380	Os12g0641400		0.0653088	0.337862	0.68244	0.806431	0.212516	0.262296		0.591482	0.00108746	2.79935e-06	1.24966e-08	0.562618	0.469745
SUT1	LOC_Os03g07480	Os03g0170900		-1.40823	0.373245	0.915177	0.480054	1.311	0.407607		8.12666e-14	0.0124971	1.86215e-09	0.199398	0.00351231	0.261405
Transcription Factors
DOF7 (OsDOF11)	LOC_Os02g47810	Os02g0707200		1.8	1.3	0.04	-0.88	0.18	-0.77		0	0.01	0.92	0	0.72	0.02

## Sheet: Supplemental Table S5D
Supplemental Table S5D. Expression profile of protein degradation, and amino acid transporter genes in oswrky71-1. Upregulated genes are highlighted in green; downregulated in red. FDR <0.05 are highlighted in blue.
Gene Symbol (CGSNL)	MSU ID	RAP ID		Timepoints							FDR
				0-hr	4-hr	8-hr	12-hr	24-hr	36-hr		0-hr	4-hr	8-hr	12-hr	24-hr	36-hr
Glutelins
GluA-4	LOC_Os01g55630	Os01g0761800		4.03793	1.04249	3.81731	0.042737	2.5538	2.57121		0.033162		0.143861
GluA-1	LOC_Os01g55690	Os01g0762500
GluA-2	LOC_Os10g26060	Os10g0400200		2.05981	1.61989	1.44229	0.85864	1.55443	1.06381		8.42438e-35	0.000603656	0.0302633	0.00223074	0.187255	0.00289959
GluB-7	LOC_Os02g14600	Os02g0242600		5.5105	2.97481	3.982	2.11243	3.79296	1.79407		1.75877e-23	9.2274e-11	0.000646293	0.135096	0.0103532	0.171861
GluB-6	LOC_Os02g15070	Os02g0248800		4.62093	3.5681	3.22351	1.62322	2.8718	0.961285		7.77594e-05	4.66775e-07	0.000273605	0.00244951	0.0803261	0.281739
GluB-3	LOC_Os02g15090	Os02g0249000		3.20621	1.8667	2.0018	1.29042	2.16145	1.09786		5.38914e-14	1.41795e-25	0.0219851	0.00191219	0.0922893	0.00909614
GluB-2	LOC_Os02g15150	Os02g0249600		2.60882	1.78258	1.77131	0.97071	2.02076	0.939662		3.76192e-08	1.10538e-07	0.0305035	0.0121282	0.0744333	0.0170291
GluB-1b	LOC_Os02g15169	Os02g0249900		4.4032	1.85245	3.04185	1.75168	3.27198	1.095		2.25113e-26	4.42216e-05	2.3997e-06	0.00356802	8.802e-07	0.415997
GluB-1a	LOC_Os02g15178	Os02g0249800		4.10937	2.01087	2.14716	1.88641	2.67786	1.46397		1.93944e-20	6.82663e-09	9.76947e-05	0.00119298	0.00488051	0.101285
GluB-5	LOC_Os02g16820	Os02g0268100		2.46383	1.93285	1.93448	1.08625	1.80776	1.10356		5.8399e-10	2.6712e-07	0.0119768	0.000436167	0.114871	0.0023189
GluB-4	LOC_Os02g16830	Os02g0268300		2.66921	2.02542	2.18449	1.20366	2.05735	1.07958		1.29479e-11	5.16124e-10	0.00497263	0.000603409	0.063968	0.00782233
GluC-1	LOC_Os02g25640	Os02g0453600		2.76982	2.89814	1.83359	1.52354	2.2518	1.57111		5.19216e-53	1.58563e-05	0.0941744	1.27197e-05	0.0541493	1.52064e-08
GluC-2	LOC_Os02g25860	Os02g0456100		2.51992	1.57725	2.07883	0.0523004	0.775462	-0.870894		0.000103977	0.0634739	0.10011
GluA-3	LOC_Os03g31360	Os03g0427300		2.89675	1.75631	1.87685	1.0749	2.19029	0.766861		4.3309e-08	3.05501e-07	0.00397839	0.00415586	0.0999462	0.131313
	LOC_Os08g03410	Os08g0127900		0.188111	0.574507	-1.27936	-2.37484	-0.245074	-0.195728		0.799497	0.701959	0.0376428	0.0234381	0.702353	0.77195
Protein Degradation
Serine Carboxy Peptidases
SCP1	LOC_Os01g06490	Os01g0158200		0.518639	0.344424	0.455056	0.548838	-0.53631	-0.15028		0.301239	0.31939	0.099454	0.003495	0.20442	0.784476
SCP2	LOC_Os01g11670	Os01g0215100		-1.63395	-0.44081	-1.42525	-0.22245	0.601639	-1.49266		0.00605	0.684247	0.160783
SCP3	LOC_Os01g22980	Os01g0332800		-0.26876	0.487341	0.387532	-0.01485	-0.06181	0.435271		0.778101	0.671477	0.46492	0.987659	0.969183	0.670004
SCP4	LOC_Os01g43890	Os01g0629600		-0.22758	-0.19696	1.07488	0.899486	0.550219	0.121782		0.35421	0.475196	2.6e-10	0.00036	0.095687	0.749347
SCP5	LOC_Os01g61690	Os01g0833500		0.144986	-0.03546	-0.18483	-0.78118	0.180238	-0.08593		0.864898	0.875734	0.312025	0.005024	0.623842	0.899394
SCP6/ CPD3	LOC_Os02g02320	Os02g0114200		0.756989	1.36906	1.35894	0.605909	0.226918	1.31154		0.005814	7.14e-09	2.54e-13	0.18902	0.877603	0.005025
SCP7	LOC_Os02g26480	Os02g0463500		0.77497	0.790297	0.402523	-0.80904	0.064607	0.56451		0.401788	0.537258	0.705701	0.562531	0.962995	0.562838
SCP8	LOC_Os02g42310	Os02g0634700		0.39759	0.634911	0.197898	-0.81207	0.244191	0.318694		0.271693	0.059877	0.611776	0.081903	0.811679	0.875333
SCP9	LOC_Os02g46260	Os02g0687900		1.10025	0.935708	0.948158	1.05453	0.212781	-0.42629		0.027611	0.000417	0.000517	0.019224	0.769616	0.463192
CPD2B	LOC_Os02g55130	Os02g0794500		-0.65806	0.307371	1.52382	-0.19276	0.210259	-0.17867		0.148596	0.369418	2.88e-09	0.5743	0.461503	0.663266
SCP11	LOC_Os03g09190	Os03g0192100		-0.10827	0.042756	-0.47271	-1.76329	-0.18519	-2.06893		0.972419	0.972783	0.805612	0.180596
SCP12	LOC_Os03g26920	Os03g0386700		0.085729	-0.3191	-0.40409	-0.15053	-0.26447	-0.99296		0.814615	0.44127	0.479667	0.885574	0.866433	0.417224
SCP13	LOC_Os03g26930	Os03g0386800		0.699591	-0.04241	-0.7258	-0.45336	-0.61924	0.223547		0.335968	0.941564	0.143323	0.564281	0.627806	0.85156
SCP14	LOC_Os03g27480	Os03g0392600		2.96727	0.82278	1.0519	0.543579	0.875168	0.805257		0.140505	0.526059	0.123277	0.631451	0.136096	0.638148
SCP18	LOC_Os03g27590	Os03g0393700		-0.27585	-0.39464	1.35912	1.17219	0.902682	0.490583		0.897182	0.5919	7.4e-06	0.018915	0.230511	0.520545
SCP19	LOC_Os03g52040	Os03g0730400		4.60656	0.797196	0.915399	-0.33371	-0.31402	-1.09293		0.036635	0.496491	0.000553	0.358124	0.644823	0.147005
SCP20	LOC_Os03g52070	Os03g0730500		0.460244	1.82791	0.83936	0.940241	-0.4044	-1.63429		0.848915	0.021859	0.585987
SCP21	LOC_Os03g52080	Os03g0730700		1.43597	1.07306	2.51757	0.354572	0.521824	-0.20256		0.462813	0.382146	0.010676	0.794087	0.706719	0.911525
SCP22	LOC_Os04g09720	Os04g0176400		1.5998	0.564862	-0.55902	-0.46844	-0.49473	-0.06891		3.88e-10	0.004436	0.004555	0.00073	0.376697	0.858262
SCP23	LOC_Os04g25560	Os04g0321700		-0.85353	-0.10315	0.400208	0.449562	0.950072	0.36137		0.001745	0.852091	0.198089	0.240862	0.003204	0.520862
SCP24	LOC_Os04g32540	Os04g0396800		-2.17283	0.242858	0.361108	-0.33586	0.428323	0.216725		5.12e-05	0.777748	0.28666	0.541541	0.553445	0.767176
SCP25	LOC_Os04g44410	Os04g0525700		-0.68538	0.359596	-0.20728	0.25928	0.380625	-0.03215		0.364211	0.682282	0.757763	0.580251	0.554288	0.950107
SCP27	LOC_Os05g18604	Os05g0268500		1.14376	1.21815	1.31611	1.00458	1.38855	0.402832		2.79e-11	2.78e-05	0.077763	5.06e-06	0.040846	0.541482
SCP29	LOC_Os05g50570	Os05g0582500		-0.87534	1.28407	0.776327	-0.13598	0.094376	-0.59593		0.212421	5.01e-07	0.000447	0.650994	0.889763	0.262348
SCP30	LOC_Os05g50580	Os05g0582600		-0.8206	-0.35711	-0.6932	-0.53107	-0.62625	-1.03996		0.223614	0.043294	0.004936	0.002426	0.173142	4.77e-05
SCP31	LOC_Os05g50600	Os05g0582800		0.253852	-0.48469	-0.95288	-0.89179	0.17805	-0.63741		0.618179	0.01134	8.31e-08	0.014352	0.752551	0.129595
SCP32	LOC_Os06g08720	Os06g0186400		0.161257	0.038359	0.170841	0.234733	-0.38578	-0.11915		0.553859	0.915807	0.568131	0.579055	0.4155	0.850019
SCP40	LOC_Os07g46350	Os07g0656900		-1.11526	-0.38129	2.29632	0.737458	0.382526	1.11867		0.135611	0.73148	0.000477		0.880713	0.509017
SCP43	LOC_Os09g28840	Os09g0463100		2.63198	0.074039	-0.68408	-1.28365	-0.82993	-0.88079		0.180614	0.968667	0.359848	0.051598	0.573453	0.404202
SCP44	LOC_Os10g01110	Os10g0101100		0.146348	0.221534	0.309682	0.722344	0.308458	0.088868		0.387801	0.2631	0.083872	0.000438	0.301376	0.805615
SCP45/ 46	LOC_Os10g01134	Os10g0101200		0.164153	1.16209	1.11529	0.601719	0.437114	0.287484		0.672685	1.43e-16	2.51e-23	0.000215	0.15352	0.310278
SCP48	LOC_Os11g10750	Os11g0213600		-0.76449	-0.38894	0.23226	0.78171	1.01952	0.449857		0.116096	0.504714	0.649971	0.012535	0.015081	0.524164
SCP49	LOC_Os11g24180	Os11g0430000		0.221917	-0.26363	-0.24472	0.048665	-0.45861	-0.02654		0.419617	0.168424	0.118917	0.860463	0.13023	0.934014
SCP53	LOC_Os11g24340	Os11g0431400			-0.76679	-1.00716
SCP54	LOC_Os11g24374	Os11g0431700		0.290902	0.310286	0.342083	0.188529	0.104058	-0.54324		0.689538	0.546353	0.637617	0.832723	0.911914	0.545981
SCP56	LOC_Os11g24510	Os11g0432900		0.137262	0.354727	-0.06951	0.040021	0.240797	0.048728		0.257473	0.001159	0.622824	0.848656	0.341226	0.893856
SCP57	LOC_Os11g27170	None			2.05197		-0.91899		-1.07363
SCP59	LOC_Os11g27264	Os11g0460800		0.785539	1.15677	-1.00716	0.042793	-0.81268	0.859126
SCP61	LOC_Os11g27329	Os11g0461000		-0.40242	0.071682	-0.21199	-0.56767	-0.37954	-0.32674		0.232951	0.886308	0.608202	0.01108	0.404533	0.496851
SCP63	LOC_Os11g31980	Os11g0522900		0.788238	-1.24113	0.209905	0.153535	1.29182	-0.41974		0.730695	0.041263	0.860498	0.892643	0.078427	0.740853
SCP64	LOC_Os11g42390	Os11g0643400		0.785539	-1.24027	-2.49559		-3.30953	-0.36098
CPD1	LOC_Os12g15470	Os12g0257000		0.130696	0.75132	0.71028	-0.18477	-0.25029	-0.26876		0.828866	3.43e-11	2.7e-05	0.416361	0.475365	0.417283
SCP15	LOC_Os03g27510	Os03g0393066		2.35739		2.82795	3.25551		5.19328
SCP16	LOC_Os03g27530	Os03g0393100			-1.59566	0.916394		1.11087
SCP17	LOC_Os03g27550	Os03g0393375
SCP33	LOC_Os06g13410	Os06g0242100		0.785539		-0.4288	-2.88013	-1.57192	-1.66838				0.811903		0.330113	0.082423
SCP34	LOC_Os06g13420	None		-0.79626	-2.30869	-0.43576	-1.43299	-0.68778	-2.24048		0.655898		0.737832	0.26107	0.680569	0.038108
SCP35	LOC_Os06g32740	Os06g0519700					-0.71786	0.068903	-1.07125
SCP36	LOC_Os06g32770	None
SCP37	LOC_Os06g36570	Os06g0561100		-2.70446	2.10331	-3.30654	-0.60549	-1.31773	2.41056
SCP38	LOC_Os06g51370	Os06g0730000		-0.20457	-0.29985	-2.87458	-1.70766	1.24949	-2.05938				0.02575
SCP42	LOC_Os09g28830	Os09g0462875		2.2676	-2.64734	-0.04538	0.081187	4.98604	3.25311
SCP47	LOC_Os10g39560	Os10g0541600						1.11087
SCP51	LOC_Os11g24290	Os11g0431100		0.965087	0.224849	-0.9582	-0.60392	-0.70549	0.444502		0.505516	0.288359	0.000304	0.046285	0.195383	0.336077
SCP52	LOC_Os11g24320	None						-0.81268	-2.3667
SCP66	LOC_Os12g39170	Os12g0581400		-1.73251	-0.63775	-1.46137	2.89544	2.50395	-2.03207
Cysteine Proteases
CP1	LOC_Os04g57440	Os04g0670150		0.661827	0.039594	-0.50253	-0.32758	-0.22382	-0.05574		8.59e-05	0.745322	0.00067	0.121898	0.480453	0.877436
CP2	LOC_Os04g57490	Os04g0670500		3.33153	0.409792	-0.0244	-0.31354	-0.89018	-0.87062		0.000222	0.249153	0.945902	0.449493	0.001758	0.017758
CP3	LOC_Os11g14900	Os11g0255300		-1.7613	-1.517	-0.59407	-1.37784	0.558776	0.078797		0.035476		0.453076	0.140902	0.752986	0.956461
CP4	LOC_Os05g01810	Os05g0108600		0.522842	1.38183	0.919986	-0.36577	0.520199	-0.34847		0.559586	0.002051	0.006679	0.438583	0.436712	0.729549
CP5	LOC_Os01g73980	Os01g0971400		-1.46968	-1.48718	-1.48592	0.824065	-0.70788	-0.71794		0.003982	0.215288	0.291376
CP6	LOC_Os01g67980	Os01g0907600		-0.85011	2.87935	2.41631	0.419207	1.86539	1.61215		5.62e-10	6.89e-11	0.020622	0.683593	0.287804	0.170128
CP7	LOC_Os02g48450	Os02g0715000		-0.12925	1.15894		1.55412	-1.21552	0.651733
CP8	LOC_Os08g44270	Os08g0556900		-0.29957	-0.30766	0.560536	0.042793	2.27297	-4.22425		0.775327		0.817129
CP9	LOC_Os09g32230	Os09g0497500		-0.07162	-0.72489	-0.57684	-2.95483	-0.14821	-2.59207		0.912566	0.428821	0.625255
CP10	LOC_Os05g43230	Os05g0508300		0.39724	-0.07673	0.496769	0.131748	0.207822	-0.15798		0.010355	0.686992	0.000121	0.584961	0.667136	0.568423
CP11	LOC_Os04g12660	None			-0.69853	1.32453	0.075942	-0.87167	-1.94202				0.550774
CP12	LOC_Os09g21370	Os09g0381400		2.00265	0.699314	0.192238	-0.14206	-0.10009	0.429655		0.001712	0.166499	0.617652	0.732264	0.90241	0.330327
CP13	LOC_Os06g38450	Os06g0582600		-0.82015	-0.58675	1.75138	-2.4006	0.277667	-1.07276		0.647309		0.412989
CP14	LOC_Os01g24550	Os01g0347500						3.20809	2.41056
CP15	LOC_Os01g42780	Os01g0613500		-0.19504	1.53205	-0.92344	-2.82237	-0.78385	0.054123			0.34122	0.629437
CP16	LOC_Os01g22670	Os01g0330200		-0.50267	-0.92731	-0.17623	0.626484	-0.92648	0.289396		0.453654	0.084333	0.755981	0.280284	0.42783	0.839669
CP17	LOC_Os01g11840	None
CP18	LOC_Os09g27030	Os09g0442300		-0.94282	-0.05167	-0.24675	-0.42465	-0.26958	-0.25232		2.02e-12	0.719905	0.036645	0.010543	0.352989	0.469451
CP19	LOC_Os01g22680	None						-0.81268
CP20	LOC_Os02g27030	Os02g0469600		-0.01805	-0.40769	-0.34583	0.20572	0.308913	0.120208		0.88286	2.66e-05	0.000221	0.274119	0.4615	0.729581
CP21	LOC_Os04g13140	Os04g0208200		1.53988	3.85016	2.87354	0.19237	0.12581	-0.15219		0.096528	0.029878	0.047347	0.897324	0.944103	0.908974
CP22	LOC_Os04g01710	Os04g0107700				-1.00716			-2.95815
CP23	LOC_Os12g17540	Os12g0273800		-2.56008	-0.76679	-1.00716			-1.31807
CP24	LOC_Os09g38920	Os09g0562700		-2.36699	0.101301	2.0637	1.50408	-0.0468	-0.28814		0.029224	0.931106	2.36e-09	1.91e-05	0.95795	0.482357
CP25	LOC_Os01g24560	Os01g0347600					0.042793	0.916389	1.68305
CP26	LOC_Os09g39110	Os09g0564600							-0.35629
CP27	LOC_Os01g42790	Os01g0613800		-1.45547	-1.20094	-0.40512	-0.77861	-0.51544	-0.61577		0.14946	0.323937	0.632198	0.409643	0.760381	0.581096
CP28	LOC_Os07g29760	Os07g0480900		-0.67331	-0.49497	-1.21156	-1.03482	-0.23077	-0.69115		3.08e-05	0.004998	2.73e-09	0.01464	0.48767	0.043453
CP29	LOC_Os09g39170	Os09g0565100				-1.00716	1.00456		-1.31807
CP30	LOC_Os04g24600	Os04g0311400		0.159563	0.36215	1.31953	1.04084	0.0546	0.473512		0.781582	0.608515	9.38e-05	0.002308	0.922978	0.133801
CP31	LOC_Os09g39060	Os09g0564000		-1.13801
CP32	LOC_Os09g39070	Os09g0564200						-3.27852
CP33	LOC_Os05g24550	Os05g0310500		0.049367	-0.00766	0.619998	0.488211	0.372087	0.09425		0.692461	0.959702	9.34e-08	0.01064	0.190604	0.746937
Amino Acid Transporters
AAP1	LOC_Os07g04180	Os07g0134000		0.403143	0.807909	1.73623	0.997629	0.994122	1.0193		0.00824487	2.24234e-11	1.39931e-29	2.39476e-15	0.000139028	1.47394e-07
AAP11A	LOC_Os12g08090	Os12g0181500		1.76971	0.298356	0.136296	-0.00989578	-0.374338	-0.324881		3.80258e-07	0.291864	0.633285	0.987463	0.403109	0.289791
AAP11F|AAP7	LOC_Os05g34980	Os05g0424000		-2.62065	-0.100265	0.728076	-1.00775	-1.12814	-0.53657			0.956033	0.5076	0.408859	0.37493	0.670902
AAP3	LOC_Os06g36180	Os06g0556000		-0.00229983	0.471227	0.774335	0.187349	0.631292	0.419833		0.989699	6.22133e-05	2.47989e-07	0.414301	0.00819627	0.159377
AAP4	LOC_Os12g09300	Os12g0194900		-2.30188	-1.3052	-1.83233		2.79683	-2.14301		0.13219		0.519868
OsAAP5	LOC_Os01g65660	Os01g0878400		-0.136816	-0.164786	-0.615193	-0.293883	-0.420334	-0.197113		0.814142	0.788848	0.129979	0.701052	0.518737	0.727902
OsAAP6|qPC1	LOC_Os01g65670	Os01g0878700		1.2289	1.68409	1.49802	0.0429127	1.34853	0.89735		1.31549e-05	2.69604e-20	7.309e-11	0.932579	0.000359878	0.047965

## Sheet: Supplemental Table S5E
Supplemental Table S5E. Expression profile of expansin, xyloglucan endotransglucosylase and endo-(1,4)-β-D-glucanases genes in oswrky71-1. Upregulated genes are highlighted in green; downregulated in red. FDR <0.05 are highlighted in blue.
Gene Symbol (CGSNL)	MSU ID	RAP ID		Timepoints							FDR
				0-hr	4-hr	8-hr	12-hr	24-hr	36-hr		0-hr	4-hr	8-hr	12-hr	24-hr	36-hr
Expansins
EXPA1	LOC_Os04g15840	Os04g0228400		2.65304	1.36924	-1.10845	-1.00694	0.00858976	-1.1168		0.176323	0.433995	0.296701	0.309075	0.992695	0.641503
EXPA2	LOC_Os01g60770	Os01g0823100		1.40433	-0.452095	-0.313038	0.554968	0.529781	-0.597288		0.0335402	0.422192	0.274795	0.0231494	0.41039	0.640802
EXPA3	LOC_Os05g19570	Os05g0276500					-0.906982	-1.51299	1.3954							0.702674
EXPA4	LOC_Os05g39990	Os05g0477600		1.17919	-0.767659	-0.166516	0.349502	0.556648	0.570235		6.27708e-11	0.162206	0.340967	0.0772737	0.10478	0.0290661
EXPA5	LOC_Os02g51040	Os02g0744200		3.13553	-1.21019	-0.792263	-0.384757	0.295246	-0.774889		3.24319e-06	1.68449e-13	4.71947e-05	0.163881	0.642172	0.0890461
EXPA6	LOC_Os03g21820	Os03g0336400		0.10759	-0.333044	-0.165873	-0.449026	0.0689763	-1.18351		0.870349	0.679155	0.777876	0.477514	0.959782	0.250567
EXPA7	LOC_Os03g60720	Os03g0822000		0.511168	0.987033	1.64884	1.27653	0.414503	0.416851		0.00104475	8.56194e-08	4.48542e-17	3.60657e-07	0.352674	0.150978
EXPA8	LOC_Os01g14650	Os01g0248900		0.785539	-0.766785	-1.00716	0.0563488	-1.17278	0.575151						0.727736	0.731449
EXPA9	LOC_Os01g14660	Os01g0249100		-1.03888			0.0427926
EXPA10	LOC_Os04g49410	Os04g0583500		1.24868	0.59451	0.374837	-0.245179	0.0391323	-0.475897		3.25941e-08	3.27016e-09	0.00564601	0.0796126	0.943181	0.203328
EXPA11	LOC_Os01g16770	Os01g0274500		0.713729	1.14719	0.959808	0.084171	1.31207	0.580816			0.224197	0.426685	0.973897
EXPA12	LOC_Os03g06000	Os03g0155300		-3.24794	-1.12675	0.407724	0.672486	-0.463308	-0.815299				0.9299		0.762444	0.584996
EXPA13	LOC_Os02g16730	Os02g0267200		1.75956	1.07161	-0.502589	-1.05177	-0.0746531	-1.70348		0.00554437	0.327899	0.502706	0.0965426	0.949147	0.00680094
EXPA14	LOC_Os02g16780	Os02g0267700			-0.766785	-2.02457	-1.47545	0.619872	-1.55509
EXPA15	LOC_Os03g06020	Os03g0155700			-1.38771		-0.918989	-0.812683	-2.73377
EXPA16	LOC_Os06g41700	Os06g0621900		0.620229	0.0953405	0.370763	0.181632	0.0686463	-0.318775		0.345946	0.769846	0.106	0.644664	0.926312	0.685062
EXPA17	LOC_Os06g01920	Os06g0108600				-0.0453785	-0.585813	-0.161457	-0.401974					0.753044	0.923016	0.746937
EXPA18	LOC_Os03g06040	Os03g0155900			-0.835147	-1.00517	-0.908914	-1.71389	-1.35229			0.381908	0.44035	0.469349
EXPA19	LOC_Os03g06050	Os03g0156000				0.916394		-0.812683	-2.03207
EXPA20	LOC_Os03g06060	Os03g0156300		0.413476	0.395729	-0.376411	-0.135481	1.05126	0.313688			0.804858	0.877321		0.480786	0.824165
EXPA21	LOC_Os03g25990	Os03g0377100		-1.21902	-1.65627	-0.189469	0.925793	-2.71581			0.637905
EXPA22	LOC_Os02g16850	Os02g0268600		-0.575996	-1.80367	-2.86523	-1.9934	0.0838525	-2.50423		0.848017	0.091291	1.02226e-06	0.028585	0.951977	0.00400543
EXPA23	LOC_Os02g16839	Os02g0268050
EXPA24	LOC_Os02g16800	Os02g0267900		2.62615		0.916394	-0.906982	-1.32683	2.28545
EXPA25	LOC_Os03g06010	Os03g0155500						-0.812683	2.25154
EXPA26	LOC_Os12g36040	Os12g0546800
EXPA27	LOC_Os10g30330	Os10g0439100				-1.00716		-1.72336
EXPA28	LOC_Os10g30340	Os10g0439200			1.15677	-0.984596	-0.918989	-1.71555	-2.60821
EXPA29	LOC_Os06g50400	Os06g0718100		-0.155428	-0.566822	-0.951094	-0.872648	0.796454	-0.724858		0.455804	0.29951	0.00142583	0.00355563	0.0299257	0.162483
None	LOC_Os10g39110	Os10g0535900		-1.6674	-0.901978	-1.27376	-0.930869	-0.636423	-0.918769		0.00017427	0.248573	0.0348112	0.200991	0.529426	0.273871
EXPA31	LOC_Os03g31480	Os03g0428700				-2.02457	1.91144		0.314581
EXPA32	LOC_Os08g44790	Os08g0561900		-0.673164	1.81921	-0.297765	2.18677	-1.40626	-2.74845		0.58547		0.902897
EXPA33	LOC_Os05g19600	Os05g0277000			2.63691			-0.0197896	0.393803						0.996022	0.921686
Xyloglucan endotransglucosylase/Hydrolases
XTH1	LOC_Os07g34580	Os07g0529700		-0.163755	-0.177164	-0.81904	-0.902249	0.209332	-0.0659091		0.614747	0.224115	1.22072e-05	5.0187e-09	0.733744	0.893988
XTH2	LOC_Os11g33270	Os11g0539200		0.80512	-0.442468	0.0059209	-0.0353133	1.63487	0.719873		0.000486664	0.00154188	0.986053	0.956386	0.107653	0.624978
XTH3	LOC_Os04g53950	Os04g0631200		2.45493	0.453448	0.0807182	0.32869	0.973232	-1.16731		0.0394795	0.205555	0.87429	0.616748	0.212403	0.393348
XTH4	LOC_Os08g14200	Os08g0240500		-0.140818	0.742922	2.76361	1.84892	2.95985	2.10919		0.893417	0.106752	1.37137e-12	0.000329863	8.97818e-05	0.000182057
XTH6	LOC_Os04g51450	Os04g0604200		-0.142783	0.337366	1.61011	0.746576	1.26415	0.505123		0.734736	0.276588	1.20755e-11	0.232177	0.011841	0.437159
XTH7	LOC_Os04g51510	Os04g0604800			1.55443	2.34164	-0.0538368	1.05815	-2.14301			0.0697019	0.0386752
XTH8	LOC_Os08g13980	Os08g0237800			0.02814	0.535199	-0.122128	-0.318421	-0.800217				0.606219	0.91186	0.793779	0.347837
XTH9	LOC_Os04g51460	Os04g0604300		1.39759	1.31315	0.0580994	-1.21495	-0.0544515	-0.73262		0.00422689	7.62522e-19	0.831946	2.14131e-10	0.90324	0.0224923
XTH10	LOC_Os06g48200	Os06g0697000		0.535162	0.0991851	-0.0169669	-0.505927	-0.472275	-0.701522		0.031326	0.610435	0.954311	0.0222095	0.0933701	0.0178392
XTH11	LOC_Os06g48160	Os06g0696400		2.32565	0.228497	-0.177977	-0.675531	-0.483281	-1.0127		3.55154e-11	0.147211	0.165582	0.00303953	0.128151	3.68276e-07
XTH12	LOC_Os06g48180	Os06g0696600		2.03012	1.74999	2.22382	0.126785	0.594187	0.241456		0.000193062	9.40175e-21	4.72991e-23	0.727869	0.168333	0.568267
XTH13	LOC_Os02g17880	Os02g0280200		0.785539	-1.27864	-0.0578675	-2.80604	-1.23427	0.994028				0.982542
XTH14	LOC_Os02g17900	Os02g0280250			0.763272	4.97397	0.275223	0.385412	3.68773				0.00117469	0.905266
XTH15	LOC_Os06g22919	Os06g0335900		-0.765918	0.282634	-0.502118	-0.476451	-0.799593	-0.482355		7.14097e-06	0.219862	0.0119177	0.079254	0.165573	0.160722
XTH16	LOC_Os04g51520	Os04g0604900		2.23864	0.00106592	-0.239986	-0.817856	-1.09641	-2.45654			0.998886	0.825371	0.270093	0.238371	0.000398554
XTH17	LOC_Os08g13920	Os08g0237000		2.25882	0.483444	0.340033	-0.528403	0.183699	-0.31126		2.66093e-19	0.00168425	0.121371	0.144636	0.667136	0.476575
XTH18	LOC_Os06g48170	Os06g0696500		3.26222	0.0377942	-0.0560746	-0.850466	0.283094	-0.771689		0.000210061	0.920039	0.872045	0.0287346	0.822965	0.106262
XTH19	LOC_Os03g01800	Os03g0108300		-0.207969	-1.82005	0.319807	0.359087	-0.356411	0.639043		0.912218		0.817741	0.838943
XTH20	LOC_Os10g39840	Os10g0545500		-0.489764	1.31676	-0.303598	-0.0973889	0.470968	0.231481		0.538684	0.0959453	0.621553	0.891623	0.568282	0.804514
XTH21	LOC_Os07g29750	Os07g0480800		-1.41306	-0.862189	-0.716119	-0.618782	-0.279215	-0.919412		0.564761	0.257711	0.27729	0.139019	0.692877	0.259386
XTH22	LOC_Os02g57770	Os02g0823700		0.61386	-0.732492	0.380024	-0.494907	1.23625	-1.79613		0.649583	0.679797
XTH23	LOC_Os02g46910	Os02g0696500		0.671788	0.0320271	-0.12605	-0.397036	-0.00771113	-0.0781351		0.0473252	0.847416	0.315716	0.000900251	0.984335	0.787358
XTH24	LOC_Os03g63760	Os03g0854600		-1.50487	-1.10719	-1.07423	-0.570441	0.364215	0.429929		2.10056e-07	0.00587675	0.0169682	0.337432	0.657888	0.327908
XTH25	LOC_Os10g42670	Os10g0577500		-4.25178	-0.215656	-1.25857	-0.940294	-4.70414	-1.38285		0.000253317	0.886479	0.317283
XTH26	LOC_Os02g03550	Os02g0127800		-1.65852	0.194997	0.579471	-2.15233	0.0724313	2.32479
XTH27	LOC_Os10g02770	Os10g0117000		-0.310408	-0.746278	-1.23974	-0.55034	-0.587288	-0.80476		0.695553	0.000841881	5.69791e-07	0.0200937	0.127568	0.00410434
XTH28	LOC_Os03g13570	Os03g0239000		1.49807	0.459086	1.3136	0.237575	0.135304	-0.714521		0.0504831	0.495492	0.03077	0.766333	0.912263	0.334362
endo-(1,4)-β-D-glucanases (i.e., cellulases)
GH9A1	LOC_Os03g21210	Os03g0329500
GH9A2	LOC_Os04g41970	Os04g0497200
GH9A3	LOC_Os03g52630	Os03g0736300
GH9B1	LOC_Os02g50040	Os02g0733300
GH9B2	LOC_Os01g21070	Os01g0312800
GH9B3	LOC_Os06g14540	Os06g0256900
GH9B4	LOC_Os04g36610	Os04g0443300
GH9B5	LOC_Os09g36350	Os09g0533900
GH9B6	LOC_Os06g50140	Os06g0715300
GH9B7	LOC_Os02g05744	Os02g0151300
GH9B8	LOC_Os02g50490	Os02g0738600
GH9B9	LOC_Os06g13830	Os06g0247900
GH9B10	LOC_Os08g32940	Os08g0425300
GH9B11	LOC_Os09g23084	Os09g0394300
GH9B12	LOC_Os05g03840	Os05g0129200
GH9B13	LOC_Os08g29770	Os08g0387400
GH9B14	LOC_Os09g36060	Os09g0530200
GH9B15	LOC_Os02g03120	Os02g0123700
GH9B16	LOC_Os08g02220	Os08g0114200
GH9B17	LOC_Os12g24040	Os12g0428150
GH9B18	LOC_Os02g53820	Os02g0778600
GH9C1	LOC_Os04g57860	Os04g0674800
GH9C2	LOC_Os01g12030	Os01g0219600
GH9C3	LOC_Os01g12070	Os01g0220100
GH9C4	LOC_Os05g12150	Os05g0212300
Putative GH	LOC_Os12g24040	Os12g0428200

## Sheet: Supplemental Table S5F
Supplemental Table S5F. Expression profile of aquaporin genes in oswrky71-1. Upregulated genes are highlighted in green; downregulated in red. FDR <0.05 are highlighted in blue.
Gene Symbol (CGSNL)	MSU ID	RAP ID		Timepoints							FDR
				0-hr	4-hr	8-hr	12-hr	24-hr	36-hr		0-hr	4-hr	8-hr	12-hr	24-hr	36-hr
NOD26-like Intrinsic Proteins
NIP1;1	LOC_Os02g13870	Os02g0232900		-0.500107	-0.672789	-0.18517	-0.519238	-0.402675	-0.720524		0.0831284	0.0277899	0.516863	0.268022	0.475883	0.218825
NIP1;2	LOC_Os01g10600	Os01g0202800		-0.121845	0.679645	0.103542	-0.292028	-0.239685	-0.115925		0.741165	0.0701043	0.745446	0.300731	0.674342	0.829401
NIP1;3	LOC_Os05g11560	Os05g0205000		0.519916	0.335333	0.146219	-0.565097	-0.777535	-0.1088		0.324391	0.143417	0.533798	9.03998e-05	0.0155502	0.818018
AM25	LOC_Os06g35930	Os06g0552700		2.65893	-0.0260465	0.332266	0.237719	-0.32088	-0.299036			0.967758	0.658913	0.790391	0.733893	0.701153
LSI1	LOC_Os02g51110	Os02g0745100		-2.20391	-0.044586	-0.787721	-0.67213	-2.17345	-1.52829		0.105187	0.963003	0.339527	0.349725	0.0450995	0.00512941
LSI6	LOC_Os06g12310	Os06g0228200		-1.03875	0.0581474	-2.00068	-0.31592	-1.51151	-0.68975			0.977141	0.0991464	0.777106	0.451571	0.532328
ASA	LOC_Os10g36924	Os10g0513200		-0.410663	0.647378	1.59013	1.11377	1.04272	0.967638		0.0413708	0.00215092	5.55031e-21	0.00198913	0.00384872	0.0836466
NIP3;2	LOC_Os08g05590	Os08g0152000		-1.64252	0.552839	-0.190342	-0.223216	-0.959089	-0.426704			0.0138494	0.643771	0.725821	0.528004	0.463192
NIP3;3	LOC_Os08g05600	Os08g0152100		-0.734083	-0.819792	-1.72783	-0.306803	-0.0633229	-2.38874		0.27791	0.3909	0.207818	0.842473
NIP4;1	LOC_Os01g02190	Os01g0112400		-1.64873	-0.860821	-2.12553	-1.3394	-1.99436	-0.47881		0.00348217	0.365758	0.0905164	0.272965
Plasma membrane Intrinsic Proteins
PIP1A	LOC_Os02g44630	Os02g0666200		0.295215	-0.266038	-0.360211	0.261194	0.0820157	-0.334108		0.0424588	0.0182176	0.034532	0.312977	0.866936	0.40719
PIP1;2	LOC_Os04g47220	Os04g0559700		0.719822	0.264353	-0.0185758	0.281135	0.51634	0.854889		6.64132e-05	0.0443063	0.936491	0.24471	0.367469	0.0407099
PIP1;3	LOC_Os02g57720	Os02g0823100		-1.57065	-1.50344	-1.16926	-1.02412	-1.70291	-0.584009		1.39499e-19	4.09404e-13	3.87933e-05	3.62007e-05	0.0144044	0.331589
PIP2A	LOC_Os07g26690	Os07g0448800		0.790434	0.534847	0.174544	-0.00100696	0.596471	0.439447		4.21102e-09	5.23357e-08	0.279135	0.99755	0.231769	0.212313
PIP2;2	LOC_Os02g41860	Os02g0629200		-2.63014	-2.02673	-0.401612	-0.47285	-1.02298	-1.556		0.0400765	0.0803696	0.625165	0.493539	0.430089	0.00287574
PIP2;3	LOC_Os04g44060	Os04g0521100		-0.426793	-0.184579	0.44335	2.26463	0.318019	1.38142		0.856745
PIP2;4	LOC_Os07g26630	Os07g0448100		-0.0170238	-1.03794	0.114134	0.521864	0.433474	0.734543		0.979611	0.00880476	0.840186	0.401688	0.497575	0.176293
PIP2;5	LOC_Os07g26660	Os07g0448400		-2.60284	-1.74269	-0.82587	-1.3787	-0.0242483	0.377944		0.00158179	3.29787e-06	0.0810026	0.000227997	0.982509	0.689316
PIP2;6	LOC_Os04g16450	Os04g0233400		-0.166578	-0.4171	-0.263188	0.40827	0.454645	-0.587083		0.910251	0.38588	0.490949	0.179607	0.48101	0.621461
PIP2;7	LOC_Os09g36930	Os09g0541000			-0.766785		-0.918989		-3.17547
PIP2;8	LOC_Os03g64330	Os03g0861300		0.570368	1.05408	0.339055	0.00375366	-0.580998	-0.569847		0.71658	0.143042	0.731197	0.996341	0.591729	0.585409
PIP2;9	LOC_Os07g26640	Os07g0448200		0.527076	-1.35548	-2.06573	-2.51661	-2.06396	-1.03759				0.372163			0.566376
Tonoplast Intrinsic Proteins
TIP1;1	LOC_Os03g05290	Os03g0146100		0.582022	0.0594182	-0.543924	-0.226649	-0.18658	-0.420567		7.0627e-06	0.75311	1.23741e-05	0.307395	0.816333	0.368996
TIP1;2	LOC_Os01g74450	Os01g0975900		0.0824785	-0.233746	-0.716782	-0.311992	-0.968793	-0.739308		0.62382	0.0645492	1.00874e-07	0.41917	4.46006e-06	0.00152314
TIP2;1	LOC_Os02g44080	Os02g0658100		-3.2821	-1.14787	0.101	1.93138				0.0188301
TIP2;2	LOC_Os06g22960	Os06g0336200		-0.256566	-0.668297	-1.45401	-0.576736	-0.734589	-0.657596		0.0878297	7.23239e-07	2.47282e-33	4.87395e-06	0.00880099	0.0112958
TIP3;1	LOC_Os10g35050	Os10g0492600		0.39129	0.356597	-0.137552	-0.233832	-0.387455	-0.101359		0.00244395	0.0556922	0.344299	0.544051	0.471194	0.885593
TIP3;2	LOC_Os04g44570	Os04g0527900		0.377006	0.222877	0.186771	0.660755	0.651649	0.411464		0.121789	0.628575	0.746353	0.259044	0.470354	0.631243
TIP4;1	LOC_Os05g14240	Os05g0231700		0.131817	0.761497	0.185695	0.0174787	-0.101785	-0.424562		0.591479	4.28334e-05	0.455631	0.957782	0.832175	0.280829
TIP4;2	LOC_Os01g13130	Os01g0232100
TIP4;3	LOC_Os01g13120	Os01g0232000		-1.13801	-2.59255		1.00456	-0.494226	1.84275
TIP5;1	LOC_Os04g46490	Os04g0550800		0.723956	-2.9195	-1.80947	-2.27087	-0.718938	-2.23897				0.182158	0.123107
Small and Basic Intrinsic Proteins
SIP1;1	LOC_Os01g08660	Os01g0182200		-0.536086	0.0624572	0.65349	0.685448	0.459004	0.23683		0.000134873	0.703016	5.56728e-05	5.37505e-07	0.127089	0.378759
SIP1;2	LOC_Os03g20410	Os03g0320000		0.682239	0.0405115	-0.351216	-0.00734607	0.218348	-0.131077		0.148298	0.925644	0.201655	0.987822	0.718713	0.829401
