# Supplementary material for: Disruption of the OsWRKY71 transcription factor gene results in early rice seed germination under normal and cold stress conditions
Source: BMC Plant Biol. 2024 Nov 18;24:1090. doi: 10.1186/s12870-024-05808-9 (PMC11571745; doi:10.1186/s12870-024-05808-9)
Supplement: Supplementary file 8 — Supplementary Material 8 [file 12870_2024_5808_MOESM8_ESM.xlsx]

## Sheet: Supplemental Table S6
Supplemental Table S6. Gene ontology enrichment analysis of DEGs in all timepoints
Biological Process (Upregulated DEGs)
Timepoint	GO Term	% Enrichment
0 HAI	translation	26.89
	response to hormone	4.17
	actin cytoskeleton organization	3.79
	intracellular protein transport	14.39
	carbohydrate metabolic process	28.41
	microtubule-based movement	7.58
	glucan biosynthetic process	3.41
	protein dephosphorylation	11.36
4 HAI	calcium ion transport	2.69
	fatty acid biosynthetic process	8.08
	endoplasmic reticulum to Golgi vesicle-mediated transport	3.46
	ATP biosynthetic process	8.85
	glycolytic process	10
	carbohydrate metabolic process	32.69
	vesicle-mediated transport	11.54
	intracellular protein transport	22.69
8 HAI	endoplasmic reticulum to Golgi vesicle-mediated transport	3.57
	biosynthetic process	15.58
	small GTPase mediated signal transduction	10.06
	microtubule-based movement	9.09
	fatty acid biosynthetic process	11.69
	glycolytic process	11.04
	vesicle-mediated transport	12.99
	intracellular protein transport	25.97
12 HAI	biosynthetic process	11.11
	chitin catabolic process	3.57
	cell wall macromolecule catabolic process	4.76
	signal peptide processing	2.38
	carbohydrate metabolic process	25.79
	regulation of protein metabolic process	6.75
	post-translational protein modification	6.75
	translation	38.89
24 HAI	response to oxidative stress	14.42
	microtubule-based movement	7.69
	glucose metabolic process	3.85
	sucrose metabolic process	3.85
	cell wall modification	7.69
	glycolytic process	9.62
	carbohydrate metabolic process	36.54
	fatty acid biosynthetic process	16.35
36 HAI	sucrose metabolic process	2.67
	folic acid-containing compound biosynthetic process	2.67
	glucan biosynthetic process	2.67
	carbohydrate metabolic process	22.67
	vesicle-mediated transport	7.33
	biosynthetic process	12.67
	intracellular protein transport	14.67
	defense response	34.67
Biological Process (Downregulated DEGs)
0 HAI	small GTPase mediated signal transduction	10.73
	intracellular protein transport	18.64
	transport	14.12
	nucleotide-excision repair	5.08
	oligopeptide transport	12.99
	transcription initiation from RNA polymerase I promoter	5.65
	protein catabolic process	6.78
	protein folding	25.99
4 HAI	iron-sulfur cluster assembly	5.32
	cell wall macromolecule catabolic process	10.64
	phosphorelay signal transduction system	11.7
	negative regulation of catalytic activity	13.83
	chromatin organization	6.38
	peptidyl-histidine phosphorylation	7.45
	transcription initiation from RNA polymerase I promoter	8.51
	nucleosome assembly	36.17
8 HAI	cellular process	4.55
	response to stress	11.69
	transcription initiation from RNA polymerase I promoter	5.19
	RNA processing	12.34
	iron-sulfur cluster assembly	5.19
	protein folding	27.92
	peptidyl-histidine phosphorylation	6.49
	nucleosome assembly	26.62
12 HAI	RNA processing	5.62
	response to hormone	6.74
	transcription initiation from RNA polymerase I promoter	5.62
	cellular protein modification process	6.74
	peptidyl-histidine phosphorylation	5.62
	cellular glucan metabolic process	7.87
	signal transduction	24.72
	nucleosome assembly	37.08
24 HAI	signal transduction	15.79
	galactose metabolic process	5.26
	metal ion transport	15.79
	cytokinin metabolic process	5.26
	potassium ion transport	12.28
	tricarboxylic acid cycle	8.77
	trehalose biosynthetic process	10.53
	nucleosome assembly	26.32
36 HAI	tricarboxylic acid cycle	4.55
	protein dephosphorylation	10
	protein ubiquitination	11.82
	iron-sulfur cluster assembly	4.55
	metal ion transport	13.64
	protein folding	22.73
	response to stress	14.55
	nucleosome assembly	18.18
Molecular Function (Upregulated DEGs)
0 HAI	structural constituent of ribosome	25.86
	glycosyltransferase activity	7.93
	hydrolase activity, hydrolyzing O-glycosyl compounds	21.38
	cation binding	17.24
	actin binding	6.9
	nutrient reservoir activity	9.31
	starch synthase activity	3.1
	protein serine/threonine phosphatase activity	8.28
4 HAI	P-type ion transporter activity	5.22
	carbohydrate binding	13.43
	magnesium ion binding	11.57
	pyridoxal phosphate binding	11.57
	GTPase activity	10.82
	hydrolase activity, hydrolyzing O-glycosyl compounds	21.27
	ATPase-coupled transmembrane transporter activity	7.09
	cation binding	19.03
8 HAI	potassium ion binding	3.86
	pyruvate kinase activity	3.86
	microtubule motor activity	10.14
	glycosyltransferase activity	12.08
	transferase activity, transferring nitrogenous groups	7.25
	GTP binding	23.02
	pyridoxal phosphate binding	21.26
	structural molecule activity	13.53
12 HAI	hydrolase activity, acting on carbon-nitrogen (but not peptide) bonds	2.22
	transferase activity, transferring nitrogenous groups	3.7
	hydrolase activity, hydrolyzing O-glycosyl compounds	17.78
	cation binding	14.44
	pyridoxal phosphate binding	10.74
	nutrient reservoir activity	7.78
	ubiquitin-like protein transferase activity	6.3
	structural constituent of ribosome	37.04
24 HAI	transferase activity, transferring nitrogenous groups	4.27
	isomerase activity	4.27
	NAD binding	6.84
	pyridoxal phosphate binding	11.97
	peroxidase activity	14.53
	cation binding	17.95
	acyltransferase activity, transferring groups other than amino-acyl groups	16.24
	hydrolase activity, hydrolyzing O-glycosyl compounds	23.93
36 HAI	NAD binding	7.76
	helicase activity	6.9
	serine-type endopeptidase inhibitor activity	7.76
	carbohydrate binding	14.66
	starch synthase activity	3.45
	hydrolase activity, hydrolyzing O-glycosyl compounds	24.14
	pyridoxal phosphate binding	14.66
	cation binding	20.69
Molecular Function (Downregulated DEGs)
0 HAI	GTP binding	18.72
	peptidase activity	3.94
	pyridoxal phosphate binding	14.29
	4 iron, 4 sulfur cluster binding	5.91
	transporter activity	21.67
	obsolete RNA polymerase I transcription factor activity	4.93
	heat shock protein binding	14.78
	unfolded protein binding	15.76
4 HAI	serine-type endopeptidase activity	9.13
	histone-lysine N-methyltransferase activity	2.88
	phosphorelay sensor kinase activity	3.37
	identical protein binding	6.25
	phosphorelay response regulator activity	5.29
	nucleotide binding	20.67
	obsolete transcription regulator activity	19.23
	sequence-specific DNA binding	33.17
8 HAI	iron-sulfur cluster binding	4.35
	sequence-specific DNA binding	25.69
	unfolded protein binding	9.09
	helicase activity	7.91
	peptidyl-prolyl cis-trans isomerase activity	3.95
	phosphorelay sensor kinase activity	3.95
	obsolete transcription regulator activity	17.79
	nucleotide binding	27.27
12 HAI	acetylglucosaminyltransferase activity	4.84
	GTPase activity	11.29
	phosphorelay sensor kinase activity	4.03
	amino acid binding	5.65
	xyloglucan:xyloglucosyl transferase activity	5.65
	sequence-specific DNA binding	33.87
	glycosyltransferase activity	10.48
	obsolete transcription regulator activity	24.19
24 HAI	acyl-CoA dehydrogenase activity	3.9
	transcription coregulator activity	3.9
	heat shock protein binding	14.29
	obsolete transcription regulator activity	22.08
	transaminase activity	6.49
	flavin adenine dinucleotide binding	19.48
	amino acid binding	9.09
	metal ion binding	20.78
