# Supplementary material for: Disruption of the OsWRKY71 transcription factor gene results in early rice seed germination under normal and cold stress conditions
Source: BMC Plant Biol. 2024 Nov 18;24:1090. doi: 10.1186/s12870-024-05808-9 (PMC11571745; doi:10.1186/s12870-024-05808-9)
Supplement: Supplementary file 9 — Supplementary Material 9 [file 12870_2024_5808_MOESM9_ESM.xlsx]

## Sheet: Supplemental Table S7
Supplemental Table S7A. Numbers of Differentially Expressed Genes Associated with the GERMSP QTLs.
Accession_id	0 HAI		4 HAI		8 HAI		12 HAI		24 HAI		36 HAI
	# DE genes	# nonDE genes	# DE genes	# nonDE genes	# DE genes	# nonDE genes	# DE genes	# nonDE genes	# DE genes	# nonDE genes	# DE genes	# nonDE genes
AQFE110	268	844	211	901	265	847	145	967	141	971	148	964
AQF122 (qLTG-3-1)	222	582	199	605	221	583	130	674	124	680	111	693
AQF121	212	532	191	553	218	526	118	626	124	620	113	631
AQAC008	147	535	120	562	137	545	67	615	59	623	63	619
CQY5 (qLTG-11)	85	596	72	609	83	598	56	625	48	633	50	631
CQY2 (qLTG-4-1)	43	598	34	607	53	588	19	622	27	614	24	617
AQF128	84	556	71	569	84	556	53	587	37	603	44	596
CQY1 (qLTG-2)	70	175	56	189	61	184	41	204	39	206	37	208
CQY4 (qLTG-5)	39	130	28	141	45	124	20	149	26	143	17	152
CQY3 (qLTG-4-2)	40	122	30	132	41	121	14	148	16	146	19	143
AQF118	36	120	22	134	38	118	20	136	19	137	30	126
AQAC004	15	57	12	60	15	57	13	59	13	59	8	64
AQAC001	14	17	11	20	17	14	8	23	6	25	7	24
AQAC005	0	1	0	1	0	1	0	1	0	1	0	1
AQFE109	0	1	0	1	0	1	0	1	0	1	0	1
AQFE111	0	1	0	1	0	1	1	0	1	0	1	0
AQAC006	1	0	1	0	0	1	0	1	0	1	0	1
AQF123	1	0	1	0	1	0	0	1	0	1	0	1
AQF126	0	1	0	1	1	0	0	1	0	1	1	0
AQAC003	0	1	0	1	0	1	0	1	0	1	0	1
Supplemental Table S7B. Enrichment Analysis Reveals QTLs Enriched with Differentially Expressed Genes.
Accession_id	0 HAI		4 HAI		8 HAI		12 HAI		24 HAI		36 HAI
	Log Odds	P-value	Log Odds	P-value	Log Odds	P-value	Log Odds	P-value	Log Odds	P-value	Log Odds	P-value
AQAC001	0	3.39626e-05	0	0.000818734	0	9.61031e-08	0	0.00407426	0	0.0574109	-1.06387	0.99795
AQAC003	0	1	0	1	0	1	0	1	0	1	0	1
AQAC004	0.461055	0.0809796	0.348487	0.174915	0.49423	0.0665511	0.843671	0.00852252	0.791321	0.0124166	-1.9112	1
AQAC005	0	1	0	1	0	1	0	1	0	1	0	1
AQAC006	0	0.142362	0	0.123723	0	1	0	1	0	1	0	1
AQAC008	0.50422	2.33537e-07	0.413912	6.23381e-05	0.448431	5.98369e-06	0.139392	0.158515	-0.0530407	0.669353	-2.11668	1
AQF118	0.592078	0.00212828	0.151129	0.289435	0.696154	0.000321624	0.439379	0.0504717	0.328408	0.11698	-1.26682	1
AQF121	0.875969	3.94426e-23	0.894802	2.84466e-22	0.948368	5.64294e-27	0.687644	3.17319e-10	0.694508	9.09126e-11	-1.55166	1
AQF122 (qLTG-3-1)	0.832247	3.04526e-22	0.84597	3.69743e-21	0.859191	2.12475e-23	0.710607	1.24537e-11	0.602104	1.02835e-08	-1.66325	1
AQF123	0	0.142362	0	0.123723	0	0.13836	0	1	0	1	0	1
AQF126	0	1	0	1	0	0.13836	0	1	0	1	0	0.458073
AQF128	-0.0938971	0.801494	-0.123285	0.848791	-0.0607027	0.712771	-0.048401	0.651349	-0.487014	0.999098	-2.43802	1
AQFE109	0	1	0	1	0	1	0	1	0	1	0	1
AQFE110	0.648934	1.1356e-17	0.506272	5.46199e-10	0.667293	2.26028e-18	0.458841	1.18173e-06	0.374383	6.17957e-05	-1.70563	1
AQFE111	0	1	0	1	0	1	0	0.0865986	0	0.0908294	0	0.458073
CQY1 (qLTG-2)	0.879735	6.0341e-09	0.741518	4.2841e-06	0.725175	3.23579e-06	0.751747	4.01396e-05	0.639675	0.000457982	-1.55837	1
CQY2 (qLTG-4-1)	-0.836292	1	-0.924202	1	-0.577156	0.999994	-1.13214	1	-0.820167	0.999999	-3.07861	1
CQY3 (qLTG-4-2)	0.680944	0.000306334	0.476312	0.0157898	0.747011	7.8981e-05	-0.00182244	0.543263	0.0929219	0.401299	-1.85016	1
CQY4 (qLTG-5)	0.592078	0.00143901	0.341371	0.0666488	0.815599	9.37725e-06	0.348097	0.0962034	0.59919	0.00573803	-2.02242	1
CQY5 (qLTG-11)	-0.151503	0.913077	-0.177192	0.9312	-0.145476	0.902241	-0.0560686	0.674313	-0.275268	0.974119	-2.3673	1
Supplemental Table S7C. The qLTG-2 interval overlaps with 245 genes.
Locus	Gene Model	Start	Stop	Gene_size	Description
LOC_Os02g07910	LOC_Os02g07910.1	4141499	4143676	2178	fiber protein Fb15, putative, expressed
LOC_Os02g07920	LOC_Os02g07920.1	4144322	4147062	2741	expressed protein
LOC_Os02g07930	LOC_Os02g07930.1	4149770	4151244	1475	B-box zinc finger family protein, putative, expressed
LOC_Os02g07940	LOC_Os02g07940.1	4157108	4158505	1398	retrotransposon protein, putative, unclassified, expressed
LOC_Os02g07950	LOC_Os02g07950.1	4159541	4160224	684	retrotransposon protein, putative, unclassified
LOC_Os02g07960	LOC_Os02g07960.2	4165323	4175345	10023	STRUBBELIG-RECEPTOR FAMILY 3 precursor, putative, expressed
LOC_Os02g07970	LOC_Os02g07970.1	4181868	4182338	471	expressed protein
LOC_Os02g07980	LOC_Os02g07980.1	4184166	4185812	1647	expressed protein
LOC_Os02g07990	LOC_Os02g07990.1	4186147	4186458	312	hypothetical protein
LOC_Os02g08000	LOC_Os02g08000.1	4190117	4190500	384	expressed protein
LOC_Os02g08010	LOC_Os02g08010.1	4195424	4202353	6930	LTPL43 - Protease inhibitor/seed storage/LTP family protein precursor, putative, expressed
LOC_Os02g08020	LOC_Os02g08020.1	4214155	4215194	1040	hypothetical protein
LOC_Os02g08030	LOC_Os02g08030.1	4220950	4223599	2650	aldose 1-epimerase, putative, expressed
LOC_Os02g08040	LOC_Os02g08040.1	4234869	4235084	216	expressed protein
LOC_Os02g08050	LOC_Os02g08050.1	4239053	4240510	1458	expressed protein
LOC_Os02g08060	LOC_Os02g08060.1	4245119	4245481	363	expressed protein
LOC_Os02g08070	LOC_Os02g08070.1	4247472	4251025	3554	OsSPL5 - SBP-box gene family member, expressed
LOC_Os02g08080	LOC_Os02g08080.1	4264389	4268845	4457	expressed protein
LOC_Os02g08090	LOC_Os02g08090.1	4270610	4274262	3653	LSM domain containing protein, expressed
LOC_Os02g08100	LOC_Os02g08100.1	4280499	4285931	5433	AMP-binding domain containing protein, expressed
LOC_Os02g08110	LOC_Os02g08110.1	4286999	4288841	1843	membrane associated DUF588 domain containing protein, putative, expressed
LOC_Os02g08120	LOC_Os02g08120.1	4293248	4299059	5812	calmodulin binding protein, putative, expressed
LOC_Os02g08130	LOC_Os02g08130.1	4302073	4308017	5945	FGGY family of carbohydrate kinases, putative, expressed
LOC_Os02g08140	LOC_Os02g08140.1	4306572	4310096	3525	CAMK_KIN1/SNF1/Nim1_like.14 - CAMK includes calcium/calmodulin depedent protein kinases, expressed
LOC_Os02g08150	LOC_Os02g08150.1	4315275	4316961	1687	CCT/B-box zinc finger protein, putative, expressed
LOC_Os02g08160	LOC_Os02g08160.1	4320546	4324169	3624	OsFBD6 - F-box and FBD domain containing protein, expressed
LOC_Os02g08170	LOC_Os02g08170.1	4326075	4326888	814	GDU1, putative, expressed
LOC_Os02g08180	LOC_Os02g08180.1	4332272	4332781	510	protein transport protein SEC61 subunit gamma, putative, expressed
LOC_Os02g08190	LOC_Os02g08190.1	4334586	4338102	3517	CYPRO4, putative, expressed
LOC_Os02g08200	LOC_Os02g08200.1	4341775	4342167	393	zinc finger, C3HC4 type domain containing protein, expressed
LOC_Os02g08210	LOC_Os02g08210.1	4346843	4350250	3408	expressed protein
LOC_Os02g08220	LOC_Os02g08220.1	4350872	4352048	1177	expressed protein
LOC_Os02g08230	LOC_Os02g08230.1	4355045	4362388	7344	WAX2, putative, expressed
LOC_Os02g08240	LOC_Os02g08240.1	4376788	4380323	3536	STE_PAK_Ste20_STLK.1 - STE kinases include homologs to sterile 7, sterile 11 and sterile 20 from yeast, expressed
LOC_Os02g08250	LOC_Os02g08250.1	4380626	4381921	1296	expressed protein
LOC_Os02g08260	LOC_Os02g08260.1	4384188	4388042	3855	HD domain containing protein 2, putative, expressed
LOC_Os02g08270	LOC_Os02g08270.1	4390133	4393564	3432	class I glutamine amidotransferase, putative, expressed
LOC_Os02g08280	LOC_Os02g08280.1	4396932	4400655	3724	transposon protein, putative, CACTA, En/Spm sub-class, expressed
LOC_Os02g08290	LOC_Os02g08290.1	4403223	4406553	3331	transposon protein, putative, CACTA, En/Spm sub-class, expressed
LOC_Os02g08300	LOC_Os02g08300.1	4407958	4412805	4848	RAD23 DNA repair protein, putative, expressed
LOC_Os02g08310	LOC_Os02g08310.1	4412800	4415060	2261	tubby, putative, expressed
LOC_Os02g08320	LOC_Os02g08320.1	4423146	4424236	1091	haemolysin-III, putative, expressed
LOC_Os02g08330	LOC_Os02g08330.1	4424439	4426620	2182	Uncharacterized conserved protein UCP015417, vWA domain containing protein.
LOC_Os02g08340	LOC_Os02g08340.1	4427707	4431197	3491	transposon protein, putative, unclassified, expressed
LOC_Os02g08350	LOC_Os02g08350.1	4432874	4438116	5243	expressed protein
LOC_Os02g08360	LOC_Os02g08360.1	4440184	4448768	8585	RNA recognition motif, putative, expressed
LOC_Os02g08370	LOC_Os02g08370.1	4454840	4457748	2909	ubiquitin carboxyl-terminal hydrolase, family 1, putative, expressed
LOC_Os02g08380	LOC_Os02g08380.1	4460300	4463704	3405	CR084 protein, putative, expressed
LOC_Os02g08390	LOC_Os02g08390.1	4465778	4469433	3656	transposon protein, putative, CACTA, En/Spm sub-class, expressed
LOC_Os02g08400	LOC_Os02g08400.1	4481872	4483470	1599	HLS, putative, expressed
LOC_Os02g08410	LOC_Os02g08410.1	4486471	4489409	2939	chorismate mutase, chloroplast precursor, putative, expressed
LOC_Os02g08420	LOC_Os02g08420.1	4497077	4500449	3373	cinnamoyl CoA reductase, putative, expressed
LOC_Os02g08440	LOC_Os02g08440.1	4542762	4544983	2222	WRKY71, expressed
LOC_Os02g08450	LOC_Os02g08450.1	4549907	4552377	2471	transposon protein, putative, CACTA, En/Spm sub-class, expressed
LOC_Os02g08460	LOC_Os02g08460.1	4557020	4557268	249	expressed protein
LOC_Os02g08470	LOC_Os02g08470.1	4558842	4559968	1127	expressed protein
LOC_Os02g08480	LOC_Os02g08480.1	4563050	4566686	3637	ubiquitin fusion degradation protein, putative, expressed
LOC_Os02g08490	LOC_Os02g08490.1	4567617	4573049	5433	chaperone protein clpB 1, putative, expressed
LOC_Os02g08500	LOC_Os02g08500.1	4573806	4578363	4558	B-type response regulator, Cytokinin signaling, Rice meiosis and fertility
LOC_Os02g08510	LOC_Os02g08510.1	4594375	4595386	1012	ZOS2-04 - C2H2 zinc finger protein, expressed
LOC_Os02g08520	LOC_Os02g08520.1	4599038	4601200	2163	peptidase, T1 family, putative, expressed
LOC_Os02g08530	LOC_Os02g08530.1	4604012	4607666	3655	protein kinase family protein, putative, expressed
LOC_Os02g08540	LOC_Os02g08540.1	4616830	4622111	5282	expressed protein
LOC_Os02g09050	LOC_Os02g09050.1	4629594	4630173	580	expressed protein
LOC_Os02g09060	LOC_Os02g09060.1	4630330	4634623	4294	BRCA1-associated protein, putative, expressed
LOC_Os02g09070	LOC_Os02g09070.1	4640152	4641461	1310	zinc-binding protein, putative, expressed
LOC_Os02g09080	LOC_Os02g09080.1	4650575	4653983	3409	expressed protein
LOC_Os02g09090	LOC_Os02g09090.1	4656070	4656417	348	expressed protein
LOC_Os02g09100	LOC_Os02g09100.1	4658136	4668902	10767	isoleucyl-tRNA synthetase, cytoplasmic, putative, expressed
LOC_Os02g09110	LOC_Os02g09110.1	4670866	4675570	4705	transposon protein, putative, unclassified, expressed
LOC_Os02g09120	LOC_Os02g09120.1	4676850	4679925	3076	isoleucyl-tRNA synthetase, cytoplasmic, putative, expressed
LOC_Os02g09130	LOC_Os02g09130.1	4681347	4689703	8357	palmitoyltransferase TIP1, putative, expressed
LOC_Os02g09140	LOC_Os02g09140.1	4690518	4693590	3073	bfr-2, putative, expressed
LOC_Os02g09150	LOC_Os02g09150.1	4693810	4699300	5491	inorganic H+ pyrophosphatase, putative, expressed
LOC_Os02g09160	LOC_Os02g09160.1	4704823	4706528	1706	expressed protein
LOC_Os02g09170	LOC_Os02g09170.1	4708493	4716880	8388	sucrose-phosphate synthase, putative, expressed
LOC_Os02g09180	LOC_Os02g09180.1	4717665	4720658	2994	CUE domain containing protein, expressed
LOC_Os02g09190	LOC_Os02g09190.1	4720935	4722712	1778	cytochrome P450, putative, expressed
LOC_Os02g09200	LOC_Os02g09200.1	4724221	4726015	1795	cytochrome P450 71D10, putative, expressed
LOC_Os02g09210	LOC_Os02g09210.1	4729994	4730320	327	hypothetical protein
LOC_Os02g09220	LOC_Os02g09220.1	4740044	4743193	3150	cytochrome P450, putative, expressed
LOC_Os02g09230	LOC_Os02g09230.1	4747253	4748213	961	expressed protein
LOC_Os02g09240	LOC_Os02g09240.1	4754173	4756309	2137	cytochrome P450 71D8, putative, expressed
LOC_Os02g09250	LOC_Os02g09250.1	4765151	4767215	2065	cytochrome P450 71D10, putative, expressed
LOC_Os02g09260	LOC_Os02g09260.1	4768849	4771120	2272	cytochrome P450 71A1, putative, expressed
LOC_Os02g09270	LOC_Os02g09270.1	4774336	4776362	2027	cytochrome P450 71A1, putative, expressed
LOC_Os02g09280	LOC_Os02g09280.1	4779350	4780271	922	expressed protein
LOC_Os02g09290	LOC_Os02g09290.1	4785203	4787184	1982	cytochrome P450 71D10, putative, expressed
LOC_Os02g09300	LOC_Os02g09300.1	4787847	4789277	1431	hypothetical protein
LOC_Os02g09310	LOC_Os02g09310.1	4791457	4793241	1785	cytochrome P450, putative, expressed
LOC_Os02g09320	LOC_Os02g09320.1	4796082	4797937	1856	cytochrome P450, putative, expressed
LOC_Os02g09330	LOC_Os02g09330.1	4800374	4802382	2009	cytochrome P450, putative, expressed
LOC_Os02g09340	LOC_Os02g09340.1	4802880	4806459	3580	expressed protein
LOC_Os02g09359	LOC_Os02g09359.1	4808234	4817119	8886	BRASSINOSTEROID INSENSITIVE 1-associated receptor kinase 1 precursor, putative, expressed
LOC_Os02g09380	LOC_Os02g09380.1	4820464	4822685	2222	expressed protein
LOC_Os02g09390	LOC_Os02g09390.1	4824246	4825855	1610	cytochrome P450, putative, expressed
LOC_Os02g09400	LOC_Os02g09400.1	4826405	4828225	1821	cytochrome P450, putative, expressed
LOC_Os02g09410	LOC_Os02g09410.1	4828671	4830333	1663	cytochrome P450, putative, expressed
LOC_Os02g09420	LOC_Os02g09420.1	4831146	4835216	4071	cyclase family protein, putative, expressed
LOC_Os02g09430	LOC_Os02g09430.1	4838492	4841905	3414	exostosin family domain containing protein, expressed
LOC_Os02g09440	LOC_Os02g09440.1	4843093	4847183	4091	expressed protein
LOC_Os02g09450	LOC_Os02g09450.1	4847700	4852504	4805	glycerophosphoryl diester phosphodiesterase family protein, putative, expressed
LOC_Os02g09460	LOC_Os02g09460.1	4855908	4859073	3166	GA16396-PA, putative, expressed
LOC_Os02g09470	LOC_Os02g09470.1	4859711	4862875	3165	tic21, putative, expressed
LOC_Os02g09480	LOC_Os02g09480.1	4867674	4869380	1707	myb-like DNA-binding domain containing protein, putative, expressed
LOC_Os02g09490	LOC_Os02g09490.1	4870142	4874082	3941	dehydrogenase, putative, expressed
LOC_Os02g09500	LOC_Os02g09500.1	4879069	4879440	372	expressed protein
LOC_Os02g09510	LOC_Os02g09510.1	4888513	4890159	1647	limonoid UDP-glucosyltransferase, putative, expressed
LOC_Os02g09520	LOC_Os02g09520.1	4906982	4907299	318	expressed protein
LOC_Os02g09530	LOC_Os02g09530.1	4908802	4910881	2080	expressed protein
LOC_Os02g09540	LOC_Os02g09540.1	4912803	4913454	652	expressed protein
LOC_Os02g09550	LOC_Os02g09550.1	4915508	4921471	5964	retrotransposon protein, putative, unclassified, expressed
LOC_Os02g09560	LOC_Os02g09560.1	4922095	4925028	2934	retrotransposon protein, putative, unclassified, expressed
LOC_Os02g09580	LOC_Os02g09580.1	4932765	4935972	3208	OsFBX39 - F-box domain containing protein, expressed
LOC_Os02g09590	LOC_Os02g09590.1	4936410	4937806	1397	ribosome, putative, expressed
LOC_Os02g09600	LOC_Os02g09600.1	4938608	4942075	3468	expressed protein
LOC_Os02g09610	LOC_Os02g09610.1	4942762	4944255	1494	GDSL-like lipase/acylhydrolase, putative, expressed
LOC_Os02g09620	LOC_Os02g09620.1	4944660	4948386	3727	GDSL-like lipase/acylhydrolase, putative, expressed
LOC_Os02g09630	LOC_Os02g09630.1	4949532	4952483	2952	GA20292-PA, putative, expressed
LOC_Os02g09640	LOC_Os02g09640.1	4954138	4955521	1384	expressed protein
LOC_Os02g09650	LOC_Os02g09650.1	4958350	4959662	1313	AP2 domain containing protein, expressed
LOC_Os02g09660	LOC_Os02g09660.1	4965204	4965470	267	expressed protein
LOC_Os02g09670	LOC_Os02g09670.1	4966920	4973686	6767	MYB protein, putative, expressed
LOC_Os02g09690	LOC_Os02g09690.1	4974454	4984763	10310	expressed protein
LOC_Os02g09710	LOC_Os02g09710.1	4985043	4985863	821	expressed protein
LOC_Os02g09720	LOC_Os02g09720.1	4988483	4998043	9561	multidrug resistance protein, putative, expressed
LOC_Os02g09730	LOC_Os02g09730.1	5014837	5017780	2944	hypothetical protein
LOC_Os02g09740	LOC_Os02g09740.1	5019765	5028028	8264	STRUBBELIG-RECEPTOR FAMILY 7 precursor, putative, expressed
LOC_Os02g09750	LOC_Os02g09750.1	5028562	5030420	1859	lycopene beta cyclase, chloroplast precursor, putative, expressed
LOC_Os02g09760	LOC_Os02g09760.1	5033316	5034311	996	expressed protein
LOC_Os02g09770	LOC_Os02g09770.1	5038904	5043329	4426	abhydrolase domain-containing protein FAM108C1, putative, expressed
LOC_Os02g09780	LOC_Os02g09780.1	5045335	5047101	1767	phytoene dehydrogenase-like, putative, expressed
LOC_Os02g09790	LOC_Os02g09790.1	5048656	5052503	3848	disease resistance protein RPM1, putative, expressed
LOC_Os02g09800	LOC_Os02g09800.1	5054309	5058039	3731	pentatricopeptide, putative, expressed
LOC_Os02g09810	LOC_Os02g09810.1	5058716	5061962	3247	amino acid transporter, putative, expressed
LOC_Os02g09820	LOC_Os02g09820.1	5063137	5066805	3669	zinc finger, C3HC4 type domain containing protein, expressed
LOC_Os02g09830	LOC_Os02g09830.1	5067166	5068042	877	bZIP transcription factor domain containing protein, expressed
LOC_Os02g09840	LOC_Os02g09840.1	5071315	5075536	4222	serine/threonine-protein phosphatase 2A regulatory subunit B subunitbeta, putative, expressed
LOC_Os02g09850	LOC_Os02g09850.1	5078943	5079712	770	expressed protein
LOC_Os02g09860	LOC_Os02g09860.1	5090352	5091315	964	retrotransposon protein, putative, Ty3-gypsy subclass
LOC_Os02g09870	LOC_Os02g09870.1	5094979	5098831	3853	retrotransposon protein, putative, Ty1-copia subclass, expressed
LOC_Os02g09880	LOC_Os02g09880.1	5112715	5112945	231	hypothetical protein
LOC_Os02g09890	LOC_Os02g09890.1	5118284	5121952	3669	protein kinase PKN/PRK1, effector, putative, expressed
LOC_Os02g09900	LOC_Os02g09900.1	5121678	5125735	4058	transposon protein, putative, unclassified, expressed
LOC_Os02g09910	LOC_Os02g09910.1	5131380	5132629	1250	PHD-finger domain containing protein, putative, expressed
LOC_Os02g09920	LOC_Os02g09920.1	5145548	5151131	5584	PHD-finger domain containing protein, putative, expressed
LOC_Os02g09930	LOC_Os02g09930.1	5151783	5158917	7135	CSLA1 - cellulose synthase-like family A; mannan synthase, expressed
LOC_Os02g09940	LOC_Os02g09940.1	5166991	5168040	1050	peroxiredoxin, putative, expressed
LOC_Os02g09950	LOC_Os02g09950.1	5168447	5175362	6916	transposon protein, putative, unclassified, expressed
LOC_Os02g09960	LOC_Os02g09960.1	5179753	5182124	2372	LYK8, putative, expressed
LOC_Os02g09970	LOC_Os02g09970.1	5183533	5184380	848	expressed protein
LOC_Os02g09980	LOC_Os02g09980.1	5188886	5189802	917	expressed protein
LOC_Os02g09990	LOC_Os02g09990.1	5193974	5195290	1317	expressed protein
LOC_Os02g10000	LOC_Os02g10000.1	5202094	5204591	2498	zinc-binding protein, putative, expressed
LOC_Os02g10010	LOC_Os02g10010.1	5207168	5208686	1519	expressed protein
LOC_Os02g10020	LOC_Os02g10020.1	5209234	5212387	3154	Mad3/BUB1 homology region 1 domain containing protein, expressed
LOC_Os02g10030	LOC_Os02g10030.1	5216902	5218063	1162	expressed protein
LOC_Os02g10040	LOC_Os02g10040.1	5220252	5221800	1549	guanine nucleotide-exchange protein like, putative, expressed
LOC_Os02g10050	LOC_Os02g10050.1	5228734	5231341	2608	expressed protein
LOC_Os02g10060	LOC_Os02g10060.1	5238182	5242116	3935	SWIRM domain containing protein, expressed
LOC_Os02g10070	LOC_Os02g10070.1	5242705	5249326	6622	citrate synthase, putative, expressed
LOC_Os02g10080	LOC_Os02g10080.1	5250031	5253741	3711	zinc finger C-x8-C-x5-C-x3-H type family protein, expressed
LOC_Os02g10090	LOC_Os02g10090.1	5254080	5257596	3517	expressed protein
LOC_Os02g10100	LOC_Os02g10100.1	5259819	5266512	6694	leucine-rich repeat receptor protein kinase EXS precursor, putative, expressed
LOC_Os02g10110	LOC_Os02g10110.1	5270236	5276457	6222	Leucine Rich Repeat family protein, expressed
LOC_Os02g10120	LOC_Os02g10120.1	5276620	5282626	6007	lipoxygenase, putative, expressed
LOC_Os02g10130	LOC_Os02g10130.1	5297644	5306436	8793	tubulin binding cofactor C, putative, expressed
LOC_Os02g10140	LOC_Os02g10140.1	5315120	5318021	2902	bZIP transcription factor domain containing protein, expressed
LOC_Os02g10150	LOC_Os02g10150.1	5321782	5322422	641	bZIP transcription factor, putative, expressed
LOC_Os02g10160	LOC_Os02g10160.1	5324532	5328301	3770	AGAP003371-PA, putative, expressed
LOC_Os02g10170	LOC_Os02g10170.1	5329017	5330522	1506	expressed protein
LOC_Os02g10180	LOC_Os02g10180.1	5331895	5336987	5093	dnaJ homolog subfamily C member, putative, expressed
LOC_Os02g10190	LOC_Os02g10190.1	5339008	5344518	5511	DUF1680 domain containing protein, putative, expressed
LOC_Os02g10200	LOC_Os02g10200.1	5345590	5347486	1897	zinc finger A20 and AN1 domain-containing stress-associated protein, putative, expressed
LOC_Os02g10210	LOC_Os02g10210.1	5348720	5350221	1502	expressed protein
LOC_Os02g10220	LOC_Os02g10220.1	5351467	5355147	3681	heat shock protein DnaJ, putative, expressed
LOC_Os02g10230	LOC_Os02g10230.1	5357310	5361634	4325	metal cation transporter, putative, expressed
LOC_Os02g10240	LOC_Os02g10240.1	5364379	5366226	1848	ZOS2-05 - C2H2 zinc finger protein, expressed
LOC_Os02g10250	LOC_Os02g10250.1	5369277	5369552	276	expressed protein
LOC_Os02g10260	LOC_Os02g10260.1	5373056	5380164	7109	outer membrane protein, OMP85 family protein, expressed
LOC_Os02g10270	LOC_Os02g10270.1	5384499	5392658	8160	retrotransposon protein, putative, unclassified, expressed
LOC_Os02g10280	LOC_Os02g10280.1	5396243	5399038	2796	transposon protein, putative, unclassified, expressed
LOC_Os02g10290	LOC_Os02g10290.1	5404703	5410764	6062	copper-transporting ATPase, putative, expressed
LOC_Os02g10300	LOC_Os02g10300.1	5411327	5414291	2965	polygalacturonase, putative, expressed
LOC_Os02g10310	LOC_Os02g10310.1	5414913	5418652	3740	fumarylacetoacetase, putative, expressed
LOC_Os02g10320	LOC_Os02g10320.1	5422121	5424926	2806	3-oxoacyl-synthase, putative, expressed
LOC_Os02g10330	LOC_Os02g10330.1	5428867	5431872	3006	retrotransposon protein, putative, unclassified, expressed
LOC_Os02g10340	LOC_Os02g10340.1	5432508	5438758	6251	retrotransposon protein, putative, unclassified, expressed
LOC_Os02g10350	LOC_Os02g10350.1	5442079	5447380	5302	MLO domain containing protein, putative, expressed
LOC_Os02g10360	LOC_Os02g10360.1	5451819	5453090	1272	MONOCULM 1, putative, expressed
LOC_Os02g10370	LOC_Os02g10370.1	5464034	5464324	291	hrpN-interacting protein from Malus, putative, expressed
LOC_Os02g10380	LOC_Os02g10380.1	5465521	5468118	2598	Regulator of chromosome condensation domain containing protein, expressed
LOC_Os02g10390	LOC_Os02g10390.1	5468367	5470496	2130	chlorophyll A-B binding protein, putative, expressed
LOC_Os02g10400	LOC_Os02g10400.1	5470929	5475134	4206	expressed protein
LOC_Os02g10410	LOC_Os02g10410.1	5475698	5475958	261	expressed protein
LOC_Os02g10420	LOC_Os02g10420.1	5477110	5478166	1057	expressed protein
LOC_Os02g10430	LOC_Os02g10430.1	5478698	5480881	2184	1-5-phosphoribosyl-5-5-phosphoribosylaminomethylideneaminoimidazole-4-carboxamide isomerase, chloroplast precursor, putative, expressed
LOC_Os02g10440	LOC_Os02g10440.1	5482728	5489303	6576	protein with a conserved N-terminal region, putative, expressed
LOC_Os02g10450	LOC_Os02g10450.1	5490496	5491873	1378	expressed protein
LOC_Os02g10460	LOC_Os02g10460.1	5492446	5493614	1169	expressed protein
LOC_Os02g10470	LOC_Os02g10470.1	5501165	5504381	3217	EF hand family protein, putative, expressed
LOC_Os02g10480	LOC_Os02g10480.1	5505103	5508422	3320	stromal membrane-associated protein, putative, expressed
LOC_Os02g10490	LOC_Os02g10490.1	5511434	5517919	6486	expressed protein
LOC_Os02g10500	LOC_Os02g10500.1	5519273	5519921	649	expressed protein
LOC_Os02g10510	LOC_Os02g10510.1	5523987	5528724	4738	Ubiquitin family domain containing protein, expressed
LOC_Os02g10520	LOC_Os02g10520.1	5529942	5536941	7000	OsSub12 - Putative Subtilisin homologue, expressed
LOC_Os02g10530	LOC_Os02g10530.1	5548055	5549536	1482	expressed protein
LOC_Os02g10540	LOC_Os02g10540.1	5550032	5552116	2085	ribosomal protein L7/L12 C-terminal domain containing protein, expressed
LOC_Os02g10550	LOC_Os02g10550.1	5554686	5556179	1494	expressed protein
LOC_Os02g10560	LOC_Os02g10560.1	5560274	5561053	780	expressed protein
LOC_Os02g10570	LOC_Os02g10570.1	5561298	5563775	2478	expressed protein
LOC_Os02g10580	LOC_Os02g10580.1	5565956	5567620	1665	NB-ARC domain containing disease resistance protein, putative, expressed
LOC_Os02g10590	LOC_Os02g10590.1	5567952	5569801	1850	peptidyl-prolyl cis-trans isomerase, FKBP-type, putative, expressed
LOC_Os02g10600	LOC_Os02g10600.1	5573182	5578016	4835	OsFBA1 - F-box and FBA domain containing protein, expressed
LOC_Os02g10614	LOC_Os02g10614.1	5584279	5586144	1866	expressed protein
LOC_Os02g10630	LOC_Os02g10630.1	5586939	5593645	6707	GRAM and C2 domains containing protein, putative, expressed
LOC_Os02g10640	LOC_Os02g10640.1	5595400	5600889	5490	26S protease regulatory subunit, putative, expressed
LOC_Os02g10650	LOC_Os02g10650.1	5604236	5609533	5298	CRAL/TRIO domain containing protein, expressed
LOC_Os02g10660	LOC_Os02g10660.1	5611553	5614461	2909	glycosyl hydrolases family 17, putative, expressed
LOC_Os02g10670	LOC_Os02g10670.1	5617300	5619951	2652	expressed protein
LOC_Os02g10680	LOC_Os02g10680.1	5622522	5622924	403	expressed protein
LOC_Os02g10690	LOC_Os02g10690.1	5623352	5627373	4022	targeting protein for Xklp2, putative, expressed
LOC_Os02g10700	LOC_Os02g10700.1	5628039	5631315	3277	OsFBL7 - F-box domain and LRR containing protein, expressed
LOC_Os02g10710	LOC_Os02g10710.1	5639315	5640360	1046	hsp20/alpha crystallin family protein, putative, expressed
LOC_Os02g10720	LOC_Os02g10720.1	5640774	5644630	3857	expressed protein
LOC_Os02g10730	LOC_Os02g10730.1	5654429	5655494	1066	expressed protein
LOC_Os02g10740	LOC_Os02g10740.1	5663004	5668429	5426	calcium-binding mitochondrial carrier CBG00135, putative, expressed
LOC_Os02g10750	LOC_Os02g10750.1	5670091	5672334	2244	CBL-interacting protein kinase, putative, expressed
LOC_Os02g10760	LOC_Os02g10760.1	5688698	5689806	1109	AP2 domain containing protein, expressed
LOC_Os02g10770	LOC_Os02g10770.2	5694660	5697834	3175	DEAD-box ATP-dependent RNA helicase 41, putative, expressed
LOC_Os02g10780	LOC_Os02g10780.1	5706636	5709127	2492	SPX domain containing protein, putative, expressed
LOC_Os02g10790	LOC_Os02g10790.1	5709842	5724705	14864	expressed protein
LOC_Os02g10800	LOC_Os02g10800.1	5736606	5738853	2248	mitochondrial carrier protein, putative, expressed
LOC_Os02g10810	LOC_Os02g10810.1	5740408	5742520	2113	protein of unknown function domain containing protein, expressed
LOC_Os02g10820	LOC_Os02g10820.1	5744792	5748141	3350	Sel1 repeat domain containing protein, putative, expressed
LOC_Os02g10830	LOC_Os02g10830.1	5748604	5749500	897	serine acetyltransferase protein, putative, expressed
LOC_Os02g10840	LOC_Os02g10840.1	5750295	5753704	3410	transposon protein, putative, unclassified, expressed
LOC_Os02g10850	LOC_Os02g10850.1	5755371	5758098	2728	OsFBK3 - F-box domain and kelch repeat containing protein, expressed
LOC_Os02g10860	LOC_Os02g10860.1	5760034	5763645	3612	bZIP transcription factor domain containing protein, expressed
LOC_Os02g10870	LOC_Os02g10870.1	5768300	5768731	432	hypothetical protein
LOC_Os02g10880	LOC_Os02g10880.1	5775949	5777385	1437	UDP-glucoronosyl and UDP-glucosyl transferase domain containing protein, expressed
LOC_Os02g10890	LOC_Os02g10890.1	5779673	5779987	315	expressed protein
LOC_Os02g10900	LOC_Os02g10900.1	5785295	5788769	3475	NB-ARC domain containing protein, expressed
LOC_Os02g10910	LOC_Os02g10910.1	5790143	5796042	5900	transposon protein, putative, unclassified, expressed
LOC_Os02g10920	LOC_Os02g10920.1	5798886	5800880	1995	zinc finger family protein, putative, expressed
